# Supplementary material for: Unique, Intersecting, and Overlapping Roles of C/EBP β and CREB in Cells of the Innate Immune System
Source: Sci Rep. 2018 Nov 16;8:16931. doi: 10.1038/s41598-018-35184-y (PMC6240029; doi:10.1038/s41598-018-35184-y)
Supplement: Supplementary file 2 — Supplementary Table S1 [file 41598_2018_35184_MOESM2_ESM.xlsx]

## Sheet: ActRegions
Active Region	Chromosome	Start	End	Length	IntervalCount	1_untreated_CEBP::1 Avg Value	2_cAMP_treated_CEBP::1 Avg Value	1_untreated_CEBP::1 Peak Value	2_cAMP_treated_CEBP::1 Peak Value	CGIslandCount	PromoterCount	GeneCount	Gene List	Dist to Start	Position	1_untreated_CEBP::1 Present	2_cAMP_treated_CEBP::1 Present	3_untreated_vs_treated::1 Present	4_treated_vs_untreated::1 Present
774	1	32088949	32092308	3359	2	6.79	11.505	13	25	0	0	2	HCRTR1, PEF1	7327, 20210	in gene, downstream	0	1	0	1
782	1	32376402	32377184	782	2	3.72	12.08	6	30	0	1	2	PTP4A2, LOC100507229	27195, -2385	in gene, upstream	0	1	0	1
1188	1	52155757	52156940	1183	2	4.028	16.081	7	43	0	0	1	OSBPL9	73801	in gene	0	1	0	1
1336	1	63932964	63933978	1014	2	1.8	8.484	4	15	0	0	1	ITGB3BP	55364	in gene	0	1	0	1
1373	1	66715898	66716938	1040	3	8.03	20.849	19	56	0	0	1	PDE4B	458225	in gene	1	1	0	1
1374	1	66717136	66718126	990	2	4.533	14.839	8	32	0	0	1	PDE4B	459438	in gene	0	1	0	1
1375	1	66735704	66736876	1172	2	5.703	12.405	12	20	0	0	1	PDE4B	478097	in gene	0	1	0	1
1449	1	84925528	84926396	868	2	4.444	11.593	9	21	0	0	0				0	1	0	1
2054	1	151916609	151917976	1367	2	4.952	11.548	8	23	0	0	0				0	1	0	1
2657	1	182174531	182175419	888	2	3.917	13.37	7	23	0	0	0				0	1	0	1
2788	1	198181329	198182457	1128	2	5.543	14.029	8	27	0	0	1	NEK7	55785	in gene	0	1	0	1
4678	10	90540520	90541584	1064	2	3.069	12.242	5	22	0	0	1	LIPN	19889	downstream	0	1	0	1
4981	10	106119324	106120014	690	2	2.238	10.364	3	14	0	1	2	LOC100505869, CCDC147	-6390, 6147	upstream, in gene	0	1	0	1
5378	11	2503257	2504439	1182	2	4.162	13.351	12	35	0	0	1	KCNQ1	37627	in gene	0	1	0	1
6591	11	92942457	92943450	993	3	8.29	16.452	21	39	0	0	0				1	1	0	1
6754	11	111715640	111716991	1351	3	10.071	22.191	19	42	0	0	1	ALG9	25990	in gene	1	1	0	1
7423	12	12661071	12662249	1178	2	5	13.784	14	36	0	0	1	DUSP16	53788	in gene	0	1	0	1
8298	12	90156103	90156877	774	2	8	17.75	16	40	0	0	0				0	1	0	1
8325	12	92502322	92503195	873	2	8	18.482	13	43	0	0	0				0	1	0	1
9036	12	125197300	125199032	1732	3	11.278	21.111	24	45	0	0	0				1	1	0	1
9163	13	20795602	20796538	936	2	5.655	15.655	11	29	0	0	1	GJB6	10464	downstream	0	1	0	1
9338	13	33781505	33782256	751	2	3.789	12.348	7	21	0	0	1	STARD13	78021	in gene	0	1	0	1
10472	14	71607434	71610573	3139	3	11.429	19.286	26	55	0	0	0				1	1	0	1
10724	14	89973693	89975412	1719	2	5.519	12.241	11	17	0	0	1	FOXN3	110942	in gene	0	1	0	1
10955	14	100905094	100907108	2014	2	6.086	14.508	14	29	0	0	1	WDR25	63346	in gene	0	1	0	1
11230	15	39636650	39637309	659	2	3.75	11.3	7	23	0	0	0				0	1	0	1
11821	15	70100925	70101972	1047	2	6.606	16.879	13	41	0	0	0				0	1	0	1
12028	15	80935418	80936721	1303	2	4.22	13.976	7	23	0	0	0				0	1	0	1
12667	16	12503293	12504752	1459	2	4.5	10.739	8	16	0	0	1	SNX29	357967	in gene	0	1	0	1
12668	16	12509791	12511341	1550	2	6	14.898	15	36	0	0	1	SNX29	364511	in gene	0	1	0	1
13422	16	72941880	72942901	1021	2	5.906	13.188	9	25	0	0	1	ZFHX3	150144	in gene	0	1	0	1
13423	16	72961006	72962014	1008	3	16.226	29.452	34	68	0	0	1	ZFHX3	131024	in gene	1	1	0	1
13538	16	81745234	81746154	920	2	4.207	10.31	6	17	0	0	1	CMIP	266919	downstream	0	1	0	1
13710	16	88476303	88477090	787	2	2.04	10.52	4	20	0	0	0				0	1	0	1
14117	17	8320760	8321833	1073	3	8.853	17.206	21	43	0	0	0				1	1	0	1
15194	17	59378240	59378965	725	2	4.857	12.696	9	25	0	0	1	BCAS3	623430	in gene	0	1	0	1
15583	17	74591965	74596803	4838	4	13.691	15.763	31	30	0	0	1	ST6GALNAC2	-12239	upstream	1	1	0	1
15652	17	76299559	76301880	2321	2	6.333	11.264	10	21	0	0	0				0	1	0	1
15666	17	76417338	76423063	5725	4	11.715	18.201	25	39	1	0	2	PGS1, DNAH17	45465, 153276	in gene, in gene	1	1	0	1
15905	18	687419	689446	2027	2	3.746	11.297	10	25	0	0	1	ENOSF1	24230	in gene	0	1	0	1
15906	18	702819	703525	706	2	3.684	13.727	8	26	0	0	1	ENOSF1	9490	in gene	0	1	0	1
15962	18	3816744	3817610	866	2	4.222	11.444	8	28	0	0	1	DLGAP1	62958	in gene	0	1	0	1
16050	18	10094244	10095104	860	2	3.296	14.63	7	33	0	0	0				0	1	0	1
16052	18	10111081	10112362	1281	2	4.175	11.25	8	20	0	0	0				0	1	0	1
16054	18	10122696	10123722	1026	2	5.219	15.625	9	33	0	0	0				0	1	0	1
16055	18	10130249	10131012	763	2	1.958	10	3	16	0	0	0				0	1	0	1
16056	18	10140229	10141114	885	2	2.792	10.852	5	18	0	0	0				0	1	0	1
16150	18	20882467	20883475	1008	2	3.29	10.258	7	16	0	0	1	C18orf45	134954	in gene	0	1	0	1
16395	18	56246664	56247820	1156	2	3.778	12.694	8	21	0	0	1	ALPK2	48947	in gene	0	1	0	1
17935	19	44185326	44188010	2684	2	5.963	14.155	12	45	0	0	0				0	1	0	1
18043	19	46685661	46686564	903	2	2.103	11.138	4	20	0	0	0				0	1	0	1
18272	19	52171364	52172397	1033	2	4.438	10.625	8	20	0	0	0				0	1	0	1
18828	2	27959349	27960908	1559	2	6.02	10.612	13	16	0	0	0				0	1	0	1
19817	2	101211151	101212085	934	2	6.138	15.069	11	35	0	0	0				0	1	0	1
19884	2	102615765	102616456	691	2	2.136	9.409	4	19	0	0	1	IL1R2	7804	in gene	0	1	0	1
19900	2	102764321	102764953	632	2	3	10.158	4	18	0	1	1	IL1R1	-5765	upstream	0	1	0	1
20791	2	201646796	201647488	692	2	2.571	9.364	5	16	0	0	0				0	1	0	1
21378	2	242680197	242680895	698	2	8.429	17.238	13	34	0	0	1	D2HGDH	6516	in gene	0	1	0	1
21553	20	4172957	4173935	978	2	5.032	13.613	10	25	0	1	2	SMOX, hCG_2045830	43996, -291	downstream, upstream	0	1	0	1
21626	20	8053710	8054880	1170	3	8.162	16.486	16	37	0	0	0				1	1	0	1
21627	20	8074910	8076178	1268	2	4.75	15.65	8	32	0	0	0				0	1	0	1
21630	20	8299469	8300500	1031	3	6.222	17.406	15	31	0	0	1	PLCB1	186688	in gene	1	1	0	1
21643	20	8447308	8448031	723	2	3.8	10	6	17	0	0	1	PLCB1	334373	in gene	0	1	0	1
21644	20	8456357	8457169	812	3	9.5	18.08	19	41	0	0	1	PLCB1	343467	in gene	1	1	0	1
21645	20	8527748	8528741	993	2	2.806	15.065	6	32	0	0	1	PLCB1	414948	in gene	0	1	0	1
21648	20	8700557	8701440	883	2	3.607	15.071	6	35	0	0	1	PLCB1	587702	in gene	0	1	0	1
21752	20	23060937	23061757	820	3	6.96	16.6	15	39	0	0	1	CD93	5630	in gene	1	1	0	1
22842	21	40192267	40194829	2562	4	8.713	14.762	22	59	1	0	1	ETS2	15699	in gene	1	1	0	1
23529	22	38802396	38803054	658	2	5.667	14.333	9	27	0	0	0				0	1	0	1
23678	22	43151859	43152702	843	2	6.077	14.423	10	29	0	0	0				0	1	0	1
24165	3	30221564	30222460	896	2	5	15	10	29	0	0	0				0	1	0	1
24203	3	31844559	31845384	825	3	8.52	16.038	16	27	0	0	1	OSBPL10	178371	in gene	1	1	0	1
25374	3	141988724	141989962	1238	3	12.872	21.333	23	53	0	0	0				1	1	0	1
25596	3	169584994	169586377	1383	3	6.209	19.372	14	47	0	1	1	LRRC31	2074	in gene	1	1	0	1
25605	3	169716113	169717348	1235	3	9.947	25.538	22	70	0	1	2	SEC62, LOC100505492	32150, -5526	downstream, upstream	1	1	0	1
25607	3	169742728	169743559	831	2	6.318	16.115	13	36	0	0	0				0	1	0	1
25627	3	171493864	171496079	2215	3	11.841	17.71	24	53	0	0	1	PLD1	33302	in gene	1	1	0	1
26115	4	2664166	2665848	1682	3	8.692	18.192	15	48	0	0	1	FAM193A	37848	in gene	1	1	0	1
26137	4	3062195	3063296	1101	2	6.429	15.114	11	28	0	0	0				0	1	0	1
26912	4	110865977	110866726	749	2	3.958	11.792	8	26	0	0	1	EGF	32311	in gene	0	1	0	1
26989	4	124416463	124417487	1024	2	5.714	13.031	11	25	0	0	0				0	1	0	1
27423	5	1474625	1476070	1445	2	9.044	20.756	22	55	0	0	1	LPCAT1	48729	in gene	0	1	0	1
27525	5	17255297	17256473	1176	3	14.583	29.944	32	59	0	0	1	BASP1	38135	in gene	1	1	0	1
27527	5	17302040	17303373	1333	2	4.952	13.5	11	28	0	0	0				0	1	0	1
27538	5	31116291	31116974	683	2	2.19	11.191	4	21	0	0	0				0	1	0	1
27788	5	58375691	58376298	607	2	2.9	15.421	4	30	0	0	1	PDE4D	1407931	in gene	0	1	0	1
27789	5	58388654	58389807	1153	3	8.361	18.889	17	41	0	0	1	PDE4D	1394695	in gene	1	1	0	1
28138	5	95633403	95634139	736	2	6.261	18.956	11	42	0	0	0				0	1	0	1
28269	5	118990465	118991492	1027	3	10.5	20.781	20	62	0	0	0				1	1	0	1
28683	5	148985782	148986296	514	2	1.667	9.688	2	14	0	0	1	FLJ41603	24904	in gene	0	1	0	1
29331	6	7721550	7722241	691	2	1.929	9.682	3	16	0	1	1	BMP6	-5116	upstream	0	1	0	1
30262	6	44610400	44611185	785	2	4.76	12.64	8	25	0	0	0				0	1	0	1
30289	6	47170961	47171829	868	2	4.222	14.741	6	27	0	0	0				0	1	0	1
30292	6	47245999	47246950	951	3	5.4	14.167	13	27	0	0	1	TNFRSF21	31206	in gene	1	1	0	1
30742	6	119582242	119582817	575	2	2	10.111	4	16	0	0	1	MAN1A1	88397	in gene	0	1	0	1
30775	6	127423208	127424157	949	3	10.172	19.207	24	42	0	0	0				1	1	0	1
30816	6	133066181	133068346	2165	3	8.418	15.284	18	49	0	0	1	VNN2	17335	in gene	1	1	0	1
31136	6	151337048	151337740	692	2	3.909	10.591	8	17	0	0	1	MTHFD1L	150703	in gene	0	1	0	1
31139	6	151361716	151362703	987	3	9.194	19.774	21	55	0	0	1	MTHFD1L	175518	in gene	1	1	0	1
31736	7	28142413	28142915	502	2	2.154	10.812	4	17	0	0	1	JAZF1	77773	in gene	0	1	0	1
31797	7	31688063	31689399	1336	3	5.857	15.476	12	33	0	0	1	CCDC129	131753	in gene	1	1	0	1
31802	7	31735450	31736603	1153	2	5.944	16.25	15	44	0	0	1	C7orf16	9395	in gene	0	1	0	1
32492	7	101535130	101536047	917	2	7.621	18.172	12	30	0	0	1	CUX1	76296	in gene	0	1	0	1
32631	7	114659855	114660764	909	2	4.607	13.571	7	23	0	0	1	MDFIC	98100	downstream	0	1	0	1
33030	7	151440680	151442967	2287	3	13.578	28.268	41	102	0	0	1	PRKAG2	132493	in gene	1	1	0	1
33245	8	19743960	19744797	837	2	5.44	13.5	10	31	0	0	0				0	1	0	1
33340	8	23612736	23613574	838	2	3.185	12	6	26	0	0	0				0	1	0	1
33454	8	29189719	29190437	718	2	2.409	9.739	5	14	0	0	1	DUSP4	18107	downstream	0	1	0	1
33461	8	29276721	29277999	1278	2	3.85	14.4	9	26	0	0	0				0	1	0	1
33471	8	29396442	29397849	1407	2	6.932	15.75	13	42	0	0	0				0	1	0	1
33473	8	29440659	29442604	1945	2	6.967	21.148	17	61	0	0	0				0	1	0	1
33478	8	29511795	29514805	3010	3	13.128	18.915	30	46	0	0	0				1	1	0	1
33479	8	29516036	29517160	1124	2	3.686	15.286	8	32	0	0	0				0	1	0	1
33484	8	29624739	29625942	1203	2	5.73	12.865	13	22	0	0	0				0	1	0	1
33488	8	29692653	29694391	1738	2	4.902	11.352	10	22	0	0	0				0	1	0	1
33590	8	41272312	41273879	1567	2	5.265	13.408	10	39	0	0	0				0	1	0	1
33722	8	59130371	59131232	861	2	2.833	11.667	7	25	0	0	0				0	1	0	1
33770	8	62679531	62680356	825	2	4.038	10.192	7	18	0	0	0				0	1	0	1
33988	8	97630224	97631272	1048	2	5.091	15.727	8	42	0	0	1	SDC2	124866	downstream	0	1	0	1
34110	8	107568507	107569503	996	3	11.226	20.323	28	61	0	0	1	OXR1	286532	in gene	1	1	0	1
34822	9	33714885	33715577	692	2	3.588	12.333	7	29	0	0	0				0	1	0	1
35040	9	80176669	80177492	823	2	2.417	9.192	4	13	0	0	1	GNA14	86152	in gene	0	1	0	1
36027	9	136683430	136684370	940	2	3.966	10.966	7	20	0	0	1	VAV2	173546	in gene	0	1	0	1
36028	9	136687945	136689920	1975	2	5.419	11.935	12	21	0	0	1	VAV2	168514	in gene	0	1	0	1
36226	X	10185083	10185649	566	2	3	9.167	4	14	0	0	1	CLCN4	60381	in gene	0	1	0	1
36901	X	150018442	150019487	1045	2	4.469	15.281	11	30	0	0	1	CD99L2	48325	in gene	0	1	0	1
2239	1	156532945	156533624	679	1	2.762	9.286	4	14	0	0	1	IQGAP3	9112	in gene	0	0	0	1
3476	1	236164761	236166237	1476	1	3.867	9.435	7	17	0	0	1	NID1	62982	in gene	0	0	0	1
4192	10	46995906	46997742	1836	1	5.14	11.439	9	20	0	1	1	GPRIN2	3278	in gene	0	0	0	1
8537	12	105096016	105097196	1180	1	3.371	9.351	5	17	0	0	1	CHST11	245914	in gene	0	0	0	1
8575	12	108237947	108238760	813	1	2.692	8.038	5	12	1	0	0				0	0	0	1
10696	14	89270265	89270853	588	1	1.765	9.842	3	19	0	0	0				0	0	0	1
11060	14	105202300	105203207	907	1	7.778	15.379	16	39	0	0	1	ADSSL1	12219	in gene	0	0	0	1
11602	15	60803310	60803955	645	1	2.353	9.35	4	16	0	0	1	RORA	717870	in gene	0	0	0	1
15576	17	74525671	74528136	2465	1	6.364	11.805	12	22	0	1	2	CYGB, PRCD	6879, 3235	in gene, in gene	0	0	0	1
17308	19	15302236	15303351	1115	1	4.114	10.2	7	19	0	0	1	NOTCH3	8999	in gene	0	0	0	1
20207	2	136847121	136847862	741	1	3.889	9.522	9	13	0	0	0				0	0	0	1
28558	5	140779241	140779848	607	1	2.579	9.842	6	14	1	2	15	PCDHGA1, PCDHGA2, PCDHGA3, PCDHGB1, PCDHGA4, PCDHGB2, PCDHGA5, PCDHGB3, PCDHGA6, PCDHGA7, PCDHGB4, PCDHGA8, PCDHGB5, PCDHGA9, PCDHGB6	69292, 61190, 55943, 49716, 44776, 39841, 35646, 29582, 25893, 17077, 12092, 8061, 1849, -2976, -8226	in gene, in gene, in gene, in gene, in gene, in gene, in gene, in gene, in gene, in gene, in gene, in gene, in gene, upstream, upstream	0	0	0	1
30276	6	45665249	45665860	611	1	2.375	7.895	4	14	0	0	0				0	0	0	1
32934	7	144347187	144347867	680	1	2.625	8.667	5	17	0	0	1	TPK1	185619	in gene	0	0	0	1
33490	8	29884637	29885508	871	1	2.778	8.857	5	11	1	0	0				0	0	0	1
1	1	713764	714704	940	2	17.483	12.552	38	33	1	2	2	LOC100288069, LOC100287934	-166, -7086	upstream, upstream	1	1	0	0
4	1	839695	841211	1516	2	11.425	9.234	28	22	1	1	1	LOC284600	-6362	upstream	1	1	0	0
5	1	893574	896156	2582	2	20.262	16.587	42	52	1	3	3	NOC2L, KLHL17, PLEKHN1	-186, -1102, -7012	upstream, upstream, upstream	1	1	0	0
8	1	935387	937731	2344	2	33.635	23.635	102	72	1	1	1	HES4	-1007	upstream	1	1	0	0
9	1	944006	945210	1204	2	12	9.054	24	14	0	1	2	HES4, ISG15	-9056, -4239	upstream, upstream	1	1	0	0
10	1	947093	951258	4165	2	15.115	10.219	38	22	2	2	2	ISG15, AGRN	328, -6328	in gene, upstream	1	1	0	0
13	1	994065	996035	1970	2	14	10.581	29	20	1	0	1	AGRN	39547	downstream	1	1	0	0
14	1	998000	1000328	2328	2	11.771	11.548	24	31	1	0	2	AGRN, LOC401934	43661, 10523	downstream, downstream	1	1	0	0
16	1	1051116	1052483	1367	2	19.674	14.233	45	28	1	1	1	C1orf159	-63	upstream	1	1	0	0
18	1	1092828	1094871	2043	2	21.719	12.844	40	24	1	0	3	MIR200B, MIR200A, MIR429	-8635, -9394, -10536	upstream, upstream, upstream	1	1	0	0
22	1	1166275	1167804	1529	2	22.683	14.468	50	38	1	2	2	SDF4, B3GALT6	408, -590	in gene, upstream	1	1	0	0
24	1	1207573	1210102	2529	2	15.266	12.722	42	21	1	2	2	UBE2J2, SCNN1D	397, -8652	in gene, upstream	1	1	0	0
25	1	1239245	1246246	7001	2	38.301	27.224	383	256	1	2	3	ACAP3, PUSL1, CPSF3L	524, -1249, 17301	in gene, upstream, downstream	1	1	0	0
26	1	1259553	1261748	2195	2	16.397	13.927	31	26	1	3	4	CPSF3L, GLTPD1, TAS1R3, DVL1	-604, 507, -6076, 23842	upstream, in gene, upstream, downstream	1	1	0	0
28	1	1306117	1311630	5513	3	16.878	12.442	73	38	1	1	3	LOC100506404, AURKAIP1, CCNL2	5298, 1945, 25845	in gene, downstream, downstream	1	1	0	0
29	1	1332447	1336311	3864	2	14.785	12.19	37	31	1	2	4	LOC100506404, CCNL2, LOC148413, MRPL20	30804, 339, -531, 8314	downstream, in gene, upstream, downstream	1	1	0	0
30	1	1341090	1344381	3291	2	15.5	10.216	37	30	1	2	4	CCNL2, LOC148413, MRPL20, hCG_20426	-8017, 7825, -42, 13915	upstream, downstream, upstream, downstream	1	1	0	0
31	1	1406515	1407355	840	2	15.5	15.231	30	37	1	1	2	ATAD3C, ATAD3B	21866, -229	downstream, upstream	1	1	0	0
32	1	1446477	1447784	1307	2	22.098	19	59	44	1	1	1	ATAD3A	-393	upstream	1	1	0	0
33	1	1509042	1511079	2037	2	27.203	18.781	56	39	1	1	1	SSU72	202	in gene	1	1	0	0
35	1	1533487	1535172	1685	2	12.415	11.377	24	27	1	1	1	LOC643988	1141	in gene	1	1	0	0
36	1	1549233	1553115	3882	2	19.099	16.703	47	46	1	1	1	MIB2	379	in gene	1	1	0	0
37	1	1562704	1565387	2683	2	13.952	13.892	31	20	2	1	3	MIB2, MMP23B, CDK11B	13250, -3515, 26428	in gene, upstream, downstream	1	1	0	0
38	1	1565407	1567008	1601	2	14.177	9.647	31	25	1	1	3	MIB2, MMP23B, CDK11B	15412, -1353, 24266	downstream, upstream, downstream	1	1	0	0
40	1	1590163	1591046	883	2	17.964	16.393	40	35	1	1	2	CDK11B, RP11-345P4.4	-131, 33639	upstream, downstream	1	1	0	0
44	1	1655509	1656336	827	2	17.615	9.577	38	18	1	1	3	CDK11A, LOC100506482, SLC35E2	-131, 5694, 21509	upstream, downstream, downstream	1	1	0	0
45	1	1677486	1678071	585	2	13.778	9.444	26	16	1	1	2	SLC35E2, NADK	-347, 32131	upstream, downstream	1	1	0	0
46	1	1694291	1697025	2734	2	29.907	19.512	122	93	0	0	1	NADK	14251	in gene	1	1	0	0
47	1	1708863	1709868	1005	2	13.156	9.344	25	19	1	1	2	NADK, GNB1	544, 113130	in gene, downstream	1	1	0	0
48	1	1709929	1715338	5409	2	51.58	35.189	211	143	2	1	2	NADK, GNB1	-2724, 109862	upstream, downstream	1	1	0	0
49	1	1774637	1775962	1325	2	11.561	7.732	18	16	0	0	1	GNB1	47196	in gene	1	1	0	0
50	1	1792790	1794912	2122	2	12.821	9.299	25	15	0	0	1	GNB1	28644	in gene	1	1	0	0
51	1	1799487	1800541	1054	2	8.455	9.455	13	16	0	0	1	GNB1	22481	in gene	1	1	0	0
52	1	1820456	1824288	3832	4	16.6	9.991	57	41	1	1	1	GNB1	123	in gene	1	1	0	0
53	1	1837350	1841801	4451	2	16.554	11.77	39	28	1	1	2	CALML6, TMEM52	-6691, 11165	upstream, downstream	1	1	0	0
54	1	1848995	1852205	3210	2	16.15	11.93	41	20	1	1	2	CALML6, TMEM52	4334, 140	downstream, in gene	1	1	0	0
55	1	1927189	1928166	977	2	18.194	11.129	41	26	0	0	1	KIAA1751	7599	in gene	1	1	0	0
56	1	2063784	2066050	2266	2	10.606	9.986	20	23	2	0	1	PRKCZ	83008	in gene	1	1	0	0
57	1	2073772	2076629	2857	4	17.135	11.91	36	20	0	0	1	PRKCZ	93291	in gene	1	1	1	0
58	1	2079843	2081411	1568	2	12.347	12.041	22	26	0	0	1	PRKCZ	98718	in gene	1	1	0	0
59	1	2081599	2083587	1988	2	24.064	20.857	76	53	1	0	1	PRKCZ	100684	in gene	1	1	0	0
60	1	2119390	2122911	3521	2	16.9	13.646	57	43	1	2	4	PRKCZ, LOC100506504, C1orf86, LOC100128003	139241, -5658, 18022, 3874	downstream, upstream, in gene, in gene	1	1	0	0
61	1	2126001	2130981	4980	2	15.538	11.122	48	30	1	1	3	PRKCZ, C1orf86, LOC100128003	146582, 10681, -3467	downstream, in gene, upstream	1	1	0	0
62	1	2136605	2138270	1665	2	12.615	11.712	29	24	1	1	1	C1orf86	1735	in gene	1	1	0	0
64	1	2157353	2159583	2230	2	16.638	11.894	48	27	1	1	1	SKI	-1666	upstream	1	1	0	0
65	1	2160131	2170739	10608	3	35.036	25.015	231	151	1	1	1	SKI	5301	in gene	1	1	0	0
67	1	2177252	2180107	2855	2	11.056	10.405	25	21	0	0	1	SKI	18545	in gene	1	1	0	0
68	1	2185390	2189243	3853	2	13.65	12.803	40	27	0	0	1	SKI	27182	in gene	1	1	0	0
69	1	2206353	2208509	2156	2	10.821	11.075	21	21	0	0	1	SKI	47297	in gene	1	1	0	0
70	1	2221012	2223300	2288	2	44.972	27	154	93	1	0	1	SKI	62022	in gene	1	1	0	0
71	1	2227645	2233768	6123	3	14.63	13.552	36	25	1	0	1	SKI	70572	in gene	1	1	0	0
74	1	2322126	2323733	1607	2	26.2	22.74	65	66	1	2	2	MORN1, RER1	64, -285	in gene, upstream	1	1	0	0
75	1	2342716	2346256	3540	2	18.811	16.757	38	36	2	1	2	RER1, PEX10	21272, -476	downstream, upstream	1	1	0	0
78	1	2454329	2460960	6631	2	15.428	10.418	46	29	2	2	2	PANK4, HES5	391, 4040	in gene, downstream	1	1	0	0
80	1	2477696	2481686	3990	2	27.544	19.712	53	43	1	1	3	LOC115110, LOC100133445, TNFRSF14	4593, 8757, -8114	downstream, downstream, upstream	1	1	0	0
81	1	2485103	2490959	5856	2	15.749	11.508	33	27	0	4	4	LOC115110, LOC100133445, TNFRSF14, LOC100506589	-3747, 417, 226, -9943	upstream, in gene, in gene, upstream	1	1	0	0
82	1	2508652	2510511	1859	2	14.276	11.121	32	24	0	0	2	LOC100506589, C1orf93	11607, -8668	in gene, upstream	1	1	0	0
83	1	2515924	2519233	3309	3	16.923	15.019	40	31	1	1	3	LOC100506589, C1orf93, MMEL1	19604, -671, 46903	downstream, upstream, downstream	1	1	0	0
84	1	2572676	2575279	2603	2	17.704	10.864	47	30	1	0	2	MMEL1, LOC100287898	-9496, 132253	upstream, in gene	1	1	0	0
86	1	3539736	3541747	2011	2	25.317	18.921	86	66	1	1	2	TPRG1L, WDR8	-815, 25930	upstream, downstream	1	1	0	0
88	1	3565990	3569117	3127	2	11.67	9.742	23	22	1	2	2	WDR8, TP73	-882, -1576	upstream, upstream	1	1	0	0
89	1	3583078	3587512	4434	3	28.812	17.71	163	99	0	0	2	TP73, LOC100506635	16166, 6675	in gene, downstream	1	1	0	0
92	1	3712006	3713680	1674	2	15.962	14.039	46	38	1	1	1	LRRC47	225	in gene	1	1	0	0
93	1	3772966	3774933	1967	2	17.41	14.312	36	28	2	2	2	KIAA0562, DFFB	-152, 104	upstream, in gene	1	1	0	0
94	1	3815677	3819305	3628	2	34.947	22.474	112	82	1	2	2	C1orf174, LOC100133612	-634, 523	upstream, in gene	1	1	0	0
96	1	6051284	6055201	3917	3	17.439	13.496	58	53	1	1	1	NPHP4	-711	upstream	1	1	0	0
98	1	6085353	6090219	4866	2	30.388	19.71	119	77	1	1	1	KCNAB2	1406	in gene	1	1	0	0
100	1	6181601	6184511	2910	2	18.422	9.404	56	22	0	0	1	CHD5	57138	in gene	1	1	0	0
101	1	6258832	6260477	1645	2	19.412	14.882	51	41	1	2	2	RPL22, RNF207	25, -6535	in gene, upstream	1	1	0	0
102	1	6264940	6266954	2014	2	12.302	9.587	21	17	1	2	2	RPL22, RNF207	-6268, -242	upstream, upstream	1	1	0	0
104	1	6305114	6307421	2307	2	11.931	8.708	22	20	1	1	4	ICMT, C1orf211, HES3, GPR153	-10223, 8399, 2015, 14768	upstream, downstream, downstream, downstream	1	1	0	0
105	1	6317902	6323115	5213	2	44.704	26.463	324	218	1	2	3	GPR153, ACOT7, UNQ6193	527, 133318, -6007	in gene, downstream, upstream	1	1	0	0
107	1	6453174	6454609	1435	2	18.378	10.689	50	26	1	1	1	ACOT7	-65	upstream	1	1	0	0
108	1	6519927	6521104	1177	1	13.324	10.216	19	13	1	0	3	ESPN, TNFRSF25, PLEKHG5	35667, 5740, 59554	in gene, downstream, downstream	0	1	0	0
111	1	6613541	6615846	2305	2	16.278	11.528	43	34	1	2	2	NOL9, TAS1R1	-35, -645	upstream, upstream	1	1	0	0
112	1	6639256	6642727	3471	2	14.083	11.083	31	31	1	1	3	TAS1R1, ZBTB48, KLHL21	25653, 928, 21938	downstream, in gene, downstream	1	1	0	0
113	1	6656583	6665649	9066	2	26.191	18.237	77	57	2	1	3	ZBTB48, KLHL21, PHF13	21053, 1813, -12640	downstream, in gene, upstream	1	1	0	0
114	1	6672490	6674765	2275	2	16.253	13.014	36	28	1	1	2	KLHL21, PHF13	-10698, -129	upstream, upstream	1	1	0	0
115	1	6684638	6686225	1587	2	15.98	11.64	34	20	1	1	3	PHF13, THAP3, DNAJC11	11675, 179, 76535	downstream, in gene, downstream	1	1	0	0
116	1	6760981	6763103	2122	2	23.227	14.318	58	33	1	1	1	DNAJC11	-76	upstream	1	1	0	0
119	1	6811228	6814042	2814	3	15.068	6.884	31	17	0	0	0				1	1	1	0
121	1	6843622	6845754	2132	3	16.606	7.591	41	23	1	1	1	CAMTA1	-696	upstream	1	1	1	0
122	1	7788056	7789542	1486	2	9.809	7.681	18	18	0	0	1	CAMTA1	943415	in gene	1	1	0	0
123	1	7830623	7832474	1851	2	18.465	12.621	40	34	1	1	2	CAMTA1, VAMP3	986164, 219	downstream, in gene	1	1	0	0
125	1	7843783	7845432	1649	2	22.177	13.726	76	52	2	1	2	VAMP3, PER3	13278, -156	downstream, upstream	1	1	0	0
126	1	8000839	8003772	2933	3	27.791	20.648	73	63	1	1	1	TNFRSF9	-1418	upstream	1	1	1	0
127	1	8013627	8014930	1303	2	17.683	16.512	40	38	1	1	1	PARK7	-7436	upstream	1	1	0	0
128	1	8021050	8022707	1657	2	24.442	17.923	51	41	1	1	1	PARK7	164	in gene	1	1	0	0
129	1	8085548	8087052	1504	1	10.021	12.489	26	19	1	1	1	ERRFI1	93	in gene	0	1	0	0
130	1	8106886	8108386	1500	2	15.894	12.425	28	30	0	0	0				1	1	0	0
131	1	8115747	8117284	1537	2	7.688	8.354	15	18	0	0	0				1	1	0	0
132	1	8153682	8155210	1528	1	5.646	11.542	11	19	0	0	0				0	1	0	0
133	1	8156033	8157931	1898	2	15.763	10.407	38	22	0	0	0				1	1	0	0
134	1	8164406	8166098	1692	2	10.057	9	16	17	0	0	0				1	1	0	0
135	1	8166578	8167682	1104	2	12.114	13.242	28	26	0	0	0				1	1	0	0
136	1	8176040	8177400	1360	2	13.333	13.095	30	23	0	0	0				1	1	0	0
137	1	8177896	8179393	1497	2	9.383	9.532	17	16	0	0	0				1	1	0	0
139	1	8201858	8202557	699	1	5.952	12.809	10	20	0	0	0				0	1	0	0
141	1	8215310	8216525	1215	1	7.895	10.026	13	19	0	0	0				0	1	0	0
143	1	8270962	8274359	3397	2	25.962	24.717	102	95	1	0	0				1	1	0	0
144	1	8276461	8280205	3744	3	22.769	16.991	82	68	1	0	0				1	1	0	0
145	1	8282985	8283931	946	1	8.897	11.034	16	16	0	0	0				0	1	0	0
146	1	8284355	8285619	1264	2	10.128	13.897	17	25	0	0	0				1	1	0	0
147	1	8377589	8378762	1173	2	12.757	12.054	25	21	1	1	1	SLC45A1	-6215	upstream	1	1	0	0
148	1	8442092	8444020	1928	2	15.117	11.183	40	47	0	0	1	RERE	434643	in gene	1	1	0	0
149	1	8447632	8448538	906	2	8.714	8.179	16	17	0	0	1	RERE	429614	in gene	1	1	0	0
151	1	8482274	8483805	1531	2	11.239	7.915	19	19	1	0	1	RERE	394660	in gene	1	1	0	0
152	1	8483902	8487679	3777	3	16.754	10.496	54	29	1	0	1	RERE	391909	in gene	1	1	0	0
154	1	8557170	8558580	1410	2	15.614	13.614	35	33	0	0	1	RERE	319824	in gene	1	1	0	0
156	1	8585410	8586600	1190	2	10.892	10.216	28	22	0	0	1	RERE	291694	in gene	1	1	0	0
159	1	8760811	8762078	1267	2	8.128	11.692	18	29	0	0	1	RERE	116255	in gene	1	1	0	0
160	1	8762743	8763345	602	2	8.579	10.579	14	18	1	0	1	RERE	114655	in gene	1	1	0	0
161	1	8876882	8878613	1731	2	13.037	10.556	37	21	2	1	1	RERE	-48	upstream	1	1	0	0
163	1	8925623	8927524	1901	2	10.283	8.367	21	16	0	0	2	LOC100505990, ENO1	24142, 12207	downstream, in gene	1	1	0	0
164	1	8930412	8932705	2293	2	13.417	11.569	29	32	0	1	3	LOC100505990, ENO1, LOC100505975	29127, 7222, -7336	downstream, in gene, upstream	1	1	0	0
166	1	8936452	8941185	4733	2	26.392	18.176	65	47	1	2	2	ENO1, LOC100505975	-38, -76	upstream, upstream	1	1	0	0
168	1	8948775	8950597	1822	2	19.947	16.105	50	50	0	0	2	ENO1, LOC100505975	-10906, 10792	upstream, downstream	1	1	0	0
169	1	8968174	8969290	1116	2	11.914	8.543	22	20	0	0	0				1	1	0	0
171	1	9126749	9128212	1463	2	16.956	12.778	47	40	0	0	2	SLC2A5, MIR1285-1	21030, 4172	in gene, in gene	1	1	0	0
172	1	9142416	9143860	1444	2	14.133	10.886	28	20	0	0	2	SLC2A5, MIR1285-1	5372, 19830	in gene, downstream	1	1	0	0
173	1	9153391	9154385	994	2	9.871	9.355	16	18	0	1	1	SLC2A5	-5378	upstream	1	1	0	0
175	1	9179710	9182635	2925	2	13.402	14.217	35	29	0	0	1	GPR157	8057	in gene	1	1	0	0
176	1	9187667	9189341	1674	2	18.269	15.157	40	33	1	1	1	GPR157	725	in gene	1	1	0	0
177	1	9189460	9191914	2454	2	9.857	9.987	15	22	1	1	1	GPR157	-1458	upstream	1	1	0	0
178	1	9202405	9204542	2137	2	14.454	14.788	56	54	0	0	1	MIR34A	8363	downstream	1	1	0	0
180	1	9240556	9243497	2941	2	20.924	13.913	37	25	1	0	1	LOC727721	15014	in gene	1	1	0	0
181	1	9255850	9257714	1864	1	6.293	12.103	13	26	0	1	1	LOC727721	258	in gene	0	1	0	0
182	1	9292600	9296588	3988	2	17.816	14.144	76	61	1	1	1	H6PD	-269	upstream	1	1	0	0
184	1	9331644	9333928	2284	2	10.736	10.625	21	18	0	0	1	H6PD	37923	downstream	1	1	0	0
186	1	9337567	9338794	1227	1	8.103	10.231	15	17	0	0	1	H6PD	43317	downstream	0	1	0	0
187	1	9338981	9340453	1472	2	10.543	9.674	18	16	0	0	1	H6PD	44854	downstream	1	1	0	0
188	1	9340580	9342602	2022	2	14.111	10.71	27	16	0	0	1	H6PD	46728	downstream	1	1	0	0
189	1	9349114	9352853	3739	3	16.205	15.419	47	54	0	1	1	SPSB1	-1958	upstream	1	1	0	0
190	1	9353367	9354237	870	2	12.148	9.926	21	19	0	1	1	SPSB1	861	in gene	1	1	0	0
191	1	9485451	9487655	2204	2	11.203	8.014	27	23	0	1	1	LOC100506022	2502	downstream	1	1	0	0
192	1	9487921	9489638	1717	2	19.852	15.574	61	45	1	1	1	LOC100506022	276	in gene	1	1	0	0
194	1	9598076	9600706	2630	2	21.169	17.398	105	82	1	1	1	SLC25A33	-137	upstream	1	1	0	0
198	1	9685656	9692006	6350	3	22.794	14.965	73	42	1	0	0				1	1	0	0
200	1	9703576	9706019	2443	2	19.701	13.247	59	44	0	1	2	PIK3CD, C1orf200	-6993, 9847	upstream, downstream	1	1	0	0
201	1	9708993	9716290	7297	2	22.908	15.347	109	58	1	2	2	PIK3CD, C1orf200	851, 2003	in gene, downstream	1	1	0	0
203	1	9741169	9742434	1265	2	10.45	9.525	22	19	0	0	1	PIK3CD	30011	in gene	1	1	0	0
205	1	9744895	9750690	5795	3	19.736	12.698	58	37	1	0	1	PIK3CD	36002	in gene	1	1	0	0
206	1	9762960	9766080	3120	2	20.469	11.561	78	56	0	0	1	PIK3CD	52730	in gene	1	1	0	0
209	1	9774217	9783979	9762	2	16.826	13.61	39	30	1	0	2	PIK3CD, CLSTN1	67308, 105452	in gene, downstream	1	1	0	0
211	1	9788391	9789014	623	1	9.842	13.737	16	28	0	0	2	PIK3CD, CLSTN1	76912, 95848	in gene, downstream	0	1	0	0
212	1	9790032	9791950	1918	2	8.717	10.983	23	17	2	0	2	PIK3CD, CLSTN1	79201, 93559	downstream, in gene	1	1	0	0
213	1	9882379	9884145	1766	3	11.854	10.189	28	24	1	1	2	CLSTN1, FLJ16126	1288, 5067	in gene, downstream	1	1	0	0
214	1	9884230	9884887	657	1	11.45	13.35	18	24	1	1	2	CLSTN1, FLJ16126	-8, 3771	upstream, downstream	0	1	0	0
216	1	9970168	9972096	1928	3	14.148	12.164	28	28	2	1	1	CTNNBIP1	-816	upstream	1	1	0	0
217	1	10002313	10004212	1899	2	16.051	14.895	37	41	1	2	2	LZIC, NMNAT1	-436, -224	upstream, upstream	1	1	0	0
218	1	10009932	10012885	2953	2	20.739	13.402	61	36	0	1	2	LZIC, NMNAT1	-8582, 7922	upstream, in gene	1	1	0	0
219	1	10050315	10052604	2289	2	12.915	6.543	37	21	0	1	2	NMNAT1, RBP7	47973, -5796	downstream, upstream	1	1	0	0
220	1	10089004	10089713	709	2	16.765	10.046	34	22	0	1	1	UBE4B	-3658	upstream	1	1	0	0
221	1	10092333	10094150	1817	2	16.684	12.911	30	24	1	1	1	UBE4B	225	in gene	1	1	0	0
222	1	10114969	10116443	1474	3	19.283	8.261	46	25	0	0	1	UBE4B	22690	in gene	1	1	1	0
223	1	10118362	10119717	1355	2	10.628	9.047	21	14	0	0	1	UBE4B	26023	in gene	1	1	0	0
225	1	10263286	10264371	1085	2	11.323	8.941	26	20	0	1	1	KIF1B	-6936	upstream	1	1	0	0
226	1	10267882	10272270	4388	4	19.46	15.27	54	41	1	1	1	KIF1B	-688	upstream	1	1	0	0
227	1	10437935	10439076	1141	2	9	8.778	14	19	0	0	2	KIF1B, LOC100287506	167741, 20450	in gene, downstream	1	1	0	0
228	1	10447500	10449840	2340	2	11.836	8.706	23	19	0	0	3	KIF1B, LOC100287506, PGD	177906, 10285, -10415	downstream, in gene, upstream	1	1	0	0
230	1	10457992	10461592	3600	2	28.429	18.5	82	49	1	2	2	LOC100287506, PGD	-837, 707	upstream, in gene	1	1	0	0
231	1	10474539	10476053	1514	2	21.596	16.638	65	51	0	0	1	PGD	16211	in gene	1	1	0	0
232	1	10488475	10491462	2987	2	16.011	11.84	52	35	1	1	2	PGD, APITD1	30883, -191	downstream, upstream	1	1	0	0
233	1	10534060	10535753	1693	2	11.755	10.17	26	20	1	2	2	DFFA, PEX14	-2293, -97	upstream, upstream	1	1	0	0
235	1	11024644	11027154	2510	2	29.731	17.577	119	70	0	0	1	C1orf127	16195	in gene	1	1	0	0
236	1	11071710	11073537	1827	2	21.793	16.759	57	45	1	1	1	TARDBP	-56	upstream	1	1	0	0
240	1	11159098	11160346	1248	2	15.359	13.564	36	22	1	1	2	EXOSC10, MTOR	216, 162886	in gene, downstream	1	1	0	0
242	1	11321939	11323225	1286	2	12.625	10.5	27	23	1	1	1	MTOR	26	in gene	1	1	0	0
243	1	11333160	11334265	1105	2	21.735	15.853	58	34	1	1	1	UBIAD1	457	in gene	1	1	0	0
245	1	11591327	11595714	4387	3	15.978	9.37	35	18	0	0	1	PTCHD2	54225	in gene	1	1	1	0
246	1	11713651	11714846	1195	2	10.171	10.027	17	17	1	2	3	FBXO2, FBXO44, FBXO6	491, -184, -9902	in gene, upstream, upstream	1	1	0	0
247	1	11722220	11725232	3012	3	13.362	8.745	28	18	1	2	4	FBXO2, FBXO44, FBXO6, MAD2L2	-8987, 9294, -424, 27952	upstream, downstream, upstream, downstream	1	1	0	0
248	1	11740346	11742159	1813	2	18.105	13.474	41	30	1	0	3	FBXO6, MAD2L2, C1orf187	17102, 10426, -10529	downstream, in gene, upstream	1	1	0	0
249	1	11779043	11780575	1532	2	23.34	13.851	54	30	1	1	2	C1orf187, LOC100506086	28028, -2227	in gene, upstream	1	1	0	0
250	1	11784680	11787708	3028	3	16.606	10.83	44	28	0	0	3	C1orf187, LOC100506086, AGTRAP	34413, 4158, -9948	downstream, downstream, upstream	1	1	0	0
251	1	11787824	11793162	5338	2	35.371	23.695	112	75	0	1	3	C1orf187, LOC100506086, AGTRAP	38712, 8457, -5649	downstream, downstream, upstream	1	1	0	0
252	1	11794679	11800812	6133	2	30.682	23.073	140	91	1	1	2	LOC100506086, AGTRAP	15709, 1603	downstream, in gene	1	1	0	0
253	1	11850829	11852932	2103	2	14.091	12.409	32	22	0	0	3	LOC100506310, LOC100506116, MTHFR	13337, 12000, 14280	downstream, downstream, in gene	1	1	0	0
255	1	11864775	11867087	2312	2	20.833	13.278	48	26	1	2	2	MTHFR, CLCN6	229, -276	in gene, upstream	1	1	0	0
258	1	11873952	11875946	1994	2	16.206	9.73	33	23	0	0	2	MTHFR, CLCN6	-8789, 8742	upstream, in gene	1	1	0	0
259	1	11901951	11904202	2251	2	13.676	7.42	43	22	0	0	2	CLCN6, NPPA	36869, 4764	in gene, downstream	1	1	0	0
261	1	11967329	11969985	2656	2	15.337	10.639	32	24	0	1	1	RNU5E	446	downstream	1	1	0	0
264	1	12039090	12041416	2326	2	18.356	12.863	50	42	1	1	2	PLOD1, MFN2	45507, 15	downstream, in gene	1	1	0	0
265	1	12045484	12047235	1751	2	25.618	15.364	88	45	0	0	2	PLOD1, MFN2	51613, 6121	downstream, in gene	1	1	0	0
267	1	12078782	12081331	2549	3	20.75	13.705	47	35	1	1	2	MFN2, MIIP	39818, 544	downstream, in gene	1	1	1	0
268	1	12184741	12188811	4070	2	11.709	10.205	20	22	0	0	1	TNFRSF8	63342	in gene	1	1	0	0
269	1	12190310	12195185	4875	4	11.665	12.743	30	28	0	0	1	TNFRSF8	69313	in gene	1	1	0	0
270	1	12197717	12199104	1387	1	7.636	9.068	17	15	0	0	1	TNFRSF8	74976	in gene	0	1	0	0
271	1	12201166	12214489	13323	3	19.647	15.938	74	63	0	0	1	TNFRSF8	84393	downstream	1	1	0	0
272	1	12217196	12219652	2456	2	13.52	10.48	28	23	0	1	1	TNFRSF1B	-8636	upstream	1	1	0	0
273	1	12219904	12243357	23453	8	18.461	16.003	113	85	1	1	1	TNFRSF1B	4570	in gene	1	1	0	0
274	1	12243789	12246868	3079	2	18.302	17.021	49	32	0	0	1	TNFRSF1B	18268	in gene	1	1	0	0
275	1	12256254	12257948	1694	2	17.358	12.226	56	35	0	0	1	TNFRSF1B	30041	in gene	1	1	0	0
276	1	12267914	12269717	1803	2	10.357	8.464	16	18	0	0	1	TNFRSF1B	41755	in gene	1	1	0	0
277	1	12289570	12291572	2002	2	14.435	9.065	31	17	2	1	2	LOC390998, VPS13D	-9407, 458	upstream, in gene	1	1	0	0
279	1	12436590	12437568	978	2	13.194	10.032	22	17	0	0	1	VPS13D	146966	in gene	1	1	0	0
280	1	12534956	12535883	927	2	12.655	9.345	25	18	0	0	1	VPS13D	245306	in gene	1	1	0	0
285	1	12652418	12658460	6042	3	28.234	19.819	228	156	1	0	1	DHRS3	22381	in gene	1	1	0	0
286	1	12661406	12665530	4124	2	13.954	9.767	44	37	0	0	1	DHRS3	14352	in gene	1	1	0	0
287	1	12675516	12681090	5574	4	16.463	14.246	47	37	1	1	1	DHRS3	-483	upstream	1	1	0	0
288	1	12689627	12692980	3353	2	21.505	11.61	69	40	0	0	0				1	1	0	0
289	1	13919700	13920961	1261	2	11.325	12.575	20	26	0	0	1	PDPN	10078	in gene	1	1	0	0
290	1	13949122	13951246	2124	2	14.485	13.909	37	42	0	0	1	PDPN	39932	downstream	1	1	0	0
291	1	13969229	13970188	959	2	8.8	10.967	21	24	0	0	0				1	1	0	0
292	1	13989608	13991365	1757	2	11.6	16	27	36	0	0	0				1	1	0	0
294	1	14026913	14027761	848	2	12.692	10.192	18	17	1	1	1	PRDM2	602	in gene	1	1	0	0
295	1	14049377	14051450	2073	2	16.203	19.078	59	68	0	0	1	PRDM2	23678	in gene	1	1	0	0
297	1	14074915	14076872	1957	2	14.918	13.41	29	30	1	0	1	PRDM2	49158	in gene	1	1	0	0
298	1	14108662	14109205	543	1	8.765	9.706	17	16	0	0	1	PRDM2	82198	in gene	0	1	0	0
299	1	14869606	14870610	1004	2	10.935	9.696	24	17	0	0	0				1	1	0	0
300	1	15008205	15008940	735	2	10.087	8.5	25	18	0	0	1	RP1-21O18.1	83359	in gene	1	1	0	0
301	1	15068484	15069367	883	2	9.519	8.593	19	14	0	0	1	RP1-21O18.1	143712	in gene	1	1	0	0
302	1	15342542	15343785	1243	2	13.385	8.282	26	15	0	0	1	RP1-21O18.1	417950	in gene	1	1	0	0
303	1	15463857	15464807	950	2	11.1	9.2	24	17	0	0	1	C1orf126	14628	in gene	1	1	0	0
304	1	15478587	15481687	3100	2	12.814	8.887	25	20	1	2	2	C1orf126, TMEM51	-1177, 1109	upstream, in gene	1	1	0	0
306	1	15549414	15552439	3025	2	22.234	12.979	75	40	0	0	1	TMEM51	71898	downstream	1	1	0	0
308	1	15557608	15559244	1636	2	20.372	14.588	55	47	0	0	0				1	1	0	0
309	1	15571429	15574486	3057	3	13.81	8.211	39	20	1	1	1	FHAD1	-811	upstream	1	1	0	0
312	1	15586726	15588692	1966	2	14.869	10.59	28	23	0	0	1	FHAD1	13941	in gene	1	1	0	0
315	1	15602047	15604378	2331	3	13.397	6.795	36	18	0	0	1	FHAD1	29444	in gene	1	1	1	0
316	1	15622983	15623540	557	1	8.235	11.059	12	15	0	0	1	FHAD1	49493	in gene	0	1	0	0
318	1	15735384	15741351	5967	3	21.476	16.31	125	73	1	1	1	EFHD2	1976	in gene	1	1	0	0
319	1	15741600	15744800	3200	3	13.614	8.139	25	18	0	0	1	EFHD2	6809	in gene	1	1	0	0
320	1	15745226	15746670	1444	2	10.444	10.022	17	18	0	0	1	EFHD2	9557	in gene	1	1	0	0
321	1	15747132	15750244	3112	2	11.275	8.608	20	14	0	0	1	EFHD2	12297	in gene	1	1	0	0
322	1	15752998	15758744	5746	2	27.609	26.022	97	80	0	1	2	EFHD2, CTRC	19480, -9067	in gene, upstream	1	1	0	0
323	1	15759506	15762861	3355	3	23.657	17	100	75	0	1	2	EFHD2, CTRC	24792, -3755	downstream, upstream	1	1	0	0
324	1	15790439	15792658	2219	2	11.478	12.609	21	24	0	0	2	CELA2A, CELA2B	8325, -11048	in gene, upstream	1	1	0	0
326	1	15849443	15854137	4694	3	28.02	22.041	89	73	3	2	2	CASP9, DNAJC16	-1000, -1562	upstream, upstream	1	1	0	0
328	1	15929393	15931602	2209	2	41.116	31.29	156	121	1	1	1	LOC645317	93	in gene	1	1	0	0
329	1	15942555	15946289	3734	2	16.009	14.94	44	33	1	1	1	DDI2	469	in gene	1	1	0	0
330	1	16006490	16009367	2877	2	16.967	14.556	43	37	0	1	1	PLEKHM2	-2899	upstream	1	1	0	0
331	1	16010986	16011956	970	2	10.7	9.7	24	15	1	1	1	PLEKHM2	644	in gene	1	1	0	0
332	1	16155252	16156667	1415	3	18.568	11	27	22	0	0	1	hCG_2008140	18683	downstream	1	1	1	0
334	1	16160224	16165104	4880	2	31.882	19.628	69	42	2	0	2	hCG_2008140, SPEN	11978, -11695	in gene, upstream	1	1	0	0
335	1	16172391	16176662	4271	2	19.752	14.601	45	32	2	2	2	hCG_2008140, SPEN	116, 167	in gene, in gene	1	1	0	0
337	1	16191304	16194760	3456	2	15.982	8.676	43	25	0	0	1	SPEN	18673	in gene	1	1	0	0
338	1	16211851	16213765	1914	2	14.6	10.305	28	24	0	0	1	SPEN	38449	in gene	1	1	0	0
339	1	16275036	16280409	5373	4	20.768	15.089	100	59	0	0	2	SPEN, ZBTB17	103363, 24905	downstream, in gene	1	1	0	0
340	1	16289662	16293034	3372	3	15.906	11.387	48	34	0	0	1	ZBTB17	11279	in gene	1	1	0	0
341	1	16300868	16302987	2119	2	15.182	11.803	48	37	1	1	1	ZBTB17	700	in gene	1	1	0	0
342	1	16338440	16340506	2066	2	15.476	8.156	37	18	0	0	3	C1orf64, HSPB7, CLCNKA	8742, 5812, -9013	downstream, downstream, upstream	1	1	0	0
343	1	16448830	16450725	1895	2	10.533	9.153	17	26	0	0	1	EPHA2	32805	downstream	1	1	0	0
344	1	16479669	16484593	4924	3	13.201	10.318	31	17	1	2	2	EPHA2, LOC100506484	451, 401	in gene, in gene	1	1	0	0
346	1	16530830	16534879	4049	2	31.587	22.936	138	98	1	0	1	ARHGEF19	6250	in gene	1	1	0	0
347	1	16562871	16563987	1116	2	12.057	10.314	22	20	1	1	1	C1orf89	230	in gene	1	1	0	0
349	1	16677273	16679764	2491	2	17.91	11.744	35	30	1	1	1	FBXO42	430	in gene	1	1	0	0
350	1	16688752	16695341	6589	2	21.16	14.291	69	42	1	1	2	FBXO42, C1orf144	-13098, -1537	upstream, upstream	1	1	0	0
354	1	16765253	16768160	2907	2	18.055	11.402	59	39	1	2	2	SPATA21, NECAP2	-2787, -461	upstream, upstream	1	1	0	0
355	1	16824928	16826616	1688	2	13.925	9.472	25	21	1	0	0				1	1	0	0
356	1	16969434	16972398	2964	2	23.763	18.57	101	70	1	0	0				1	1	0	0
357	1	17215049	17217186	2137	2	43.881	30.308	174	101	1	2	2	LOC100506687, RNU1-2	44, -6358	in gene, upstream	1	1	0	0
359	1	17230287	17232674	2387	2	23.28	16.293	74	62	1	0	1	RNU1-2	9005	downstream	1	1	0	0
360	1	17239272	17242118	2846	2	17.494	12.506	52	33	1	1	1	CROCC	-7750	upstream	1	1	0	0
361	1	17277850	17279189	1339	2	14.143	10.238	34	30	0	0	1	CROCC	30074	in gene	1	1	0	0
362	1	17336257	17339030	2773	2	10.407	8.306	22	26	1	1	2	ATP13A2, SDHB	780, 43022	in gene, downstream	1	1	0	0
364	1	17379991	17381147	1156	2	12.528	15.861	30	34	1	1	1	SDHB	96	in gene	1	1	0	0
366	1	17386074	17388403	2329	2	12.069	10.11	24	27	0	1	2	SDHB, PADI2	-6573, 58710	upstream, downstream	1	1	0	0
367	1	17392037	17394315	2278	2	18.873	16.591	51	45	0	0	1	PADI2	52772	downstream	1	1	0	0
369	1	17467746	17468985	1239	2	15.579	11.026	31	23	0	0	0				1	1	0	0
372	1	17539060	17539893	833	2	10.308	8	20	14	0	0	1	PADI1	7855	in gene	1	1	0	0
373	1	17607723	17609193	1470	2	14.87	13.5	32	29	0	0	1	PADI3	32865	in gene	1	1	0	0
374	1	17613641	17615053	1412	2	16.659	12.318	49	34	0	0	1	PADI3	38754	downstream	1	1	0	0
375	1	17629726	17632636	2910	2	10.846	8.11	24	22	0	1	1	PADI4	-3509	upstream	1	1	0	0
376	1	17634321	17635658	1337	2	14.571	15.952	40	46	0	1	1	PADI4	299	in gene	1	1	0	0
377	1	17724293	17725916	1623	2	13.08	8.375	26	21	0	0	2	PADI6, RCC2	26363, 41116	in gene, downstream	1	1	0	0
378	1	17745809	17746949	1140	2	9.028	7.914	16	12	1	0	1	RCC2	19841	in gene	1	1	0	0
380	1	17764525	17766587	2062	2	13.906	10.857	36	31	1	1	1	RCC2	664	in gene	1	1	0	0
384	1	17955831	17958280	2449	2	34.805	20.013	165	78	0	0	1	ARHGEF10L	90725	in gene	1	1	0	0
385	1	17960891	17963541	2650	2	22.217	13.783	102	56	0	0	1	ARHGEF10L	95886	in gene	1	1	0	0
386	1	17965810	17967856	2046	2	14.191	9.906	38	24	0	0	1	ARHGEF10L	100503	in gene	1	1	0	0
388	1	19228387	19229884	1497	2	13.413	11.457	28	19	1	2	3	ALDH4A1, MIR1290, IFFO2	158, -5493, 53691	in gene, upstream, downstream	1	1	0	0
390	1	19248409	19252306	3897	3	13.271	11.221	27	23	0	0	1	IFFO2	32469	in gene	1	1	0	0
391	1	19252553	19255123	2570	2	20.65	17.762	39	36	0	0	1	IFFO2	28988	in gene	1	1	0	0
393	1	19280632	19284304	3672	2	16.044	13.461	43	40	1	1	1	IFFO2	358	in gene	1	1	0	0
396	1	19407158	19408776	1618	2	19.706	13.039	51	30	0	0	1	UBR4	128779	in gene	1	1	0	0
397	1	19535862	19537806	1944	2	39.836	25.77	150	94	1	1	2	UBR4, KIAA0090	-88, 41212	upstream, downstream	1	1	0	0
398	1	19567358	19568469	1111	2	14.657	9.343	33	22	0	0	2	KIAA0090, MRTO4	10133, -10162	in gene, upstream	1	1	0	0
399	1	19577337	19579004	1667	2	20.192	16.308	64	50	1	2	2	KIAA0090, MRTO4	-124, 95	upstream, in gene	1	1	0	0
400	1	19637911	19639837	1926	2	13.167	12.15	24	22	1	2	2	AKR7A2, PQLC2	-234, 134	upstream, in gene	1	1	0	0
402	1	19761342	19764412	3070	2	17.74	10.375	52	24	0	0	1	CAPZB	49189	in gene	1	1	0	0
405	1	19801695	19805880	4185	2	16.626	10.618	43	32	0	0	1	CAPZB	8279	in gene	1	1	0	0
406	1	19809528	19813053	3525	3	16.954	13.1	42	39	1	1	1	CAPZB	776	in gene	1	1	0	0
410	1	19834002	19835107	1105	3	14.457	6.242	34	16	0	0	0				1	1	1	0
411	1	19835147	19836179	1032	2	14.375	8.281	24	16	0	0	0				1	1	0	0
415	1	19905768	19908259	2491	2	15.423	8.654	47	27	0	0	0				1	1	0	0
416	1	19922906	19924491	1585	2	17.88	13.76	37	28	1	1	1	C1orf151	227	in gene	1	1	0	0
417	1	19971095	19971775	680	1	10.762	11.429	14	17	1	1	1	NBL1	1709	in gene	0	1	0	0
421	1	20478593	20480884	2291	3	14.887	8.634	25	15	0	0	2	PLA2G2F, PLA2G2C	13915, 21949	downstream, downstream	1	1	1	0
422	1	20497590	20499513	1923	3	14.083	9.183	30	20	0	1	1	PLA2G2C	3136	in gene	1	1	0	0
426	1	20809956	20811962	2006	2	12.161	10.371	20	17	1	1	1	CAMK2N1	1769	in gene	1	1	0	0
427	1	20833956	20835236	1280	2	12.375	10.25	29	17	1	1	1	MUL1	78	in gene	1	1	0	0
428	1	20914986	20917682	2696	2	13.083	13.167	28	35	0	1	1	CDA	890	in gene	1	1	0	0
429	1	20929326	20931940	2614	2	13.439	12.805	25	26	0	0	1	CDA	15189	in gene	1	1	0	0
431	1	20987297	20988735	1438	2	14.568	12.659	27	21	1	1	3	PINK1, DDOST, KIF17	28068, 21, 56301	downstream, in gene, downstream	1	1	0	0
432	1	21022361	21023810	1449	2	9.217	10.674	20	17	1	0	1	KIF17	21232	in gene	1	1	0	0
433	1	21044340	21045721	1381	2	9.698	10.209	18	21	1	1	2	KIF17, SH2D5	-713, 14103	upstream, downstream	1	1	0	0
435	1	21112304	21114555	2251	2	19.343	13.729	36	29	1	1	1	HP1BP3	-248	upstream	1	1	0	0
436	1	21178132	21179496	1364	2	19.023	11.023	50	37	0	0	1	EIF4G3	324526	in gene	1	1	0	0
438	1	21403472	21403936	464	1	7.2	9.733	13	16	0	0	1	EIF4G3	99636	in gene	0	1	0	0
439	1	21424981	21427806	2825	2	15.011	11.306	32	28	0	0	1	EIF4G3	76947	in gene	1	1	0	0
440	1	21501898	21502964	1066	2	11.182	10.182	20	21	1	1	1	EIF4G3	909	in gene	1	1	0	0
441	1	21503081	21505234	2153	2	19.134	12.716	56	32	1	1	1	EIF4G3	-817	upstream	1	1	0	0
444	1	21587077	21589868	2791	2	12.724	9.207	36	18	0	1	2	ECE1, LOC100506824	83562, -4103	in gene, upstream	1	1	0	0
447	1	21614229	21618547	4318	3	19.474	11.844	53	37	1	1	2	ECE1, LOC100506801	55646, -3395	in gene, upstream	1	1	0	0
448	1	21619399	21621800	2401	2	18.08	13.813	45	30	0	1	2	ECE1, LOC100506801	51435, 816	in gene, in gene	1	1	0	0
451	1	21642316	21646665	4349	2	30.662	19.279	168	94	0	0	1	ECE1	27544	in gene	1	1	0	0
453	1	21650122	21652949	2827	2	19.034	16.671	49	45	0	0	1	ECE1	20499	in gene	1	1	0	0
454	1	21659832	21663110	3278	2	14.233	12.175	33	33	0	0	1	ECE1	10563	in gene	1	1	0	0
455	1	21663603	21667203	3600	2	12.655	10.009	30	22	0	0	1	ECE1	6631	in gene	1	1	0	0
456	1	21670572	21672711	2139	2	14.224	8.821	29	20	1	1	1	ECE1	393	in gene	1	1	0	0
457	1	22090306	22091478	1172	2	7.833	6.944	11	17	0	0	1	USP48	18796	in gene	1	1	0	0
458	1	22092349	22096387	4038	3	22.37	18.386	76	65	0	0	1	USP48	15320	in gene	1	1	0	0
459	1	22097122	22097872	750	2	13.565	8.773	26	13	0	0	1	USP48	12191	in gene	1	1	0	0
460	1	22097946	22099885	1939	2	14.41	8.23	37	21	0	0	1	USP48	10773	in gene	1	1	0	0
461	1	22108361	22110722	2361	2	23.554	17.405	52	42	1	1	1	USP48	147	in gene	1	1	0	0
465	1	22344766	22346787	2021	2	20.156	13.906	44	30	0	1	2	CELA3A, HSPC157	17627, -5931	downstream, upstream	1	1	0	0
466	1	22349456	22353273	3817	3	21.874	18.076	68	59	1	1	1	HSPC157	-343	upstream	1	1	0	0
467	1	22365875	22368951	3076	3	12.875	6.215	24	15	0	0	1	HSPC157	15706	downstream	1	1	1	0
468	1	22374822	22377356	2534	2	10.038	8.684	20	16	0	1	1	CDC42	-3031	upstream	1	1	0	0
469	1	22377779	22381389	3610	2	19.124	15.018	47	44	1	1	1	CDC42	464	in gene	1	1	0	0
472	1	22763549	22764945	1396	2	16.341	8.114	39	22	0	0	0				1	1	0	0
473	1	22777873	22779192	1319	2	20.805	14.073	42	29	1	1	1	ZBTB40	188	in gene	1	1	0	0
474	1	23035868	23037437	1569	2	11.714	7.551	30	15	1	1	1	EPHB2	-679	upstream	1	1	0	0
475	1	23060122	23062199	2077	2	21.415	17.015	51	50	0	0	1	EPHB2	23829	in gene	1	1	0	0
476	1	23071717	23074224	2507	2	11.795	12.026	41	40	0	0	1	EPHB2	35639	in gene	1	1	0	0
479	1	23344824	23346920	2096	2	17.621	13.333	40	39	1	2	2	LOC729059, KDM1A	-3529, -69	upstream, upstream	1	1	0	0
480	1	23426408	23427404	996	2	11.613	13.065	30	30	0	0	1	LUZP1	68445	in gene	1	1	0	0
481	1	23494765	23496744	1979	2	10.79	9.177	22	19	0	1	1	LUZP1	-403	upstream	1	1	0	0
482	1	23609094	23609976	882	2	10.593	6.407	19	14	0	0	0				1	1	0	0
483	1	23669818	23672036	2218	2	16.957	12.643	38	27	1	1	1	HNRNPR	-74	upstream	1	1	0	0
484	1	23694107	23696540	2433	2	36.461	23.867	151	83	1	2	2	ZNF436, C1orf213	1034, -141	in gene, upstream	1	1	0	0
485	1	23704409	23705895	1486	2	10.532	8.766	22	18	0	0	3	ZNF436, C1orf213, TCEA3	-8795, 9688, 46109	upstream, downstream, downstream	1	1	0	0
488	1	23823439	23825255	1816	2	16.596	10.123	32	24	0	0	1	E2F2	33366	downstream	1	1	0	0
489	1	23847805	23850481	2676	2	17.976	16.048	51	34	0	0	1	E2F2	8570	in gene	1	1	0	0
491	1	23852690	23861274	8584	2	37.231	24.225	206	118	1	1	1	E2F2	731	in gene	1	1	0	0
492	1	23865415	23867049	1634	2	14.941	9.765	34	24	0	0	1	E2F2	-8519	upstream	1	1	0	0
493	1	23879660	23882162	2502	2	13.256	10.526	33	22	1	0	1	ID3	5411	downstream	1	1	0	0
495	1	23883844	23887245	3401	2	17.585	12.207	42	32	2	1	1	ID3	778	in gene	1	1	0	0
498	1	23892611	23895557	2946	3	16.467	13.043	62	34	1	1	1	ID3	-7762	upstream	1	1	0	0
499	1	23911365	23913282	1917	2	21.3	13.983	65	40	0	0	0				1	1	0	0
500	1	23917524	23919126	1602	2	8.78	8.22	15	17	0	0	0				1	1	0	0
502	1	23945334	23948015	2681	2	10.417	8.25	20	21	1	1	1	MDS2	-7150	upstream	1	1	0	0
503	1	23961033	23964483	3450	3	10.657	9.361	31	23	0	0	1	MDS2	8934	in gene	1	1	0	0
504	1	24017857	24019092	1235	2	14.921	14.763	35	37	1	1	1	RPL11	180	in gene	1	1	0	0
505	1	24053491	24055083	1592	2	14.3	8.26	37	26	0	0	0				1	1	0	0
506	1	24069127	24070935	1808	2	19.304	13.982	51	33	1	1	1	TCEB3	175	in gene	1	1	0	0
507	1	24103766	24105824	2058	2	12.892	10.139	35	23	1	2	2	LOC100506963, C1orf128	-15, -81	upstream, upstream	1	1	0	0
509	1	24125279	24129755	4476	2	19.357	13.136	61	39	1	1	3	LYPLA2, GALE, HMGCL	9871, -223, 24432	downstream, upstream, downstream	1	1	0	0
511	1	24151370	24152406	1036	2	16.719	12.562	46	33	0	1	1	HMGCL	61	in gene	1	1	0	0
512	1	24164208	24166448	2240	2	12.243	9.343	31	23	0	0	1	FUCA1	29531	downstream	1	1	0	0
515	1	24221201	24224814	3613	2	20.389	10.956	69	39	0	0	1	CNR2	16810	in gene	1	1	0	0
517	1	24234865	24236394	1529	2	12.292	9.854	23	17	0	0	1	CNR2	4188	in gene	1	1	0	0
520	1	24281228	24282685	1457	2	12.267	9.333	24	20	0	1	1	PNRC2	-4345	upstream	1	1	0	0
521	1	24284486	24287208	2722	2	21.765	15.765	41	35	1	1	2	PNRC2, SFRS13A	-454, 21106	upstream, downstream	1	1	0	0
522	1	24306036	24307423	1387	2	21.419	16.561	53	41	1	1	1	SFRS13A	224	in gene	1	1	0	0
524	1	24515232	24519515	4283	4	13.045	11.425	35	38	0	2	2	IL28RA, LOC284632	-3622, -9357	upstream, upstream	1	1	0	0
526	1	24523316	24524916	1600	2	9.96	7.2	14	17	0	1	2	IL28RA, LOC284632	-10365, -2614	upstream, upstream	1	1	0	0
528	1	24691297	24692736	1439	2	8.822	9.578	17	18	0	0	2	GRHL3, C1orf201	46204, 35933	downstream, in gene	1	1	0	0
529	1	24710192	24711414	1222	2	11.474	15.605	24	32	0	0	1	C1orf201	17146	in gene	1	1	0	0
531	1	24739681	24743467	3786	3	17.017	13.085	35	31	2	1	1	NIPAL3	-671	upstream	1	1	0	0
534	1	24826882	24829426	2544	2	17.329	11.169	39	25	1	1	1	RCAN3	-1233	upstream	1	1	0	0
537	1	24967299	24970710	3411	4	19.764	16.123	63	54	1	1	1	SRRM1	-590	upstream	1	1	0	0
538	1	25035138	25036692	1554	2	11.417	7.729	27	17	0	0	0				1	1	0	0
541	1	25053668	25054703	1035	2	12.312	10.75	32	24	0	0	0				1	1	0	0
543	1	25068674	25069485	811	1	7.56	9.8	11	14	0	1	1	CLIC4	-2681	upstream	0	1	0	0
544	1	25071040	25073660	2620	2	30.659	22.926	99	52	1	1	1	CLIC4	590	in gene	1	1	0	0
548	1	25174263	25175722	1459	2	18.348	13.565	39	29	1	0	1	CLIC4	103232	downstream	1	1	0	0
550	1	25254841	25256604	1763	2	22.745	19.076	48	41	1	0	1	RUNX3	35779	in gene	1	1	0	0
551	1	25256633	25259823	3190	2	18.58	15.06	40	30	1	0	1	RUNX3	33273	in gene	1	1	0	0
552	1	25280323	25283519	3196	2	9.869	11.96	20	22	0	0	1	RUNX3	9580	in gene	1	1	0	0
553	1	25291203	25294480	3277	2	27.363	22.598	93	77	0	1	1	RUNX3	-1340	upstream	1	1	0	0
554	1	25298575	25300260	1685	2	7.642	8.604	14	20	0	1	1	RUNX3	-7916	upstream	1	1	0	0
556	1	25321449	25323418	1969	1	9.443	9.934	17	16	0	0	0				0	1	0	0
557	1	25333140	25336202	3062	3	12.792	12.542	34	30	0	0	0				1	1	0	0
558	1	25346549	25352236	5687	2	14.595	13.674	50	43	0	0	0				1	1	0	0
561	1	25358024	25361915	3891	2	14.62	11.57	36	25	0	0	0				1	1	0	0
562	1	25362423	25364310	1887	2	10.542	8.322	19	19	0	0	0				1	1	0	0
563	1	25406629	25407713	1084	2	11.059	10.382	24	17	0	0	0				1	1	0	0
565	1	25558236	25560241	2005	2	16.444	14.873	39	37	1	1	2	SYF2, C1orf63	-225, 14747	upstream, downstream	1	1	0	0
567	1	25572498	25574881	2383	2	40.547	34.933	161	120	1	1	1	C1orf63	296	in gene	1	1	0	0
568	1	25664650	25665690	1040	2	15.188	11.156	23	28	1	1	2	RHD, TMEM50A	66189, 359	downstream, in gene	1	1	0	0
569	1	25756133	25758537	2404	2	25.84	16.24	94	51	1	1	2	RHCE, TMEM57	-9972, -53	upstream, upstream	1	1	0	0
570	1	25869536	25872318	2782	2	13.081	10.667	20	24	1	1	1	LDLRAP1	851	in gene	1	1	0	0
571	1	25875710	25877022	1312	2	11.927	9.976	20	22	0	0	1	LDLRAP1	6290	in gene	1	1	0	0
573	1	25886641	25887948	1307	2	10.927	9.537	16	20	0	0	1	LDLRAP1	17218	in gene	1	1	0	0
575	1	25922341	25923770	1429	3	23.864	8.409	63	23	0	0	0				1	1	1	0
576	1	25941915	25943176	1261	2	17.308	14.325	39	35	1	1	1	MAN1C1	-1414	upstream	1	1	0	0
577	1	25943276	25943961	685	3	27.238	14.238	50	21	2	1	1	MAN1C1	-341	upstream	1	1	1	0
578	1	25944016	25945080	1064	2	17	15.333	35	27	1	1	1	MAN1C1	589	in gene	1	1	0	0
580	1	26100930	26102717	1787	2	11.309	9.655	20	26	0	0	1	MAN1C1	157864	in gene	1	1	0	0
581	1	26136352	26137987	1635	1	9.115	11.269	17	18	0	0	3	SEPN1, FAM54B, LOC646471	10502, -9228, 12928	in gene, upstream, downstream	0	1	0	0
582	1	26145941	26148245	2304	2	21.389	15.861	47	31	1	2	3	SEPN1, FAM54B, LOC646471	20426, 696, 3004	downstream, in gene, in gene	1	1	0	0
583	1	26184959	26187439	2480	2	15.32	10.205	36	23	1	1	2	C1orf135, PAQR7	-351, 11545	upstream, downstream	1	1	0	0
584	1	26196062	26198289	2227	3	16.086	8.314	31	19	0	1	1	PAQR7	569	in gene	1	1	1	0
585	1	26231501	26233957	2456	2	16.52	12.286	40	30	1	1	1	STMN1	639	in gene	1	1	0	0
586	1	26248563	26250753	2190	2	15.058	10.58	37	31	1	0	0				1	1	0	0
588	1	26322702	26325473	2771	2	37.402	25.448	140	88	1	1	1	PAFAH2	561	in gene	1	1	0	0
589	1	26329056	26330490	1434	2	13.156	9.933	26	18	0	1	1	PAFAH2	-5125	upstream	1	1	0	0
590	1	26340240	26344236	3996	2	28.112	15.6	124	73	0	1	1	EXTL1	-6033	upstream	1	1	0	0
591	1	26360737	26363192	2455	2	20.382	13.605	43	34	1	0	2	EXTL1, SLC30A2	13693, 10640	in gene, downstream	1	1	0	0
592	1	26436879	26439255	2376	2	25.838	17.392	61	36	1	1	1	PDIK1L	411	in gene	1	1	0	0
593	1	26452614	26454799	2185	2	15.412	9.426	34	18	0	0	1	PDIK1L	16050	downstream	1	1	0	0
596	1	26495551	26497627	2076	2	15.662	11.646	41	36	1	3	4	GRRP1, LOC100128346, ZNF593, CNKSR1	11078, 1723, 201, -7392	downstream, in gene, in gene, upstream	1	1	0	0
597	1	26560125	26561783	1658	2	20.327	15.25	37	30	1	1	1	CCDC21	261	in gene	1	1	0	0
598	1	26600978	26620063	19085	4	27.404	19.69	128	85	1	1	3	CCDC21, SH3BGRL3, UBXN11	49827, 4307, 34236	downstream, downstream, in gene	1	1	0	0
599	1	26621780	26625378	3598	2	11.566	10.531	19	19	0	0	1	UBXN11	21177	in gene	1	1	0	0
601	1	26629702	26635447	5745	2	22.503	17.201	65	50	1	0	2	UBXN11, CD52	12182, -11837	in gene, upstream	1	1	0	0
602	1	26636076	26638406	2330	2	11.164	8.123	24	14	0	1	3	UBXN11, CD52, AIM1L	7515, -7170, 43380	in gene, upstream, downstream	1	1	0	0
603	1	26640760	26649473	8713	3	14.421	9.685	36	26	0	2	3	UBXN11, CD52, AIM1L	-360, 705, 35505	upstream, in gene, downstream	1	1	0	0
604	1	26659505	26661011	1506	2	10.872	8.413	23	21	0	0	1	AIM1L	20363	in gene	1	1	0	0
605	1	26661212	26663763	2551	2	14.262	10.375	27	25	1	0	1	AIM1L	18134	in gene	1	1	0	0
607	1	26704294	26705761	1467	2	12.652	11.435	25	31	0	1	1	ZNF683	-5761	upstream	1	1	0	0
608	1	26757938	26760707	2769	2	14	8.793	52	30	1	1	2	LIN28, DHDDS	22053, 520	downstream, in gene	1	1	0	0
609	1	26796570	26800402	3832	2	32.808	20.292	95	67	1	1	2	DHDDS, HMGN2	39684, -416	downstream, upstream	1	1	0	0
610	1	26826006	26828644	2638	2	22.229	15.183	58	42	1	0	0				1	1	0	0
613	1	26864118	26871222	7104	4	25.901	17.721	175	111	0	0	2	RPS6KA1, MIR1976	11421, -13363	in gene, upstream	1	1	0	0
614	1	26871624	26874880	3256	2	14.108	12.382	30	31	0	1	2	RPS6KA1, MIR1976	17003, -7781	in gene, upstream	1	1	0	0
615	1	26879748	26883214	3466	2	13.722	7.556	40	18	0	1	2	RPS6KA1, MIR1976	25232, 448	in gene, downstream	1	1	0	0
617	1	26907221	26910341	3120	3	14.847	12.908	50	39	0	0	1	RPS6KA1	52532	downstream	1	1	0	0
619	1	26932957	26934512	1555	2	13.674	11.122	33	27	0	0	0				1	1	0	0
620	1	26945581	26948853	3272	2	31.029	22.703	72	60	1	0	0				1	1	0	0
621	1	26954147	26955123	976	2	11.033	6.6	24	16	0	0	0				1	1	0	0
622	1	26965662	26966466	804	2	10	12.231	23	33	0	0	0				1	1	0	0
623	1	26974572	26976007	1435	2	23.533	17.578	92	73	0	0	0				1	1	0	0
624	1	27017940	27025239	7299	5	21.162	15.009	63	55	1	1	1	ARID1A	-933	upstream	1	1	0	0
625	1	27060248	27060934	686	1	9.045	10.727	20	20	0	0	1	ARID1A	38069	in gene	0	1	0	0
626	1	27070358	27071419	1061	2	11.97	9.303	23	22	0	0	1	ARID1A	48366	in gene	1	1	0	0
627	1	27112102	27116533	4431	3	18.232	14.739	45	35	1	1	2	ARID1A, PIGV	91795, -169	downstream, upstream	1	1	0	0
633	1	27159597	27161590	1993	2	10.226	10.21	21	24	0	0	1	ZDHHC18	7392	in gene	1	1	0	0
634	1	27190754	27192816	2062	2	18.438	13.828	36	27	1	1	2	ZDHHC18, SFN	38584, 2152	downstream, downstream	1	1	0	0
635	1	27215864	27217299	1435	2	14.111	14.4	33	38	1	1	2	GPN2, GPATCH3	288, 10381	in gene, downstream	1	1	0	0
636	1	27226114	27227880	1766	2	17.327	11.091	48	33	1	1	2	GPN2, GPATCH3	-10128, -35	upstream, upstream	1	1	0	0
637	1	27247704	27248923	1219	2	15.737	12.974	37	35	1	2	2	NR0B2, NUDC	-7746, 89	upstream, in gene	1	1	0	0
638	1	27258765	27259751	986	2	14.097	9.903	33	20	0	0	1	NUDC	11034	in gene	1	1	0	0
643	1	27423257	27428449	5192	3	33.988	22.963	112	74	0	0	1	SLC9A1	55598	in gene	1	1	0	0
645	1	27430938	27433597	2659	2	14.06	10.024	27	16	0	0	1	SLC9A1	49184	in gene	1	1	0	0
646	1	27436896	27441595	4699	2	18.299	16.408	71	79	0	0	1	SLC9A1	42206	in gene	1	1	0	0
647	1	27441882	27447357	5475	2	18.672	14.538	70	52	0	0	1	SLC9A1	36832	in gene	1	1	0	0
648	1	27451500	27452646	1146	2	12.028	11.417	22	17	0	0	1	SLC9A1	29378	in gene	1	1	0	0
649	1	27462152	27465719	3567	2	17.063	13.126	64	36	0	0	1	SLC9A1	17516	in gene	1	1	0	0
650	1	27479936	27483161	3225	2	20.069	18.78	69	62	1	1	1	SLC9A1	-97	upstream	1	1	0	0
652	1	27518339	27519748	1409	2	18.182	20.953	33	45	0	0	0				1	1	0	0
653	1	27560076	27561741	1665	2	15.346	13.904	33	30	1	1	1	WDTC1	-99	upstream	1	1	0	0
656	1	27647515	27649737	2222	2	45.671	29.386	222	120	1	2	2	TMEM222, LOC644961	-10, -1739	upstream, upstream	1	1	0	0
657	1	27664986	27666899	1913	2	13.35	9.224	23	18	0	1	2	TMEM222, SYTL1	17306, -2541	downstream, upstream	1	1	0	0
658	1	27667148	27670899	3751	2	18.667	13.966	45	35	0	1	2	TMEM222, SYTL1	20387, 540	downstream, in gene	1	1	0	0
659	1	27682483	27685803	3320	2	13.567	12.048	35	22	1	0	3	SYTL1, MAP3K6, FCN3	15660, 9194, 17172	downstream, in gene, downstream	1	1	0	0
660	1	27685839	27693011	7172	4	14.598	12.594	38	24	2	1	3	SYTL1, MAP3K6, FCN3	20942, 3912, 11890	downstream, in gene, downstream	1	1	0	0
661	1	27693046	27696421	3375	2	20.613	13.934	41	30	1	1	3	MAP3K6, FCN3, CD164L2	-1396, 6582, 15072	upstream, downstream, downstream	1	1	0	0
663	1	27755334	27757346	2012	2	15.762	9.238	41	22	0	0	1	WASF2	60329	in gene	1	1	0	0
664	1	27761365	27763573	2208	3	15.391	7.406	36	20	0	0	1	WASF2	54200	in gene	1	1	1	0
667	1	27815836	27818145	2309	2	22.153	16.863	53	37	1	1	1	WASF2	-321	upstream	1	1	0	0
670	1	27851459	27855058	3599	2	13.518	10.045	27	20	1	0	1	AHDC1	76885	downstream	1	1	0	0
675	1	27951153	27955053	3900	2	26.213	17.418	101	80	0	0	1	FGR	8624	in gene	1	1	0	0
676	1	27956859	27962578	5719	4	17.905	11.564	43	29	2	1	1	FGR	2009	in gene	1	1	1	0
678	1	27976440	27977768	1328	2	13.262	8.357	28	16	0	1	1	LOC729973	1193	downstream	1	1	0	0
679	1	27985282	27990274	4992	3	16.442	14.168	59	65	1	0	2	LOC729973, IFI6	11867, 10946	downstream, downstream	1	1	0	0
680	1	27993563	27999279	5716	4	14.235	9.994	28	21	1	1	1	IFI6	2303	in gene	1	1	0	0
681	1	28050830	28053596	2766	2	22.616	18.682	92	90	1	1	1	FAM76A	-277	upstream	1	1	0	0
682	1	28099107	28100735	1628	2	20.24	13.18	46	27	1	1	2	FAM76A, STX12	47431, 227	downstream, in gene	1	1	0	0
683	1	28104190	28108113	3923	3	13.211	11.382	37	39	0	0	1	STX12	6457	in gene	1	1	0	0
684	1	28156636	28158098	1462	2	16.5	12.783	35	24	1	2	3	STX12, PPP1R8, SCARNA1	57673, 74, -3545	downstream, in gene, upstream	1	1	0	0
685	1	28184401	28188232	3831	3	11.817	10.558	25	19	0	0	1	PPP1R8	29023	downstream	1	1	0	0
686	1	28188513	28193211	4698	3	20.288	13.438	84	68	0	1	1	C1orf38	-8193	upstream	1	1	0	0
687	1	28193399	28206352	12953	5	15.921	15.008	65	64	1	1	1	C1orf38	820	in gene	1	1	0	0
688	1	28208065	28219320	11255	5	22.413	18.47	101	82	0	0	2	C1orf38, RPA2	14637, 27544	downstream, downstream	1	1	0	0
689	1	28226923	28233383	6460	4	17.198	12.96	116	90	0	0	1	RPA2	11083	in gene	1	1	0	0
690	1	28240273	28242410	2137	2	19.612	11.508	58	32	1	1	1	RPA2	-105	upstream	1	1	0	0
691	1	28267386	28272356	4970	2	19.994	19.769	130	120	0	0	1	SMPDL3B	8367	in gene	1	1	0	0
692	1	28284403	28287646	3243	2	20.782	15.97	47	29	2	1	2	SMPDL3B, XKR8	24520, -480	downstream, upstream	1	1	0	0
695	1	28388916	28389891	975	2	12.258	14.276	32	39	0	0	1	EYA3	25728	in gene	1	1	0	0
696	1	28414498	28416128	1630	2	11.765	9.49	24	27	1	1	1	EYA3	-182	upstream	1	1	0	0
697	1	28422986	28424063	1077	2	11.212	8.667	18	17	0	0	1	EYA3	-8393	upstream	1	1	0	0
698	1	28432984	28434694	1710	2	9.87	9.111	20	13	0	0	0				1	1	0	0
700	1	28438530	28446255	7725	3	20.062	12.975	123	81	0	0	0				1	1	0	0
701	1	28447332	28450657	3325	2	19.702	11.845	76	33	0	0	0				1	1	0	0
703	1	28460292	28463770	3478	2	21.546	16.917	71	53	0	0	1	PTAFR	58416	downstream	1	1	0	0
704	1	28464716	28467547	2831	2	25.966	16.364	81	45	0	0	1	PTAFR	54316	downstream	1	1	0	0
705	1	28480013	28482478	2465	2	10.338	8.468	18	21	0	0	1	PTAFR	39202	in gene	1	1	0	0
706	1	28483039	28488090	5051	6	19.62	11.917	64	33	0	0	1	PTAFR	34883	in gene	1	1	1	0
707	1	28488108	28489210	1102	2	10.206	7.676	16	17	0	0	1	PTAFR	31788	in gene	1	1	0	0
708	1	28497527	28504126	6599	4	16.849	10.903	68	32	0	0	1	PTAFR	19621	in gene	1	1	0	0
710	1	28558866	28564046	5180	2	38.333	23.13	169	92	2	2	2	DNAJC8, ATPIF1	-1914, -1155	upstream, upstream	1	1	0	0
711	1	28569321	28579045	9724	4	22.378	17.411	113	90	1	1	3	DNAJC8, ATPIF1, SESN2	-14641, 11572, -11823	upstream, downstream, upstream	1	1	0	0
712	1	28584805	28587400	2595	2	28.84	24.309	83	82	1	1	1	SESN2	96	in gene	1	1	0	0
713	1	28611204	28612028	824	2	11.44	10.84	23	23	0	0	1	SESN2	25610	downstream	1	1	0	0
714	1	28640118	28642180	2062	2	18.585	18.477	68	66	0	0	0				1	1	0	0
716	1	28653467	28657089	3622	2	17.614	13.105	40	32	1	1	1	MED18	-235	upstream	1	1	0	0
717	1	28695303	28697457	2154	2	14.119	9.567	27	27	1	1	1	PHACTR4	287	in gene	1	1	0	0
718	1	28831002	28834059	3057	2	17.073	10.771	50	28	0	4	5	PHACTR4, RCC1, SNHG3, SNORA73A, RNU105A	136437, 75, 75, -1347, -2540	downstream, in gene, in gene, upstream, upstream	1	1	0	0
720	1	28844254	28845910	1656	2	15.02	9.654	43	27	1	0	3	RCC1, SNHG3, RNU105A	12627, 12627, 10012	in gene, downstream, downstream	1	1	0	0
721	1	28878723	28880479	1756	2	16.667	14	43	31	1	0	0				1	1	0	0
722	1	28907136	28909352	2216	2	24.257	16.629	65	49	1	5	6	SNHG12, SNORD99, SNORA61, SNORA44, SNORA16A, RAB42	122, -2910, -1839, -1220, -679, -10468	in gene, upstream, upstream, upstream, upstream, upstream	1	1	0	0
724	1	28968743	28971752	3009	2	15.606	12.075	45	35	1	2	2	TAF12, RNU11	-643, -4865	upstream, upstream	1	1	0	0
725	1	28973358	28976086	2728	2	17.271	12.094	34	33	0	2	2	TAF12, RNU11	-5118, -390	upstream, upstream	1	1	0	0
726	1	28977802	28980096	2294	2	11.986	8.099	26	17	0	0	2	TAF12, RNU11	-9345, 3837	upstream, downstream	1	1	0	0
728	1	28994657	28995403	746	2	11.565	12.318	20	24	0	1	1	GMEB1	-214	upstream	1	1	0	0
729	1	28995555	28996731	1176	2	16.222	11.361	32	25	0	1	1	GMEB1	899	in gene	1	1	0	0
730	1	29062533	29064526	1993	2	23.887	17.436	57	43	1	1	1	YTHDF2	396	in gene	1	1	0	0
734	1	29111255	29112776	1521	2	21.729	14.188	61	41	0	0	0				1	1	0	0
736	1	29211553	29215009	3456	2	31.972	20.213	126	76	1	1	1	EPB41	-322	upstream	1	1	0	0
737	1	29240258	29242183	1925	2	18.483	12.678	33	22	1	0	1	EPB41	27617	in gene	1	1	0	0
739	1	29503730	29506341	2611	2	11.11	9.439	26	20	0	1	1	SFRS4	3602	in gene	1	1	0	0
740	1	29507247	29509799	2552	2	18.075	14.887	45	37	1	1	2	SFRS4, MECR	114, 48931	in gene, downstream	1	1	0	0
742	1	29562444	29564326	1882	2	15.102	12.458	27	22	1	2	2	MECR, PTPRU	-5931, 357	upstream, in gene	1	1	0	0
747	1	31191370	31193312	1942	2	21.557	14.607	52	36	2	1	2	MATN1, LOC100129196	4091, 722	in gene, in gene	1	1	0	0
748	1	31216338	31225828	9490	5	13.546	10.529	34	27	0	0	1	LAPTM5	9600	in gene	1	1	0	0
749	1	31226006	31233864	7858	2	26.142	20.76	156	123	0	1	1	LAPTM5	748	in gene	1	1	0	0
751	1	31255261	31258397	3136	2	22.51	18.163	80	59	0	0	0				1	1	0	0
752	1	31295827	31297833	2006	2	12.254	10.355	27	29	0	0	0				1	1	0	0
753	1	31349374	31352216	2842	2	13.034	13.303	48	34	0	0	1	SDC3	30685	in gene	1	1	0	0
755	1	31383970	31386754	2784	2	20.414	10.954	59	24	0	1	1	SDC3	-3882	upstream	1	1	0	0
757	1	31537705	31539310	1605	2	17.74	12.1	40	29	1	1	1	PUM1	57	in gene	1	1	0	0
758	1	31581314	31586101	4787	2	42.289	23.826	208	104	0	0	0				1	1	0	0
761	1	31769154	31771066	1912	2	16.373	12.237	32	25	1	2	2	SNRNP40, ZCCHC17	-466, 268	upstream, in gene	1	1	0	0
763	1	31873144	31874027	883	2	8.429	9.714	14	18	0	0	0				1	1	0	0
764	1	31889104	31890532	1428	2	10.022	11.644	18	24	0	0	1	SERINC2	3855	in gene	1	1	0	0
765	1	31953603	31954600	997	1	3.846	11.71	8	20	0	0	0				0	1	0	0
766	1	31955566	31959543	3977	2	19.411	17.242	80	75	0	0	0				1	1	0	0
767	1	31988487	31991288	2801	2	29.793	29.816	84	90	0	0	1	LOC284551	5851	downstream	1	1	0	0
768	1	32000720	32001957	1237	1	7.622	12.641	13	21	0	0	0				0	1	0	0
769	1	32014040	32014819	779	1	8.04	10.52	14	15	0	0	0				0	1	0	0
770	1	32071181	32072503	1322	2	20.732	25.341	48	61	0	0	0				1	1	0	0
771	1	32076370	32076969	599	1	3.579	10	5	15	0	1	1	HCRTR1	-6632	upstream	0	1	0	0
772	1	32079040	32079994	954	1	7.767	15.867	14	33	0	1	1	HCRTR1	-3784	upstream	0	1	0	0
773	1	32083269	32084652	1383	2	9.326	9.605	16	17	1	1	1	HCRTR1	659	in gene	1	1	0	0
775	1	32104807	32105935	1128	2	13.114	11.371	23	24	0	0	1	PEF1	5467	in gene	1	1	0	0
776	1	32109658	32111316	1658	2	22.404	20.327	55	44	1	1	2	PEF1, COL16A1	351, 59281	in gene, downstream	1	1	0	0
778	1	32253449	32255540	2091	2	18.554	10.046	35	18	1	0	1	SPOCD1	27086	downstream	1	1	0	0
779	1	32292127	32293295	1168	2	9.703	10.649	16	20	0	0	0				1	1	0	0
780	1	32353696	32355699	2003	2	18.524	11.27	46	20	0	0	0				1	1	0	0
781	1	32368707	32371194	2487	2	25.182	17.857	78	46	0	0	2	PTP4A2, LOC100507229	34038, -9228	downstream, upstream	1	1	0	0
783	1	32386197	32387267	1070	2	10.147	11.235	21	18	0	0	2	PTP4A2, LOC100507229	17256, 7554	in gene, downstream	1	1	0	0
786	1	32402832	32412170	9338	4	20.921	16.284	62	55	2	1	1	PTP4A2	-3513	upstream	1	1	0	0
787	1	32413081	32414976	1895	2	13.183	10.65	28	16	0	0	1	PTP4A2	-10040	upstream	1	1	0	0
789	1	32417045	32427485	10440	3	21.077	15.577	106	95	0	0	0				1	1	0	0
790	1	32428728	32430245	1517	2	10.583	9.229	24	16	0	0	0				1	1	0	0
791	1	32477829	32480799	2970	2	17.294	13.565	42	34	1	1	1	KHDRBS1	-177	upstream	1	1	0	0
793	1	32531412	32533583	2171	2	20.485	12.418	55	36	0	1	1	TMEM39B	-6006	upstream	1	1	0	0
794	1	32537821	32539424	1603	2	20.412	15.314	51	36	1	1	1	TMEM39B	119	in gene	1	1	0	0
795	1	32572497	32575265	2768	2	17.69	14.563	47	36	1	1	2	TMEM39B, KPNA6	35378, 237	downstream, in gene	1	1	0	0
796	1	32644435	32646597	2162	2	19.427	13.177	54	37	1	1	2	KPNA6, TXLNA	71872, 171	downstream, in gene	1	1	0	0
797	1	32665801	32667684	1883	2	12.508	11.373	29	26	1	3	5	TXLNA, CCDC28B, IQCC, DCDC2B, LOC100507457	21397, 540, -4494, -7953, 14316	downstream, in gene, upstream, upstream, downstream	1	1	0	0
798	1	32669175	32672765	3590	2	10.83	8.438	24	17	1	2	6	TXLNA, CCDC28B, IQCC, DCDC2B, LOC100507457, C1orf91	25625, 4768, -266, -3725, 10088, 16956	downstream, in gene, upstream, upstream, downstream, downstream	1	1	0	0
799	1	32687176	32688854	1678	2	14.558	10.981	27	21	1	3	4	DCDC2B, LOC100507457, C1orf91, EIF3I	13320, -6957, -89, 44	downstream, upstream, upstream, in gene	1	1	0	0
800	1	32705339	32707820	2481	2	15.987	11.872	31	26	1	1	3	EIF3I, FAM167B, LCK	18608, -6239, -10261	downstream, upstream, upstream	1	1	0	0
801	1	32712929	32719608	6679	3	13.462	10.144	30	26	1	2	2	FAM167B, LCK	3450, -572	downstream, upstream	1	1	0	0
803	1	32756827	32758864	2037	2	16.578	12.266	40	29	1	1	2	LCK, HDAC1	41005, 137	downstream, in gene	1	1	0	0
804	1	32799748	32810548	10800	5	17.555	13.105	65	39	1	1	2	HDAC1, MARCKSL1	47440, -3314	downstream, upstream	1	1	0	0
806	1	32813278	32818766	5488	2	18.448	11.535	37	29	1	0	2	LOC100128071, TSSK3	11822, -11840	downstream, upstream	1	1	0	0
807	1	32858756	32860735	1979	2	13.344	12.229	27	26	1	1	1	BSDC1	317	in gene	1	1	0	0
808	1	32936041	32937749	1708	2	26.585	15.731	69	36	0	0	1	ZBTB8B	6237	in gene	1	1	0	0
809	1	32965016	32966443	1427	2	10.568	7.022	27	21	1	0	0				1	1	0	0
810	1	33102506	33103602	1096	2	12.677	8.735	28	19	0	0	1	ZBTB8OS	13131	in gene	1	1	0	0
811	1	33115269	33117706	2437	2	24.526	18.21	55	50	1	2	2	ZBTB8OS, RBBP4	-302, -262	upstream, upstream	1	1	0	0
812	1	33176217	33177270	1053	2	12.152	8.152	24	16	0	0	1	SYNC	-8382	upstream	1	1	0	0
814	1	33279512	33284498	4986	2	29.09	18.195	231	167	1	2	2	YARS, S100PBP	1628, -1171	in gene, upstream	1	1	0	0
816	1	33406501	33407895	1394	2	21.721	12.628	47	26	0	0	2	RNF19B, LOC100505584	23088, 9882	in gene, downstream	1	1	0	0
817	1	33427649	33430928	3279	4	16.882	12.569	49	31	1	1	1	RNF19B	998	in gene	1	1	0	0
818	1	33435152	33436903	1751	2	12.854	11.2	27	22	0	1	1	RNF19B	-5741	upstream	1	1	0	0
820	1	33443507	33444950	1443	2	11.689	11.978	27	23	0	0	0				1	1	0	0
821	1	33446245	33448311	2066	2	13.016	9.766	33	25	0	0	0				1	1	0	0
822	1	33452399	33455522	3123	3	14.051	11.765	33	32	0	0	0				1	1	0	0
823	1	33456738	33460400	3662	2	17.149	12.675	69	48	0	0	0				1	1	0	0
825	1	33496860	33498265	1405	2	11.977	10.409	25	20	0	0	1	AK2	4930	in gene	1	1	0	0
827	1	33501643	33503192	1549	2	13.25	9.021	25	22	1	1	1	AK2	75	in gene	1	1	0	0
829	1	33510178	33512179	2001	2	11.984	11.742	32	48	0	0	1	AK2	-8686	upstream	1	1	0	0
830	1	33514946	33516691	1745	2	11.889	9.926	29	17	1	0	0				1	1	0	0
831	1	33549306	33552835	3529	2	14.216	9.543	48	29	0	0	1	ADC	4356	in gene	1	1	0	0
832	1	33592310	33594774	2464	2	13.467	8.766	38	21	1	0	1	ADC	46828	downstream	1	1	0	0
833	1	33646290	33647994	1704	2	13.717	12.17	33	29	1	1	1	TRIM62	529	in gene	1	1	0	0
836	1	33791511	33793950	2439	2	15.934	16.671	44	60	0	0	1	PHC2	48464	in gene	1	1	0	0
837	1	33799439	33800216	777	1	4.957	11	11	25	0	0	1	PHC2	41367	in gene	0	1	0	0
838	1	33803763	33805427	1664	2	25.019	17.212	82	51	0	0	1	PHC2	36599	in gene	1	1	0	0
839	1	33812146	33813377	1231	2	12.667	9	27	19	0	0	1	PHC2	28433	in gene	1	1	0	0
840	1	33814514	33816408	1894	3	15.947	11.368	35	25	2	0	1	PHC2	25733	in gene	1	1	0	0
841	1	33845097	33846440	1343	2	12.238	11.667	26	23	0	1	1	PHC2	-4574	upstream	1	1	0	0
844	1	33898958	33900897	1939	2	21.459	11.541	82	54	0	0	0				1	1	0	0
847	1	34117564	34118712	1148	2	11.472	7.861	22	14	0	0	1	CSMD2	513305	in gene	1	1	0	0
849	1	35324516	35325974	1458	2	16.356	13.136	34	26	1	1	2	C1orf212, DLGAP3	172, 45739	in gene, downstream	1	1	0	0
852	1	35450252	35451346	1094	2	11.529	11.939	22	28	1	1	2	LOC100506144, ZMYM6	149, 46770	in gene, downstream	1	1	0	0
853	1	35496764	35497956	1192	2	17.658	13.684	40	32	1	1	1	ZMYM6	209	in gene	1	1	0	0
854	1	35544443	35545691	1248	2	10.436	7.639	17	16	1	1	1	ZMYM1	95	in gene	1	1	0	0
855	1	35657136	35659383	2247	2	25.029	18.671	60	37	1	1	2	LOC100506168, SFPQ	-10177, 484	upstream, in gene	1	1	0	0
857	1	35733618	35736273	2655	2	18.12	10.651	38	23	1	1	1	ZMYM4	377	in gene	1	1	0	0
859	1	35810704	35812220	1516	2	20.106	13.191	50	31	0	0	1	ZMYM4	76894	in gene	1	1	0	0
861	1	35912618	35918252	5634	5	15.222	14.074	64	51	0	0	1	KIAA0319L	107602	in gene	1	1	0	0
862	1	35919581	35920574	993	2	9.065	11.097	16	19	0	0	1	KIAA0319L	102960	in gene	1	1	0	0
863	1	35971451	35972814	1363	2	10.442	7.628	18	14	0	0	1	KIAA0319L	50905	in gene	1	1	0	0
864	1	36010389	36011369	980	2	12.29	6.871	24	15	0	0	1	KIAA0319L	12158	in gene	1	1	0	0
865	1	36022171	36024455	2284	2	23.431	16.775	57	38	1	2	2	KIAA0319L, NCDN	-276, -80	upstream, upstream	1	1	0	0
867	1	36042107	36044156	2049	2	17.906	13.562	39	25	1	0	2	NCDN, TFAP2E	19738, 4160	downstream, in gene	1	1	0	0
868	1	36106361	36108413	2052	2	15.031	7.484	40	30	1	1	1	PSMB2	-244	upstream	1	1	0	0
869	1	36183042	36185123	2081	2	11.662	9.738	26	23	1	1	1	C1orf216	708	in gene	1	1	0	0
870	1	36234646	36235943	1297	2	12.805	12.268	22	20	1	1	1	CLSPN	257	in gene	1	1	0	0
871	1	36249532	36250537	1005	2	14.781	9.375	32	18	0	0	0				1	1	0	0
872	1	36265250	36267357	2107	2	12.538	8.766	28	20	0	1	1	EIF2C4	-7525	upstream	1	1	0	0
873	1	36273739	36275011	1272	2	13.725	8.7	28	18	1	1	1	EIF2C4	547	in gene	1	1	0	0
874	1	36275031	36277810	2779	2	24	14.713	89	49	0	1	1	EIF2C4	2592	in gene	1	1	0	0
875	1	36302957	36305668	2711	2	26	15.859	61	30	0	0	1	EIF2C4	30484	in gene	1	1	0	0
877	1	36326038	36326839	801	2	8.12	8.12	15	15	0	0	1	EIF2C4	52610	downstream	1	1	0	0
881	1	36396002	36397988	1986	2	25.581	22.21	88	63	1	1	2	EIF2C1, EIF2C3	48185, 223	downstream, in gene	1	1	0	0
882	1	36402171	36403457	1286	2	8.341	11.585	14	21	0	0	1	EIF2C3	6042	in gene	1	1	0	0
883	1	36500019	36501192	1173	2	13.946	7.108	26	19	0	0	1	EIF2C3	103833	in gene	1	1	0	0
884	1	36552875	36556041	3166	2	17.636	14.899	75	55	1	1	3	TEKT2, ADPRHL2, COL8A2	4782, 5, 11392	downstream, in gene, downstream	1	1	0	0
886	1	36585456	36586604	1148	2	14.611	13.056	31	27	0	0	0				1	1	0	0
887	1	36613965	36616931	2966	2	21.731	14.398	52	37	1	2	2	TRAPPC3, MAP7D1	-381, -6355	upstream, upstream	1	1	0	0
888	1	36617792	36623549	5757	2	15.244	11.128	38	36	1	2	2	TRAPPC3, MAP7D1	-5603, -1133	upstream, upstream	1	1	0	0
889	1	36624675	36628484	3809	2	15.059	11.067	36	21	0	0	2	TRAPPC3, MAP7D1	-11512, 4776	upstream, in gene	1	1	0	0
891	1	36632304	36636583	4279	2	19.701	13.149	60	43	0	0	1	MAP7D1	12640	in gene	1	1	0	0
892	1	36668042	36669741	1699	2	17.151	12.057	62	41	0	0	0				1	1	0	0
893	1	36682175	36685557	3382	2	20.179	13.547	84	53	0	1	1	THRAP3	-6151	upstream	1	1	0	0
894	1	36688004	36690968	2964	2	18.859	15.293	61	65	1	1	1	THRAP3	-531	upstream	1	1	0	0
895	1	36713304	36715022	1718	2	15.352	9.37	42	17	0	0	1	THRAP3	24146	in gene	1	1	0	0
896	1	36765357	36766620	1263	2	15.18	12.744	35	38	0	1	2	THRAP3, C1orf113	75971, -6006	in gene, upstream	1	1	0	0
897	1	36771336	36774014	2678	2	13.217	10.735	32	25	1	1	2	THRAP3, C1orf113	82658, 681	downstream, in gene	1	1	0	0
901	1	36830500	36841710	11210	4	18.469	14.12	51	50	0	1	2	STK40, LOC100506594	15380, 3485	in gene, in gene	1	1	0	0
902	1	36850320	36854173	3853	2	37.617	24.15	176	106	1	1	3	STK40, LOC100506594, LSM10	-761, 19626, 11247	upstream, downstream, downstream	1	1	0	0
903	1	36862605	36864346	1741	2	14.426	12.518	36	26	1	1	1	LSM10	18	in gene	1	1	0	0
904	1	36915437	36917580	2143	2	26.164	16.478	93	53	1	1	2	OSCP1, MRPS15	-422, 13532	upstream, downstream	1	1	0	0
905	1	36927666	36931161	3495	2	43.385	29.056	233	154	1	1	2	MRPS15, CSF3R	627, 19502	in gene, downstream	1	1	0	0
907	1	36947705	36950523	2818	3	19.739	19.909	87	84	0	1	1	CSF3R	-199	upstream	1	1	0	0
908	1	36951806	36953750	1944	2	26.033	21.934	102	105	0	1	1	CSF3R	-3863	upstream	1	1	0	0
909	1	37920408	37921444	1036	2	11.576	20.939	24	59	0	0	1	LOC728431	19121	in gene	1	1	0	0
910	1	37939133	37948251	9118	2	23.593	18.21	102	79	1	2	3	LOC728431, ZC3H12A, MEAF6	-3645, 3573, 36672	upstream, in gene, downstream	1	1	0	0
911	1	37950815	37953800	2985	2	16.745	10.266	55	26	0	0	2	ZC3H12A, MEAF6	12188, 28057	downstream, downstream	1	1	0	0
915	1	38060725	38062006	1281	2	12.6	9.55	28	24	1	1	1	GNL2	221	in gene	1	1	0	0
916	1	38070294	38073515	3221	2	24.356	13.158	88	48	0	0	2	GNL2, RSPO1	-10318, 28587	upstream, downstream	1	1	0	0
917	1	38155293	38158911	3618	2	23.566	18.432	62	52	2	2	2	C1orf109, CDCA8	-910, -1057	upstream, upstream	1	1	0	0
918	1	38272763	38275225	2462	2	16.364	12.454	27	34	1	2	4	MANEAL, YRDC, C1orf122, MTF1	14220, -129, 521, 51298	downstream, upstream, in gene, downstream	1	1	0	0
919	1	38310680	38312923	2243	2	15.629	11.229	44	37	0	0	1	MTF1	13491	in gene	1	1	0	0
920	1	38315856	38318125	2269	2	21.422	13.451	42	23	0	0	2	MTF1, INPP5B	8302, 95739	in gene, downstream	1	1	0	0
921	1	38323829	38326400	2571	2	30.58	20.113	73	43	1	1	2	MTF1, INPP5B	178, 87615	in gene, downstream	1	1	0	0
922	1	38395861	38398017	2156	2	14.706	12.515	29	22	1	0	1	INPP5B	15790	in gene	1	1	0	0
923	1	38411135	38413462	2327	2	17.151	12.945	57	45	0	1	2	INPP5B, SF3A3	431, 43463	in gene, downstream	1	1	0	0
924	1	38454961	38456467	1506	2	19.745	14.894	56	38	1	1	2	SF3A3, FHL3	47, 15520	in gene, downstream	1	1	0	0
925	1	38461220	38465111	3891	2	17.231	12.678	62	42	1	1	2	SF3A3, FHL3	-7404, 8069	upstream, in gene	1	1	0	0
926	1	38470037	38470759	722	1	9.739	9.87	17	18	1	1	2	FHL3, UTP11L	836, -7986	in gene, upstream	0	1	0	0
927	1	38477612	38479107	1495	2	15.787	12.425	31	24	1	2	2	FHL3, UTP11L	-7125, -25	upstream, upstream	1	1	0	0
932	1	39324479	39326353	1874	2	13.763	10.508	30	24	1	1	2	RRAGC, MYCBP	-76, 13634	upstream, downstream	1	1	0	0
933	1	39338079	39339784	1705	2	16.185	10.093	29	20	1	2	3	MYCBP, LOC100506806, GJA9	119, -191, 8358	in gene, upstream, downstream	1	1	0	0
934	1	39427859	39429243	1384	2	10.907	7.465	19	22	0	0	0				1	1	0	0
935	1	39456228	39457671	1443	2	18.111	14.222	49	43	1	1	1	AKIRIN1	33	in gene	1	1	0	0
936	1	39491017	39493246	2229	2	20.812	12.754	51	27	0	1	1	NDUFS5	164	in gene	1	1	0	0
937	1	39529261	39531302	2041	2	17.969	11.203	51	36	0	0	0				1	1	0	0
938	1	39568251	39572225	3974	3	13.824	8.696	28	17	1	0	1	MACF1	23120	in gene	1	1	0	0
939	1	39649365	39650311	946	1	6.967	10.333	12	15	0	0	1	MACF1	102720	in gene	0	1	0	0
944	1	39873803	39875622	1819	2	12.316	11.509	27	20	1	1	2	MACF1, KIAA0754	327594, -464	in gene, upstream	1	1	0	0
945	1	39953807	39957769	3962	3	11.629	6.447	27	17	1	1	2	MACF1, BMP8A	408670, -1530	downstream, upstream	1	1	1	0
946	1	40005511	40007149	1638	2	19.98	14.549	68	53	0	0	1	BMP8A	49012	downstream	1	1	0	0
947	1	40040828	40043077	2249	3	15.986	10.718	38	22	1	1	3	PABPC4, LOC100506950, SNORA55	569, 11183, -8770	in gene, downstream, upstream	1	1	0	0
950	1	40156367	40158331	1964	2	10.721	10.557	16	22	1	1	1	HPCAL4	-260	upstream	1	1	0	0
951	1	40203724	40205071	1347	2	12.143	7.595	24	15	1	1	1	PPIE	-120	upstream	1	1	0	0
953	1	40264522	40265249	727	1	8.739	11.652	11	23	0	0	2	BMP8B, LOC100287437	-10352, 10231	upstream, downstream	0	1	0	0
954	1	40282122	40284398	2276	2	12.197	8.803	27	27	0	0	0				1	1	0	0
955	1	40298156	40300175	2019	2	15.381	11.571	39	23	0	0	1	TRIT1	50012	downstream	1	1	0	0
956	1	40307923	40309678	1755	2	20.036	13.849	54	38	0	0	1	TRIT1	40377	in gene	1	1	0	0
958	1	40317525	40318787	1262	2	13.575	10.632	27	23	0	0	1	TRIT1	31021	in gene	1	1	0	0
960	1	40340273	40341670	1397	3	22.091	10.364	54	23	0	0	1	TRIT1	8206	in gene	1	1	1	0
961	1	40348644	40349611	967	2	13.933	8.667	28	19	1	1	1	TRIT1	50	in gene	1	1	0	0
963	1	40355773	40356691	918	2	16.552	10.786	36	19	0	1	2	TRIT1, MYCL1	-7055, 11455	upstream, downstream	1	1	0	0
965	1	40366202	40371344	5142	5	15.85	10.758	43	26	1	1	1	MYCL1	-1086	upstream	1	1	0	0
966	1	40391127	40395203	4076	2	11.492	9.367	39	25	0	0	0				1	1	0	0
967	1	40395467	40396489	1022	2	10.188	11.281	20	20	0	0	0				1	1	0	0
968	1	40397264	40403399	6135	3	31.745	22.615	235	180	0	0	0				1	1	0	0
969	1	40403480	40405240	1760	2	9	6.925	16	22	0	0	0				1	1	0	0
970	1	40405449	40407884	2435	2	21.632	18.421	55	39	0	0	0				1	1	0	0
971	1	40419356	40422387	3031	2	19.221	13.463	44	33	1	1	1	MFSD2A	87	in gene	1	1	0	0
977	1	40503937	40507743	3806	2	23.424	14.593	61	35	1	1	1	CAP1	-415	upstream	1	1	0	0
978	1	40523832	40526414	2582	2	23.654	12.342	72	31	0	0	1	CAP1	18868	in gene	1	1	0	0
979	1	40529921	40531479	1558	2	9.812	8.562	15	17	0	0	2	CAP1, PPT1	24445, 32442	in gene, downstream	1	1	0	0
982	1	40541949	40545085	3136	2	18.102	10.745	64	38	0	0	2	CAP1, PPT1	37262, 19625	downstream, in gene	1	1	0	0
984	1	40558564	40560631	2067	2	18.234	11.703	42	26	0	0	1	PPT1	3545	in gene	1	1	0	0
985	1	40562098	40563763	1665	2	15.327	12.192	37	35	1	1	1	PPT1	212	in gene	1	1	0	0
987	1	40626277	40627989	1712	2	20.415	13.34	51	36	1	1	1	RLF	92	in gene	1	1	0	0
988	1	40722876	40724770	1894	2	25.883	18.7	67	46	2	1	2	TMCO2, ZMPSTE24	10250, 90	downstream, in gene	1	1	0	0
990	1	40780643	40783540	2897	2	15.9	11.344	35	21	3	1	1	COL9A2	848	in gene	1	1	0	0
991	1	40804090	40808775	4685	3	29.626	21.735	122	89	0	0	0				1	1	0	0
992	1	40809588	40811396	1808	2	13.965	9.193	31	26	0	0	0				1	1	0	0
993	1	40817225	40819911	2686	2	17.155	11	44	31	0	0	0				1	1	0	0
994	1	40838991	40841697	2706	2	20.576	15.059	57	45	1	1	2	LOC100286988, SMAP2	32199, 616	in gene, in gene	1	1	0	0
995	1	40846105	40850022	3917	2	14.203	10.65	39	27	0	0	2	LOC100286988, SMAP2	24480, 8335	in gene, in gene	1	1	0	0
996	1	40850260	40854123	3863	3	14.678	10.467	35	26	0	0	2	LOC100286988, SMAP2	20352, 12463	in gene, in gene	1	1	0	0
997	1	40854529	40857610	3081	3	13.115	9.927	34	25	0	0	2	LOC100286988, SMAP2	16474, 16341	in gene, in gene	1	1	0	0
999	1	40861155	40863231	2076	2	16.594	11.688	42	28	0	0	2	LOC100286988, SMAP2	10350, 22465	in gene, in gene	1	1	0	0
1000	1	40886932	40889309	2377	2	14.351	10	34	25	0	0	1	SMAP2	48392	in gene	1	1	0	0
1001	1	40915328	40917272	1944	2	23.59	15.967	62	39	1	1	1	ZNF643	-37	upstream	1	1	0	0
1002	1	40942538	40943684	1146	2	11.25	9.333	20	16	1	1	1	ZNF642	-191	upstream	1	1	0	0
1003	1	40973914	40975131	1217	2	13.921	10.658	28	19	1	1	1	DEM1	89	in gene	1	1	0	0
1008	1	41156926	41158406	1480	2	27.255	23.404	75	46	1	2	2	LOC100130557, NFYC	267, 424	in gene, in gene	1	1	0	0
1009	1	41164535	41165047	512	1	7.062	10.625	11	18	0	1	2	LOC100130557, NFYC	-6858, 7549	upstream, in gene	0	1	0	0
1011	1	41325453	41328711	3258	2	23.098	18.48	76	55	1	1	1	CITED4	936	in gene	1	1	0	0
1013	1	41404831	41406087	1256	2	13.575	8.575	27	21	0	1	1	LOC100128362	-27	upstream	1	1	0	0
1014	1	41444514	41446547	2033	2	14.016	12.254	30	21	1	1	1	CTPS	523	in gene	1	1	0	0
1017	1	41739991	41741913	1922	2	18.533	9.5	55	40	0	0	0				1	1	0	0
1021	1	42083210	42084827	1617	3	17.4	6.82	53	17	0	0	1	HIVEP3	300478	in gene	1	1	1	0
1027	1	42142946	42145036	2090	2	12.739	8.354	26	18	0	0	1	HIVEP3	240505	in gene	1	1	0	0
1028	1	42146840	42150607	3767	2	13.102	6.992	27	16	0	0	1	HIVEP3	235773	in gene	1	1	0	0
1030	1	42192152	42196022	3870	2	13.033	8.571	36	19	0	0	1	HIVEP3	190409	in gene	1	1	0	0
1031	1	42196840	42199400	2560	2	8.7	7.013	18	15	0	0	1	HIVEP3	186376	in gene	1	1	0	0
1032	1	42203455	42207701	4246	2	26.549	17.346	153	98	0	0	1	HIVEP3	178918	in gene	1	1	0	0
1033	1	42216493	42218417	1924	2	18.933	13.567	28	27	0	0	1	HIVEP3	167041	in gene	1	1	0	0
1035	1	42231357	42233275	1918	2	12.567	8.067	30	18	0	0	1	HIVEP3	152180	in gene	1	1	0	0
1047	1	42500162	42502264	2102	2	20.646	12	75	33	1	0	0				1	1	0	0
1052	1	42799827	42801820	1993	2	22.355	17.323	53	43	1	1	1	FOXJ3	80	in gene	1	1	0	0
1053	1	42921197	42923402	2205	2	19.478	19.058	48	48	1	3	3	ZMYND12, PPCS, LOC100507214	-361, 126, -6658	upstream, in gene, upstream	1	1	0	0
1054	1	43123376	43124804	1428	2	14.022	13.689	28	31	1	1	2	CCDC30, PPIH	123530, 42	downstream, in gene	1	1	0	0
1055	1	43147093	43149448	2355	3	14.514	10.575	41	26	1	1	3	PPIH, LOC100507252, YBX1	24222, 3913, 204	downstream, downstream, in gene	1	1	0	0
1056	1	43231589	43233691	2102	2	21.846	15.554	40	30	1	2	2	LEPRE1, C1orf50	115, -276	in gene, upstream	1	1	0	0
1057	1	43282163	43283348	1185	3	10.216	10.486	28	23	1	2	2	CCDC23, ERMAP	304, -21	in gene, upstream	1	1	0	0
1059	1	43311799	43312975	1176	2	13.622	12.027	24	22	1	1	2	ERMAP, ZNF691	29611, 107	downstream, in gene	1	1	0	0
1060	1	43379109	43379871	762	2	13.087	9.609	23	15	0	0	0				1	1	0	0
1061	1	43389608	43390880	1272	2	19.35	14.225	34	28	1	0	1	SLC2A1	34603	downstream	1	1	0	0
1062	1	43395231	43399359	4128	2	14.45	10.472	39	23	0	0	1	SLC2A1	27552	in gene	1	1	0	0
1063	1	43400683	43404372	3689	2	17.078	12.922	43	38	0	0	1	SLC2A1	22320	in gene	1	1	0	0
1064	1	43422455	43425924	3469	2	15.11	11.339	50	34	1	2	2	SLC2A1, FLJ32224	658, -531	in gene, upstream	1	1	0	0
1067	1	43637145	43638243	1098	2	16.171	16.6	34	34	1	2	2	EBNA1BP2, WDR65	547, -307	in gene, upstream	1	1	0	0
1071	1	43832242	43834639	2397	3	15.64	14.013	30	42	2	1	2	CDC20, ELOVL1	8814, 259	downstream, in gene	1	1	0	0
1073	1	43854750	43856300	1550	2	17.286	11.122	36	24	1	2	2	MED8, C1orf84	-42, -31	upstream, upstream	1	1	0	0
1077	1	44114928	44117451	2523	2	18	14.861	55	41	1	1	1	KDM4A	392	in gene	1	1	0	0
1078	1	44172329	44174096	1767	2	14.073	11	30	28	1	2	3	KDM4A, LOC100132774, ST3GAL3	57415, -200, -6	downstream, upstream, upstream	1	1	0	0
1082	1	44297733	44300814	3081	3	16.74	14.281	44	27	0	0	1	ST3GAL3	126055	in gene	1	1	0	0
1083	1	44332754	44335049	2295	2	15.944	9.694	40	27	0	0	1	ST3GAL3	160683	in gene	1	1	0	0
1084	1	44411139	44413214	2075	2	29.031	19.141	79	73	1	1	2	ARTN, IPO13	13184, -302	downstream, upstream	1	1	0	0
1085	1	44439171	44441813	2642	2	22.841	17.72	54	42	1	2	4	IPO13, DPH2, ATP6V0B, B4GALT2	28014, 4839, -110, -4374	downstream, downstream, upstream, upstream	1	1	0	0
1086	1	44441959	44444832	2873	2	13.8	9.7	46	19	1	2	4	IPO13, DPH2, ATP6V0B, B4GALT2	30917, 7742, 2793, -1471	downstream, downstream, in gene, upstream	1	1	0	0
1087	1	44445064	44450103	5039	2	18.503	15.35	60	48	1	2	4	DPH2, ATP6V0B, B4GALT2, CCDC24	11930, 6981, 2717, -9697	downstream, downstream, in gene, upstream	1	1	0	0
1088	1	44456560	44458274	1714	2	11	11.167	21	21	1	1	3	B4GALT2, CCDC24, SLC6A9	12551, 137, 39717	downstream, in gene, downstream	1	1	0	0
1089	1	44494731	44497548	2817	2	19.693	12.079	49	31	1	1	1	SLC6A9	995	in gene	1	1	0	0
1090	1	44678005	44679689	1684	2	15.057	10.245	46	28	1	1	2	DMAP1, ERI3	-278, 142092	upstream, downstream	1	1	0	0
1092	1	44820234	44821472	1238	2	11.231	10.59	23	20	1	1	1	ERI3	86	in gene	1	1	0	0
1094	1	44872368	44872967	599	2	10.316	8.947	21	13	1	1	1	RNF220	1707	in gene	1	1	0	0
1095	1	44873715	44875088	1373	2	8.535	8.395	16	18	1	0	1	RNF220	3441	in gene	1	1	0	0
1098	1	44950284	44952747	2463	2	10.208	7.325	20	21	0	0	1	RNF220	80555	in gene	1	1	0	0
1099	1	44964767	44965425	658	1	7.381	9.048	12	16	0	0	1	RNF220	94136	in gene	0	1	0	0
1101	1	45096732	45098356	1624	2	14	12.04	39	25	1	0	1	RNF220	226584	in gene	1	1	0	0
1102	1	45137740	45144108	6368	3	15.226	10.759	60	31	1	2	2	TMEM53, C1orf228	-825, 530	upstream, in gene	1	1	0	0
1106	1	45195442	45197780	2338	2	12.096	9.397	27	16	0	1	3	C1orf228, RNU5D, KIF2C	56217, 229, -8879	downstream, downstream, upstream	1	1	0	0
1107	1	45199849	45201548	1699	2	11.755	7.906	28	17	0	2	3	C1orf228, RNU5D, KIF2C	60304, -3858, -4792	downstream, upstream, upstream	1	1	0	0
1108	1	45204910	45206072	1162	2	14.917	13.194	24	24	1	1	2	RNU5D, KIF2C	-8651, 1	upstream, in gene	1	1	0	0
1109	1	45240185	45242377	2192	2	21.058	13.232	61	35	1	5	7	KIF2C, RPS8, SNORD55, SNORD46, SNORD38A, SNORD38B, BEST4	35791, 35, -256, -883, -2233, -2781, 12145	downstream, in gene, upstream, upstream, upstream, upstream, downstream	1	1	0	0
1110	1	45249576	45251249	1673	1	8.519	12.558	19	27	1	1	6	RPS8, SNORD55, SNORD46, SNORD38A, SNORD38B, BEST4	9166, 8875, 8248, 6898, 6350, 3014	downstream, downstream, downstream, downstream, downstream, in gene	0	1	0	0
1112	1	45265114	45280121	15007	4	19.363	15.134	57	43	3	3	4	PLK3, TCTEX1D4, BTBD19, PTCH2	6581, 340, -1537, 35999	downstream, in gene, upstream, downstream	1	1	0	0
1114	1	45283399	45287035	3636	2	13.327	10.504	33	31	0	0	2	BTBD19, PTCH2	11063, 23399	downstream, downstream	1	1	0	0
1116	1	45298411	45302254	3843	2	12.625	8.667	34	18	0	0	1	PTCH2	8284	in gene	1	1	0	0
1117	1	45451574	45452799	1225	3	21.71	11.684	52	21	1	1	1	EIF2B3	175	in gene	1	1	1	0
1118	1	45475853	45478834	2981	2	18.796	11.624	46	27	1	2	3	HECTD3, UROD, ZSWIM5	-316, -462, 194907	upstream, upstream, downstream	1	1	0	0
1122	1	45768528	45770975	2447	2	20.382	14.25	61	51	1	1	1	hCG_1820661	169	in gene	1	1	0	0
1123	1	45804903	45807268	2365	2	17.23	12	46	41	1	2	3	MUTYH, TOE1, TESK2	57, 743, 150755	in gene, in gene, downstream	1	1	0	0
1125	1	45859108	45861356	2248	2	14.329	11.6	31	38	0	0	1	TESK2	96608	in gene	1	1	0	0
1128	1	45948665	45950460	1795	2	17.018	10.268	43	26	0	0	2	TESK2, CCDC163P	7278, 16189	in gene, downstream	1	1	0	0
1129	1	45955058	45958384	3326	2	18.75	14.317	68	44	1	2	3	TESK2, CCDC163P, MMACHC	119, 9030, -9135	in gene, downstream, upstream	1	1	0	0
1130	1	45964560	45966928	2368	2	15.851	11.851	34	27	1	2	4	TESK2, CCDC163P, MMACHC, PRDX1	-8904, 7, -112, 21865	upstream, in gene, upstream, downstream	1	1	0	0
1132	1	45985889	45988107	2218	2	19.29	11.884	57	34	1	1	2	MMACHC, PRDX1	21142, 611	downstream, in gene	1	1	0	0
1133	1	45998469	46000639	2170	2	11.836	9.239	31	28	0	0	0				1	1	0	0
1134	1	46007328	46008932	1604	2	11.608	12.804	31	40	0	0	1	AKR1A1	-8368	upstream	1	1	0	0
1135	1	46009058	46010633	1575	2	14.49	9.735	38	23	0	1	1	AKR1A1	-6653	upstream	1	1	0	0
1137	1	46015450	46017163	1713	2	18.204	12.593	35	30	1	1	1	AKR1A1	-192	upstream	1	1	0	0
1139	1	46047636	46050959	3323	3	17.75	12.827	51	33	1	1	1	NASP	-420	upstream	1	1	0	0
1140	1	46142231	46143425	1194	2	11.29	11.237	24	28	0	0	1	GPBP1L1	9474	in gene	1	1	0	0
1141	1	46151189	46154466	3277	2	30.505	21.01	107	84	1	2	3	GPBP1L1, TMEM69, IPP	-525, -1020, 63658	upstream, upstream, downstream	1	1	0	0
1142	1	46188226	46189189	963	2	11.033	6.967	24	18	0	0	1	IPP	27778	in gene	1	1	0	0
1143	1	46215473	46217656	2183	2	15.779	11.927	32	33	1	1	1	IPP	-79	upstream	1	1	0	0
1145	1	46267720	46269235	1515	2	12.064	8.319	24	16	1	1	1	MAST2	-808	upstream	1	1	0	0
1146	1	46468603	46470070	1467	2	15.348	9.109	37	22	0	0	1	MAST2	200051	in gene	1	1	0	0
1147	1	46542987	46544048	1061	2	10.636	10.424	19	25	0	0	1	PIK3R3	55191	in gene	1	1	0	0
1148	1	46597868	46599383	1515	2	14.766	10.851	27	23	1	1	1	PIK3R3	83	in gene	1	1	0	0
1149	1	46632047	46633126	1079	2	8.912	8.029	13	14	1	0	2	TSPAN1, LOC100507408	-8163, 9560	upstream, downstream	1	1	0	0
1152	1	46767332	46769698	2366	2	19.338	12.23	30	33	1	2	2	LRRC41, UQCRH	523, -865	in gene, upstream	1	1	0	0
1153	1	46805770	46808358	2588	2	25.852	20.087	83	55	1	1	1	NSUN4	674	in gene	1	1	0	0
1154	1	46813629	46814403	774	2	9.955	9.56	18	17	0	0	1	NSUN4	7626	in gene	1	1	0	0
1155	1	46838475	46840751	2276	2	25.253	15.521	108	58	0	0	1	NSUN4	33223	downstream	1	1	0	0
1156	1	46867083	46869088	2005	2	16.254	7.758	41	16	0	0	1	FAAH	8146	in gene	1	1	0	0
1157	1	46869991	46872643	2652	3	13.277	8.373	27	17	0	0	1	FAAH	11378	in gene	1	1	1	0
1158	1	47046081	47048846	2765	2	17.651	8.686	51	25	0	0	1	MKNK1	22503	in gene	1	1	0	0
1159	1	47051578	47054162	2584	2	17	9.951	61	37	0	0	1	MKNK1	17096	in gene	1	1	0	0
1161	1	47059023	47061827	2804	2	11.182	7.466	20	14	0	0	1	MKNK1	9541	in gene	1	1	0	0
1162	1	47069220	47070584	1364	2	16.024	10.619	37	24	1	1	2	MKNK1, MOBKL2C	64, 12661	in gene, downstream	1	1	0	0
1163	1	47081605	47082893	1288	2	13.9	12.1	41	29	1	1	1	MOBKL2C	314	in gene	1	1	0	0
1164	1	47184040	47185562	1522	2	18.085	13.34	50	35	1	1	1	KIAA0494	-65	upstream	1	1	0	0
1165	1	47695759	47699161	3402	2	24.189	14.049	94	45	1	1	1	TAL1	-2017	upstream	1	1	0	0
1166	1	47779258	47780632	1374	2	16.512	12.442	35	25	1	1	1	STIL	-126	upstream	1	1	0	0
1167	1	47798854	47801377	2523	2	12.861	8.5	35	21	1	1	1	CMPK1	646	in gene	1	1	0	0
1169	1	47901480	47905491	4011	2	20.008	12.448	52	33	1	2	2	MGC12982, FOXD2	-3172, 1796	upstream, in gene	1	1	0	0
1170	1	48710575	48711399	824	2	12.538	7.154	27	16	0	0	1	SLC5A9	22630	in gene	1	1	0	0
1171	1	48935550	48938780	3230	2	13.059	8.812	24	21	1	1	1	SPATA6	711	in gene	1	1	0	0
1174	1	51424620	51426560	1940	2	29.557	21.23	117	91	1	1	2	FAF1, CDKN2C	346, -8777	in gene, upstream	1	1	0	0
1175	1	51433425	51436543	3118	2	18.753	16.526	36	29	1	2	2	FAF1, CDKN2C	-9048, 617	upstream, in gene	1	1	0	0
1176	1	51442119	51444247	2128	2	11.424	10.2	21	16	1	0	1	CDKN2C	8816	downstream	1	1	0	0
1177	1	51635423	51636807	1384	2	13.477	15.25	37	50	0	0	0				1	1	0	0
1179	1	51639852	51642811	2959	2	18.402	13.533	84	55	0	0	0				1	1	0	0
1180	1	51699816	51700641	825	2	8.769	8.346	18	17	0	1	1	RNF11	-1717	upstream	1	1	0	0
1181	1	51701277	51703083	1806	2	16.175	14	44	43	1	1	1	RNF11	235	in gene	1	1	0	0
1184	1	51983506	51985015	1509	2	12.979	9.872	25	26	1	1	1	EPS15	735	in gene	1	1	0	0
1187	1	52082716	52083626	910	2	12.586	7.793	18	19	0	1	1	OSBPL9	624	in gene	1	1	0	0
1190	1	52343306	52345968	2662	2	35.916	23.542	115	84	1	1	1	NRD1	-28	upstream	1	1	0	0
1191	1	52498276	52500017	1741	2	18.926	12.868	45	28	1	1	2	TXNDC12, KTI12	21901, 326	in gene, in gene	1	1	0	0
1192	1	52520242	52524224	3982	2	21.976	14.84	54	39	2	2	2	TXNDC12, BTF3L4	-1186, 376	upstream, in gene	1	1	0	0
1193	1	52605196	52606329	1133	2	10.486	7.057	22	14	0	1	1	ZFYVE9	-2284	upstream	1	1	0	0
1194	1	52607223	52608751	1528	2	10.979	10.542	21	21	1	1	1	ZFYVE9	-59	upstream	1	1	0	0
1196	1	52706118	52706978	860	1	5.63	9.519	8	16	0	0	1	ZFYVE9	98502	in gene	0	1	0	0
1198	1	52830607	52833072	2465	2	17.909	14.325	47	45	1	1	2	CC2D1B, ORC1L	25, 38304	in gene, downstream	1	1	0	0
1199	1	52869131	52871089	1958	2	46.803	35.049	197	136	1	2	2	ORC1L, PRPF38A	33, -109	in gene, upstream	1	1	0	0
1200	1	52995308	52996134	826	2	12.885	10.077	35	23	0	0	1	ZCCHC11	23041	in gene	1	1	0	0
1201	1	52997887	53000139	2252	2	20.563	15.535	81	65	0	0	1	ZCCHC11	19749	in gene	1	1	0	0
1202	1	53017059	53019945	2886	2	20.589	17.034	42	58	1	1	1	ZCCHC11	260	in gene	1	1	0	0
1205	1	53097648	53099817	2169	2	13.573	12.582	30	28	1	1	1	FAM159A	-334	upstream	1	1	0	0
1206	1	53102143	53103714	1571	2	13.3	8.7	27	16	0	0	1	FAM159A	3862	in gene	1	1	0	0
1208	1	53163366	53164488	1122	2	13.429	8.543	31	17	1	1	1	C1orf163	111	in gene	1	1	0	0
1209	1	53168284	53170639	2355	2	22.014	14.014	82	51	0	1	1	C1orf163	-5423	upstream	1	1	0	0
1210	1	53172032	53173670	1638	2	15.154	11.269	38	24	0	0	1	C1orf163	-8813	upstream	1	1	0	0
1212	1	53386637	53387818	1181	2	9.459	8.946	21	17	1	2	2	ECHDC2, SCP2	219, -5674	in gene, upstream	1	1	0	0
1214	1	53486268	53487655	1387	2	15.318	8.159	39	22	0	0	1	SCP2	94060	in gene	1	1	0	0
1215	1	53661894	53663437	1543	2	17.438	10.688	41	31	1	1	1	CPT2	564	in gene	1	1	0	0
1216	1	53685470	53687009	1539	2	19.469	15.02	41	42	1	1	3	CPT2, C1orf123, MAGOH	24138, 50, 17968	downstream, in gene, downstream	1	1	0	0
1217	1	53703579	53704823	1244	2	15.641	13.82	42	31	1	2	3	MAGOH, LOC100507564, LRP8	6, -81, 89620	in gene, upstream, downstream	1	1	0	0
1218	1	53791107	53793628	2521	2	30.231	19.636	55	35	1	1	1	LRP8	1454	in gene	1	1	0	0
1219	1	53793826	53794388	562	1	6.588	11.706	13	20	0	1	1	LRP8	-286	upstream	0	1	0	0
1220	1	53796401	53797086	685	1	8.857	10.238	18	20	0	1	1	LRP8	-2922	upstream	0	1	0	0
1222	1	54302913	54304744	1831	2	20.491	17.561	74	67	1	1	1	TMEM48	397	in gene	1	1	0	0
1223	1	54354759	54356680	1921	2	21.267	15.917	54	38	1	2	2	YIPF1, DIO1	-266, -4142	upstream, upstream	1	1	0	0
1225	1	54410550	54412514	1964	2	15.081	11.966	38	26	1	2	2	HSPB11, LRRC42	-244, -505	upstream, upstream	1	1	0	0
1226	1	54517950	54520114	2164	2	23.529	17.765	64	37	1	2	2	TMEM59, C1orf83	79, -242	in gene, upstream	1	1	0	0
1229	1	54664878	54666672	1794	2	13.071	9.196	22	18	1	2	2	CYB5RL, MRPL37	-29, -65	upstream, upstream	1	1	0	0
1231	1	54747949	54749572	1623	2	10.784	10.039	22	23	0	0	1	SSBP3	123332	in gene	1	1	0	0
1232	1	54870454	54875295	4841	5	12.813	10.371	34	27	2	1	1	SSBP3	-782	upstream	1	1	0	0
1235	1	54940574	54941838	1264	2	9.85	8.3	20	15	1	0	0				1	1	0	0
1236	1	54949441	54955677	6236	5	15.742	10.526	57	30	1	0	0				1	1	0	0
1238	1	55033247	55034231	984	2	9.71	8.484	19	20	0	0	1	ACOT11	19838	in gene	1	1	0	0
1240	1	55181001	55182157	1156	2	19.722	16.389	46	40	1	1	2	C1orf175, TTC4	74152, 84	downstream, in gene	1	1	0	0
1241	1	55229422	55230909	1487	2	16.217	13.125	39	28	1	1	1	PARS2	61	in gene	1	1	0	0
1242	1	55265382	55268021	2639	2	18.976	12.329	64	46	1	2	2	TTC22, C1orf177	240, -5035	in gene, upstream	1	1	0	0
1245	1	55430991	55432151	1160	2	13.944	14.611	29	30	0	0	0				1	1	0	0
1246	1	55462539	55463019	480	1	3.467	11	6	18	1	1	2	TMEM61, BSND	16314, -1838	downstream, upstream	0	1	0	0
1247	1	55660520	55662152	1632	2	11.177	13.157	20	33	0	0	1	USP24	19703	in gene	1	1	0	0
1248	1	55678578	55682412	3834	2	15.825	12.067	50	40	1	2	2	USP24, LOC100507634	544, -585	in gene, upstream	1	1	0	0
1249	1	55709765	55711219	1454	2	18.778	12.267	51	35	0	0	0				1	1	0	0
1252	1	56795046	56796555	1509	2	23.17	16.808	51	33	0	0	0				1	1	0	0
1254	1	56961079	56963266	2187	2	10.681	12.942	23	27	0	0	1	PPAP2B	83085	in gene	1	1	0	0
1257	1	56972661	56976471	3810	3	19.655	13.067	86	62	0	0	1	PPAP2B	70691	in gene	1	1	0	0
1258	1	56976690	56978349	1659	2	14.596	13.096	26	27	0	0	1	PPAP2B	67738	in gene	1	1	0	0
1260	1	56991052	56992010	958	2	10.6	10.4	21	21	0	0	1	PPAP2B	53726	in gene	1	1	0	0
1262	1	59011525	59012861	1336	2	16.15	14.073	40	33	1	1	1	OMA1	253	in gene	1	1	0	0
1263	1	59049655	59051860	2205	2	11.971	11.522	22	30	0	1	1	TACSTD2	-7591	upstream	1	1	0	0
1267	1	59165068	59166251	1183	2	11.973	8.757	20	17	0	1	1	MYSM1	88	in gene	1	1	0	0
1270	1	59247220	59251720	4500	2	28.369	21.773	59	44	1	2	2	JUN, LOC100131060	315, -1353	in gene, upstream	1	1	0	0
1271	1	59279315	59282683	3368	2	19.429	13.467	51	33	3	0	1	LOC100131060	30176	in gene	1	1	0	0
1273	1	59346759	59350234	3475	2	19.426	15.75	61	42	0	0	1	LOC100131060	97673	in gene	1	1	0	0
1276	1	59368179	59370273	2094	2	14.167	11.576	35	25	1	0	1	LOC100131060	118403	downstream	1	1	0	0
1277	1	59384615	59387144	2529	2	17.595	10.709	58	31	0	0	0				1	1	0	0
1278	1	59398115	59399162	1047	2	13.25	12.656	29	23	0	0	0				1	1	0	0
1279	1	59401228	59402009	781	2	9.708	8.478	14	14	0	0	0				1	1	0	0
1281	1	59430120	59431712	1592	2	13.42	10.72	33	26	0	0	0				1	1	0	0
1286	1	59559164	59560255	1091	2	10.529	13.177	19	29	0	0	0				1	1	0	0
1288	1	59612312	59613135	823	1	10.115	10.462	18	15	1	1	1	LOC729467	-244	upstream	0	1	0	0
1289	1	59639156	59640011	855	2	7.074	9.63	16	18	0	0	0				1	1	0	0
1290	1	59693103	59693861	758	1	7.958	9.792	13	18	0	0	0				0	1	0	0
1291	1	59694664	59695661	997	2	10.806	11.129	21	24	0	0	0				1	1	0	0
1292	1	59755675	59757049	1374	2	16.581	14.349	39	35	0	1	1	FGGY	-6263	upstream	1	1	0	0
1293	1	59757921	59760433	2512	3	19.359	15.026	81	67	0	1	1	FGGY	-3448	upstream	1	1	0	0
1294	1	59761738	59763260	1522	2	16.489	14.532	30	30	1	1	1	FGGY	-126	upstream	1	1	0	0
1295	1	59798955	59799938	983	1	10.774	11.645	19	24	0	0	1	FGGY	36821	in gene	0	1	0	0
1296	1	59833197	59833745	548	1	6.353	11.471	8	16	0	0	1	FGGY	70846	in gene	0	1	0	0
1297	1	59966230	59967362	1132	2	11.861	9.314	29	23	0	0	1	FGGY	204171	in gene	1	1	0	0
1299	1	60014240	60017470	3230	2	17.168	11.938	58	69	0	0	1	FGGY	253230	in gene	1	1	0	0
1300	1	60034054	60036623	2569	2	11.213	11.1	25	28	0	0	1	FGGY	272713	in gene	1	1	0	0
1302	1	60138418	60142066	3648	2	22.219	14.342	101	61	0	0	1	FGGY	377617	in gene	1	1	0	0
1303	1	60148150	60149395	1245	2	9.769	8.154	15	19	0	0	1	FGGY	386147	in gene	1	1	0	0
1304	1	60153733	60155442	1709	2	12.811	10.623	25	30	0	0	1	FGGY	391962	in gene	1	1	0	0
1306	1	60162100	60163811	1711	2	20.111	11.778	52	40	0	0	1	FGGY	400330	in gene	1	1	0	0
1307	1	60207932	60209949	2017	2	17.254	8.286	51	28	0	0	1	FGGY	446315	in gene	1	1	0	0
1308	1	60224956	60225656	700	1	10.273	9.636	16	18	0	0	1	FGGY	462681	in gene	0	1	0	0
1310	1	61515416	61517262	1846	2	10	8.897	18	21	1	0	0				1	1	0	0
1313	1	61522392	61525343	2951	3	16.152	10.87	36	29	0	0	0				1	1	0	0
1314	1	61542161	61544463	2302	2	17.333	12.042	41	34	1	1	1	NFIA	366	in gene	1	1	0	0
1315	1	61548042	61549433	1391	2	14.419	10.558	30	17	1	0	1	NFIA	5791	in gene	1	1	0	0
1316	1	61604354	61605648	1294	2	9.65	7.175	34	14	0	0	1	NFIA	62055	in gene	1	1	0	0
1318	1	61918597	61920533	1936	2	12.85	7.217	33	25	0	0	1	NFIA	376619	in gene	1	1	0	0
1320	1	62106821	62107823	1002	2	9.935	8.129	18	19	0	0	0				1	1	0	0
1321	1	62135020	62136318	1298	2	12.45	5.8	29	13	0	0	0				1	1	0	0
1322	1	62190210	62191599	1389	2	20	13.18	48	32	1	1	1	TM2D1	191	in gene	1	1	0	0
1327	1	62901095	62904393	3298	2	41.738	29.505	118	72	1	1	1	USP1	769	in gene	1	1	0	0
1330	1	63247671	63250457	2786	3	14.046	10.675	50	31	0	1	1	ATG4C	-739	upstream	1	1	0	0
1331	1	63785010	63786263	1253	1	7.538	9.385	15	16	1	1	1	FOXD3	-3094	upstream	0	1	0	0
1332	1	63786596	63787550	954	1	6.379	9.414	10	16	1	1	1	FOXD3	-1657	upstream	0	1	0	0
1333	1	63787678	63789680	2002	2	10.127	10.825	20	23	1	1	1	FOXD3	-51	upstream	1	1	0	0
1334	1	63832591	63833994	1403	2	14.046	11.068	31	24	1	1	1	ALG6	31	in gene	1	1	0	0
1335	1	63928504	63929484	980	2	11.581	12.968	23	35	0	0	1	ITGB3BP	59841	in gene	1	1	0	0
1337	1	63988309	63989602	1293	2	38.195	28.463	142	88	0	2	2	ITGB3BP, EFCAB7	-120, -58	upstream, upstream	1	1	0	0
1338	1	64058512	64060618	2106	2	24.454	18.677	57	42	1	1	1	PGM1	618	in gene	1	1	0	0
1342	1	64976732	64978579	1847	2	21.052	12.276	52	37	0	0	1	CACHD1	41179	in gene	1	1	0	0
1343	1	65152612	65153613	1001	2	11.806	9.419	23	19	0	0	1	CACHD1	216636	in gene	1	1	0	0
1346	1	65329677	65330375	698	2	8.955	10.046	14	19	0	0	1	JAK1	102161	in gene	1	1	0	0
1347	1	65398508	65401009	2501	2	27.141	23.59	98	69	0	0	1	JAK1	32429	in gene	1	1	0	0
1348	1	65422062	65422977	915	2	8.379	10.931	14	16	0	0	1	JAK1	9668	in gene	1	1	0	0
1349	1	65430737	65432482	1745	2	17.636	13.2	40	24	1	1	1	JAK1	578	in gene	1	1	0	0
1351	1	65452728	65453957	1229	2	18.641	18.897	45	45	0	0	0				1	1	0	0
1352	1	65466761	65469833	3072	2	32.479	24.125	116	79	1	0	0				1	1	0	0
1353	1	65519902	65522681	2779	2	21.103	14.126	70	38	0	1	1	MIR101-1	2900	downstream	1	1	0	0
1354	1	65531627	65535009	3382	3	21.783	19.283	89	67	2	1	1	MIR101-1	-9127	upstream	1	1	0	0
1355	1	65562054	65564042	1988	2	16.581	10.836	43	26	0	0	0				1	1	0	0
1357	1	65612330	65614057	1727	2	14.796	10.111	25	22	1	1	1	AK3L1	-39	upstream	1	1	0	0
1358	1	65614087	65614888	801	2	12.6	10.6	23	16	1	1	1	AK3L1	1255	in gene	1	1	0	0
1359	1	65628862	65629761	899	2	6.69	9.379	14	16	0	0	1	AK3L1	16079	in gene	1	1	0	0
1360	1	65635379	65637008	1629	2	16.922	10.898	36	22	0	0	1	AK3L1	22961	in gene	1	1	0	0
1362	1	65714172	65716086	1914	2	16.117	8.767	42	26	0	0	0				1	1	0	0
1363	1	65719394	65720983	1589	2	11.245	7.816	26	26	1	0	1	DNAJC6	-10242	upstream	1	1	0	0
1364	1	65885441	65887224	1783	3	14.618	12.255	47	33	1	2	3	DNAJC6, LEPR, LEPROT	155902, 84, 84	downstream, in gene, in gene	1	1	0	0
1368	1	66256064	66259285	3221	3	18.069	11.931	67	42	1	1	1	PDE4B	-519	upstream	1	1	0	0
1369	1	66277652	66278475	823	2	12.692	7.731	25	16	0	0	1	PDE4B	19870	in gene	1	1	0	0
1370	1	66286480	66287299	819	2	10.423	8.423	21	24	0	0	1	PDE4B	28696	in gene	1	1	0	0
1372	1	66478875	66479488	613	2	8.35	8.45	16	14	0	0	1	PDE4B	220988	in gene	1	1	0	0
1376	1	66740560	66741729	1169	2	7.541	10.216	16	17	0	0	1	PDE4B	482951	in gene	1	1	0	0
1377	1	66788078	66788665	587	1	6.733	9.222	12	15	0	0	1	PDE4B	530178	in gene	0	1	0	0
1378	1	66792406	66795189	2783	2	18.598	16.575	62	59	0	0	1	PDE4B	535604	in gene	1	1	0	0
1379	1	66795404	66796869	1465	2	9.848	11.913	16	25	0	0	1	PDE4B	537943	in gene	1	1	0	0
1380	1	66797056	66798836	1780	2	10.696	10.107	17	20	0	0	1	PDE4B	539753	in gene	1	1	0	0
1381	1	66798982	66800101	1119	1	7.143	9.829	11	16	0	0	1	PDE4B	541348	in gene	0	1	0	0
1382	1	66800685	66803292	2607	2	19.63	17.049	72	51	0	0	1	PDE4B	543795	in gene	1	1	0	0
1383	1	66837388	66840533	3145	2	11.388	7.558	21	14	0	0	1	PDE4B	580767	in gene	1	1	0	0
1384	1	66847408	66849732	2324	2	11.493	8.958	25	20	0	0	1	PDE4B	590377	downstream	1	1	0	0
1385	1	66858706	66862750	4044	3	16.698	18.048	49	46	0	0	0				1	1	0	0
1386	1	66878078	66878581	503	1	4.286	10	7	15	0	0	0				0	1	0	0
1387	1	66881088	66883134	2046	2	17.656	16.406	55	44	0	0	0				1	1	0	0
1388	1	66903886	66905326	1440	2	12.133	8.422	29	16	0	0	0				1	1	0	0
1389	1	66911553	66912348	795	1	7.917	9.875	13	15	0	0	0				0	1	0	0
1394	1	67226950	67227639	689	1	5.476	10.238	11	18	0	0	1	TCTEX1D1	9154	in gene	0	1	0	0
1395	1	67389745	67391660	1915	2	17.55	15.45	34	29	1	2	2	WDR78, MIER1	-132, 124	upstream, in gene	1	1	0	0
1396	1	67394660	67396816	2156	2	41.09	27.492	94	63	1	1	2	WDR78, MIER1	-5168, 5160	upstream, in gene	1	1	0	0
1397	1	67518588	67520669	2081	2	36.754	25.141	154	94	1	1	1	SLC35D1	452	in gene	1	1	0	0
1398	1	67894521	67897262	2741	2	19.326	12.407	48	42	1	1	1	SERBP1	232	in gene	1	1	0	0
1399	1	68148207	68152820	4613	4	20.819	19.014	53	50	1	1	1	GADD45A	-370	upstream	1	1	0	0
1400	1	68515681	68516693	1012	2	9.774	9.226	19	19	1	1	3	LOC100289178, LOC100133029, DIRAS3	218201, 7175, 273	in gene, downstream, in gene	1	1	0	0
1402	1	68720863	68721977	1114	2	11.829	7.914	24	15	0	0	0				1	1	0	0
1404	1	68804616	68805890	1274	2	11.55	9.6	22	20	0	0	0				1	1	0	0
1407	1	68894772	68895632	860	2	8.556	10.518	18	21	0	0	1	RPE65	20440	in gene	1	1	0	0
1408	1	70376864	70377498	634	2	9.5	8.105	16	14	0	0	1	LRRC7	151323	in gene	1	1	0	0
1409	1	70670744	70672092	1348	2	16.095	12.667	38	32	1	2	2	LRRC40, SFRS11	-57, 53	upstream, in gene	1	1	0	0
1410	1	70686263	70688030	1767	2	13.546	11.273	31	36	1	0	1	SFRS11	15781	in gene	1	1	0	0
1411	1	70819463	70821395	1932	2	16.9	14.3	40	33	1	2	2	ANKRD13C, HHLA3	-12, -64	upstream, upstream	1	1	0	0
1413	1	70875809	70877488	1679	2	19.75	15.039	47	39	1	1	1	CTH	-253	upstream	1	1	0	0
1414	1	70877707	70878300	593	1	7.389	9.111	13	14	0	1	1	CTH	1102	in gene	0	1	0	0
1416	1	71546327	71547360	1033	2	19.303	13.758	51	26	1	1	1	ZRANB2	129	in gene	1	1	0	0
1417	1	72748320	72749934	1614	2	13	11.62	21	21	1	1	1	NEGR1	-850	upstream	1	1	0	0
1418	1	72831961	72832694	733	2	8.957	6.333	20	16	0	0	0				1	1	0	0
1419	1	74663385	74664293	908	2	11.966	10.345	24	21	1	3	3	LRRIQ3, FPGT, TNNI3K	32, -87, -108	in gene, upstream, upstream	1	1	0	0
1421	1	76189796	76190917	1121	2	14.914	12.171	34	25	1	1	1	ACADM	313	in gene	1	1	0	0
1422	1	76250191	76252624	2433	3	13.895	7.643	23	15	0	4	4	RABGGTB, SNORD45C, SNORD45A, SNORD45B	-479, -1350, -2167, -3755	upstream, upstream, upstream, upstream	1	1	1	0
1423	1	76540215	76542218	2003	3	11.381	10.508	24	22	1	1	1	ST6GALNAC3	827	in gene	1	1	0	0
1425	1	77684560	77685588	1028	2	13.688	9.138	30	20	1	1	1	PIGK	58	in gene	1	1	0	0
1427	1	77777394	77778910	1516	2	12.66	6.844	24	17	0	0	1	AK5	30410	in gene	1	1	0	0
1429	1	77854210	77854935	725	2	8.955	8.364	18	15	0	0	1	AK5	106830	in gene	1	1	0	0
1430	1	77877627	77879818	2191	3	14.71	10.942	29	21	0	0	1	AK5	130980	in gene	1	1	0	0
1432	1	77941857	77942891	1034	2	16.438	11.094	46	27	0	0	1	AK5	194632	in gene	1	1	0	0
1433	1	78147701	78149790	2089	2	20	17.523	53	47	1	1	1	ZZZ3	-402	upstream	1	1	0	0
1436	1	78224686	78225976	1290	2	17.225	9.225	34	17	1	1	1	USP33	206	in gene	1	1	0	0
1437	1	78244957	78245967	1010	2	10.094	8.562	19	16	0	1	1	FAM73A	153	in gene	1	1	0	0
1438	1	78290519	78291501	982	2	12.548	11.226	32	23	0	0	1	FAM73A	45701	in gene	1	1	0	0
1439	1	78443727	78445614	1887	2	17.203	14.22	34	28	2	1	1	FUBP1	107	in gene	1	1	0	0
1441	1	81673877	81675076	1199	2	12.79	7	30	18	0	0	0				1	1	0	0
1442	1	82690892	82691939	1047	3	18.212	8.788	46	15	0	0	0				1	1	1	0
1445	1	84764091	84765058	967	2	12.323	8.871	26	15	1	1	1	SAMD13	525	in gene	1	1	0	0
1448	1	84907799	84909521	1722	2	22.426	13.37	43	29	0	0	0				1	1	0	0
1450	1	84944191	84945636	1445	2	15.957	10.717	42	28	1	1	1	RPF1	-7	upstream	1	1	0	0
1451	1	84970223	84972916	2693	2	25.107	20.869	67	71	1	2	3	RPF1, GNG5, LOC100505741	26649, 693, -511	downstream, in gene, upstream	1	1	0	0
1453	1	85038128	85040867	2739	2	26.186	18.687	116	77	1	1	1	CTBS	666	in gene	1	1	0	0
1454	1	85086011	85087060	1049	2	18.212	12.848	43	32	1	0	1	C1orf180	14168	downstream	1	1	0	0
1456	1	85155184	85156933	1749	2	16.364	10.4	27	22	1	1	1	SSX2IP	182	in gene	1	1	0	0
1458	1	85354027	85356220	2193	2	14.206	9.239	40	25	0	0	1	LPAR3	3773	in gene	1	1	0	0
1459	1	85462869	85465180	2311	2	11.708	9.556	19	21	2	1	1	MCOLN2	-1228	upstream	1	1	0	0
1460	1	85513005	85514116	1111	2	10.629	7.886	21	17	1	1	1	MCOLN3	609	in gene	1	1	0	0
1461	1	85665805	85667885	2080	2	16.846	11.523	37	20	1	1	1	SYDE2	-117	upstream	1	1	0	0
1462	1	85724847	85725816	969	2	21.067	14.333	54	28	1	1	2	C1orf52, BCL10	24, 17256	in gene, downstream	1	1	0	0
1463	1	85741077	85743582	2505	2	15.795	9.769	41	33	1	2	2	BCL10, LOC646626	258, 206	in gene, in gene	1	1	0	0
1466	1	86861107	86862665	1558	2	13.041	11.633	29	24	1	1	1	ODF2L	139	in gene	1	1	0	0
1467	1	86894895	86896600	1705	2	16.698	9	53	28	0	0	1	CLCA2	5978	in gene	1	1	0	0
1469	1	87169658	87171928	2270	2	23.38	15.183	51	49	1	1	1	SH3GLB1	536	in gene	1	1	0	0
1470	1	87238846	87241853	3007	2	19.617	13.021	60	36	0	0	0				1	1	0	0
1471	1	87243554	87244694	1140	2	12.114	8.6	24	23	0	0	0				1	1	0	0
1472	1	87253353	87255314	1961	2	18.721	14.623	37	39	0	0	0				1	1	0	0
1474	1	87298386	87299899	1513	2	14.511	7.674	33	21	0	0	0				1	1	0	0
1475	1	87311504	87312526	1022	2	14.875	13.438	31	29	0	0	0				1	1	0	0
1476	1	87379275	87381555	2280	3	16.38	12.803	33	29	1	2	2	SEP15, HS2ST1	-308, 80	upstream, in gene	1	1	0	0
1477	1	87597306	87598235	929	2	10.103	10.483	23	21	1	1	1	LOC339524	2322	in gene	1	1	0	0
1478	1	87616737	87618397	1660	2	24.49	13.039	72	28	2	0	1	LOC339524	22119	in gene	1	1	0	0
1480	1	87770689	87771500	811	2	8.68	6.16	14	15	0	0	0				1	1	0	0
1481	1	87793395	87795556	2161	3	35.441	21.573	160	81	1	1	1	LMO4	324	in gene	1	1	0	0
1482	1	87795795	87798744	2949	2	10.772	7.489	23	21	1	1	1	LMO4	3118	in gene	1	1	0	0
1483	1	87888923	87890268	1345	2	10.762	7.357	23	15	0	0	0				1	1	0	0
1484	1	88334955	88336091	1136	2	15.286	11.629	36	32	0	0	0				1	1	0	0
1485	1	89149293	89150939	1646	2	20.255	15.686	45	39	1	1	1	PKN2	194	in gene	1	1	0	0
1487	1	89166364	89168389	2025	2	25.25	18.094	64	49	0	0	1	PKN2	17454	in gene	1	1	0	0
1489	1	89356652	89358127	1475	2	16.089	12.432	41	35	1	1	1	GTF2B	-88	upstream	1	1	0	0
1491	1	89457060	89459117	2057	2	13.984	12.262	47	35	1	2	2	CCBL2, RBMXL1	555, 555	in gene, in gene	1	1	0	0
1492	1	89487561	89488968	1407	2	19.773	13.341	54	28	0	1	1	GBP3	285	in gene	1	1	0	0
1493	1	89530398	89531806	1408	2	12	8.463	20	18	0	1	1	GBP1	-59	upstream	1	1	0	0
1494	1	89590979	89595948	4969	3	14.619	11.652	29	31	0	1	2	GBP2, GBP7	-1664, 48260	upstream, downstream	1	1	0	0
1495	1	89734475	89735722	1247	2	18.282	17.18	44	54	0	0	1	GBP5	3446	in gene	1	1	0	0
1496	1	89736548	89741292	4744	2	15.04	14.265	44	40	0	1	1	GBP5	-376	upstream	1	1	0	0
1497	1	89743266	89745546	2280	3	10.113	10.07	18	25	0	1	1	GBP5	-5862	upstream	1	1	0	0
1499	1	89776102	89777909	1807	2	9.571	8	16	18	0	0	0				1	1	0	0
1500	1	89778073	89778696	623	1	8.75	9.6	13	16	0	0	0				0	1	0	0
1501	1	89816799	89818282	1483	2	15.425	16.787	34	32	0	0	0				1	1	0	0
1502	1	89819507	89820774	1267	2	9.525	9.075	18	20	0	0	1	GBP6	-9296	upstream	1	1	0	0
1506	1	89989349	89991432	2083	2	17.662	18.585	34	40	1	1	1	LRRC8B	-7	upstream	1	1	0	0
1507	1	90017656	90019191	1535	3	13.292	10.021	25	26	0	0	1	LRRC8B	28026	in gene	1	1	0	0
1508	1	90020458	90023516	3058	2	18.8	17.368	76	56	0	0	1	LRRC8B	31590	in gene	1	1	0	0
1509	1	90032248	90032967	719	2	8.783	10.174	18	24	0	0	1	LRRC8B	42210	in gene	1	1	0	0
1510	1	90058144	90059055	911	2	11.931	10.345	32	19	0	0	1	LRRC8B	68202	in gene	1	1	0	0
1511	1	90073941	90076777	2836	2	13.427	9.831	25	24	0	0	0				1	1	0	0
1512	1	90097597	90100280	2683	2	25.679	16.917	65	41	1	2	2	FLJ27354, LRRC8C	-485, 294	upstream, in gene	1	1	0	0
1517	1	90189125	90191249	2124	2	12.742	10	29	27	0	0	1	LRRC8C	91543	downstream	1	1	0	0
1519	1	90219222	90221048	1826	3	23.86	9.737	79	33	0	0	0				1	1	1	0
1520	1	90221242	90224632	3390	2	25.207	12.783	98	50	0	0	0				1	1	0	0
1521	1	90226678	90229116	2438	2	11.684	9.158	30	22	1	0	0				1	1	0	0
1524	1	90280843	90282599	1756	2	17.073	11.418	54	35	0	1	1	LRRC8D	-4852	upstream	1	1	0	0
1526	1	90285837	90289756	3919	3	22.418	15.336	51	37	1	1	1	LRRC8D	1223	in gene	1	1	1	0
1529	1	90356323	90356823	500	1	9.467	9.4	13	16	0	0	1	LRRC8D	70000	in gene	0	1	0	0
1530	1	90373673	90375300	1627	2	11.392	9.725	36	18	0	0	1	LRRC8D	87913	in gene	1	1	0	0
1531	1	90407777	90409464	1687	2	24.269	15.077	73	47	0	0	1	LRRC8D	122047	downstream	1	1	0	0
1533	1	90460007	90461403	1396	2	17.116	13.349	41	30	1	1	1	ZNF326	27	in gene	1	1	0	0
1535	1	91424966	91425931	965	2	8.533	6.9	14	17	0	0	1	ZNF644	62223	in gene	1	1	0	0
1537	1	91487200	91488475	1275	2	27.875	18.775	57	33	1	2	2	ZNF644, LOC100505857	-166, -555	upstream, upstream	1	1	0	0
1538	1	91665782	91667977	2195	3	17.971	7.754	48	22	0	0	0				1	1	1	0
1539	1	91965352	91967311	1959	2	41.344	23.984	138	80	1	1	1	CDC7	-73	upstream	1	1	0	0
1540	1	92021296	92022158	862	1	7.556	10.482	15	16	0	0	0				0	1	0	0
1541	1	92056608	92057581	973	2	9.774	10.419	19	17	0	0	0				1	1	0	0
1542	1	92178917	92179404	487	1	10	9.8	15	13	0	0	1	TGFBR3	172627	in gene	0	1	0	0
1543	1	92269244	92270804	1560	2	10.898	14.02	23	39	0	0	1	TGFBR3	81763	in gene	1	1	0	0
1544	1	92350024	92351898	1874	1	10.368	12.707	24	26	1	1	1	TGFBR3	826	in gene	0	1	0	0
1545	1	92413853	92415459	1606	2	13.196	12.059	21	27	1	1	1	BRDT	-272	upstream	1	1	0	0
1546	1	92545612	92546667	1055	1	8.455	10.909	18	16	1	2	2	LOC646817, BTBD8	-5171, 277	upstream, in gene	0	1	0	0
1547	1	92560494	92562941	2447	2	24.145	15.608	63	48	0	0	1	BTBD8	15855	in gene	1	1	0	0
1549	1	92763925	92765189	1264	2	15.65	12.538	39	38	1	2	2	GLMN, RPAP2	9, 35	in gene, in gene	1	1	0	0
1551	1	92947581	92952957	5376	3	19.982	12.21	43	29	1	1	1	GFI1	2164	in gene	1	1	1	0
1552	1	93129082	93129933	851	2	9.593	7.318	25	17	0	0	1	EVI5	128454	in gene	1	1	0	0
1553	1	93250024	93252576	2552	2	15.188	12.75	24	27	1	0	1	EVI5	6661	in gene	1	1	0	0
1554	1	93297106	93298716	1610	2	21.62	18.72	61	57	1	2	4	RPL5, SNORD21, SNORA66, FAM69A	317, -4935, -8365, 129168	in gene, upstream, upstream, downstream	1	1	0	0
1556	1	93425359	93428278	2919	2	19.253	13.78	71	41	1	1	1	FAM69A	261	in gene	1	1	0	0
1558	1	93445576	93447774	2198	2	12.397	8.221	31	23	0	0	0				1	1	0	0
1559	1	93541474	93542755	1281	2	10.85	9.325	24	19	0	1	1	MTF2	-2678	upstream	1	1	0	0
1560	1	93543880	93545308	1428	2	18.977	15	68	50	1	1	1	MTF2	-198	upstream	1	1	0	0
1561	1	93644320	93646982	2662	2	45.964	34.916	129	112	1	2	2	TMED5, CCDC18	595, -269	in gene, upstream	1	1	0	0
1562	1	93810940	93812762	1822	2	21.491	15.509	69	38	1	2	2	LOC100131564, DR1	-483, 373	upstream, in gene	1	1	0	0
1566	1	94279359	94280625	1266	2	10.45	8.7	16	18	0	0	0				1	1	0	0
1567	1	94310962	94314040	3078	2	36.812	24.085	93	74	2	1	1	MIR760	113	downstream	1	1	0	0
1568	1	94343639	94345232	1593	2	12.82	13.2	29	38	1	1	2	DNTTIP2, GCLM	307, 30577	in gene, downstream	1	1	0	0
1569	1	94374070	94375828	1758	2	18.709	14.418	50	33	1	1	1	GCLM	63	in gene	1	1	0	0
1571	1	94882513	94885828	3315	2	21.519	16.762	66	65	1	1	1	ABCD3	237	in gene	1	1	0	0
1573	1	95067328	95068638	1310	2	20.829	13.195	63	35	0	0	0				1	1	0	0
1575	1	95178586	95180900	2314	2	25.055	12.451	113	65	0	0	0				1	1	0	0
1578	1	95185196	95187553	2357	3	20.581	11.986	45	30	0	0	0				1	1	1	0
1580	1	95233028	95234317	1289	2	12.575	8.45	26	23	0	0	0				1	1	0	0
1582	1	95537632	95539148	1516	2	18.083	14.958	44	36	1	1	1	ALG14	117	in gene	1	1	0	0
1583	1	95698825	95700369	1544	2	13.958	13.375	44	29	1	1	1	RWDD3	-114	upstream	1	1	0	0
1584	1	96775140	96776028	888	2	14.074	11.63	37	35	0	0	0				1	1	0	0
1585	1	96826049	96826583	534	1	6.438	8.938	8	12	0	0	0				0	1	0	0
1586	1	96826937	96827397	460	1	6.067	10.6	9	13	0	0	0				0	1	0	0
1587	1	96827902	96828813	911	2	8.897	8.207	23	14	0	0	0				1	1	0	0
1588	1	97025612	97026408	796	1	7.16	11.56	10	19	0	0	0				0	1	0	0
1589	1	97184341	97184770	429	1	3.417	8.357	6	12	0	1	1	PTBP2	-2620	upstream	0	1	0	0
1590	1	97186493	97188322	1829	2	21.621	14.414	64	39	1	1	1	PTBP2	232	in gene	1	1	0	0
1591	1	97955170	97955870	700	2	11.095	12.368	21	27	0	0	1	DPYD	431095	in gene	1	1	0	0
1593	1	98314981	98316129	1148	2	14.472	10.556	42	35	0	0	1	DPYD	71060	in gene	1	1	0	0
1594	1	98366041	98367214	1173	3	11.351	5.182	23	15	0	0	1	DPYD	19988	in gene	1	1	1	0
1595	1	98369702	98371624	1922	2	12.15	9.717	32	26	0	0	1	DPYD	15952	in gene	1	1	0	0
1596	1	98371712	98374265	2553	3	18.675	11.95	39	37	0	0	1	DPYD	13627	in gene	1	1	0	0
1598	1	98384028	98387361	3333	4	18.733	12.206	45	41	1	1	1	DPYD	921	in gene	1	1	1	0
1599	1	98403438	98404206	768	2	10.792	8.458	19	20	0	0	0				1	1	0	0
1600	1	98788820	98790254	1434	2	12.733	7.953	32	15	0	0	0				1	1	0	0
1602	1	99336582	99337594	1012	2	8.903	8.968	15	13	0	0	0				1	1	0	0
1604	1	100314903	100316284	1381	2	12.581	12.116	37	22	1	1	1	AGL	-47	upstream	1	1	0	0
1606	1	100435038	100436418	1380	2	16.296	12.909	49	33	1	2	2	LOC730081, SLC35A3	110, 188	in gene, in gene	1	1	0	0
1607	1	100503126	100504841	1715	2	18.241	16.076	42	36	1	1	1	HIAT1	194	in gene	1	1	0	0
1608	1	100511503	100513947	2444	3	14.684	10.026	46	32	0	0	1	HIAT1	8936	in gene	1	1	0	0
1609	1	100597721	100599301	1580	2	14.38	12	30	32	1	2	2	SASS6, CCDC76	0, -195	in gene, upstream	1	1	0	0
1611	1	100731083	100732729	1646	2	15.059	11.216	36	29	1	2	2	LOC100506007, RTCD1	-203, 192	upstream, in gene	1	1	0	0
1612	1	100816671	100819487	2816	2	18.341	13.091	36	34	1	1	1	CDC14A	56	in gene	1	1	0	0
1613	1	100824657	100825305	648	2	10.3	7.6	22	17	0	0	1	CDC14A	6958	in gene	1	1	0	0
1615	1	100988259	100989373	1114	2	14.882	11.412	30	31	0	0	1	CDC14A	170793	downstream	1	1	0	0
1616	1	100995569	100998703	3134	2	16.959	14.786	69	66	0	1	2	CDC14A, GPR88	179113, -6592	downstream, upstream	1	1	0	0
1618	1	101004397	101006007	1610	2	10.02	11.86	26	23	1	1	1	GPR88	1474	in gene	1	1	0	0
1619	1	101092712	101093920	1208	2	10.105	9.079	19	26	0	0	0				1	1	0	0
1621	1	101347669	101348723	1054	2	10.909	9.788	21	19	0	0	1	EXTL2	12222	in gene	1	1	0	0
1622	1	101359873	101362764	2891	2	21.467	16.951	42	37	2	2	2	EXTL2, SLC30A7	-900, -314	upstream, upstream	1	1	0	0
1623	1	101469452	101470754	1302	2	9.439	8.171	15	15	0	0	1	DPH5	21259	in gene	1	1	0	0
1624	1	101490667	101492430	1763	2	20.818	13.673	49	36	1	2	2	DPH5, LOC100506051	-186, 114	upstream, in gene	1	1	0	0
1625	1	101566077	101567738	1661	2	14.654	8.442	29	18	0	0	0				1	1	0	0
1627	1	101652978	101653907	929	2	9.103	9.69	14	19	0	0	0				1	1	0	0
1628	1	101658889	101660046	1157	2	13.361	13.528	30	37	0	0	0				1	1	0	0
1629	1	101701012	101703807	2795	3	20.287	13.161	46	27	2	1	1	S1PR1	104	in gene	1	1	0	0
1630	1	101703996	101706070	2074	2	16.908	11.785	32	23	0	1	1	S1PR1	2728	in gene	1	1	0	0
1632	1	101724419	101725919	1500	2	12.848	7.696	29	18	0	0	0				1	1	0	0
1634	1	101756686	101758480	1794	2	15.464	13.714	44	36	0	0	0				1	1	0	0
1635	1	101774768	101775954	1186	2	20.568	21.714	39	47	0	0	0				1	1	0	0
1636	1	104068265	104069351	1086	2	12.235	12.206	19	24	1	1	1	RNPC3	230	in gene	1	1	0	0
1641	1	108418640	108420692	2052	2	16.203	11.109	46	44	0	0	1	VAV3	87879	in gene	1	1	0	0
1642	1	108422168	108423509	1341	2	10.095	10.191	18	15	0	0	1	VAV3	84707	in gene	1	1	0	0
1643	1	108456615	108457346	731	1	9	11.652	17	21	0	0	1	VAV3	50565	in gene	0	1	0	0
1645	1	108478945	108480680	1735	2	20.611	13.648	39	35	0	0	1	VAV3	27733	in gene	1	1	0	0
1646	1	108481229	108485736	4507	2	22.723	13.128	104	63	0	0	1	VAV3	24063	in gene	1	1	0	0
1647	1	108506092	108507720	1628	2	22.792	15.235	46	35	1	1	1	VAV3	639	in gene	1	1	0	0
1649	1	108575125	108577541	2416	2	14.737	8.658	28	22	0	0	0				1	1	0	0
1655	1	108741958	108743811	1853	2	16.983	13.828	46	34	1	1	1	SLC25A24	90	in gene	1	1	0	0
1657	1	109102240	109104057	1817	2	11.895	9.158	28	19	1	1	1	FAM102B	177	in gene	1	1	0	0
1658	1	109128499	109129584	1085	1	6.647	11.177	13	22	0	0	1	FAM102B	26070	in gene	0	1	0	0
1659	1	109133086	109134469	1383	1	7.795	13.296	14	28	0	0	1	FAM102B	30806	in gene	0	1	0	0
1660	1	109136112	109136784	672	1	5.19	10.286	8	16	0	0	1	FAM102B	33477	in gene	0	1	0	0
1661	1	109187235	109191506	4271	2	31.008	19.835	176	123	0	0	2	FAM102B, C1orf59	86399, 14778	downstream, downstream	1	1	0	0
1662	1	109203432	109204647	1215	2	23.526	17.553	57	40	1	1	1	C1orf59	109	in gene	1	1	0	0
1663	1	109234204	109236199	1995	2	19.159	15.968	54	43	1	1	1	PRPF38B	269	in gene	1	1	0	0
1665	1	109288707	109290191	1484	2	21.87	18.544	49	39	1	1	2	FNDC7, STXBP3	33893, 164	downstream, in gene	1	1	0	0
1669	1	109419240	109420057	817	1	11.16	13.68	19	24	1	1	1	GPSM2	45	in gene	0	1	0	0
1670	1	109505518	109507171	1653	2	20.423	13.962	45	30	1	1	2	CLCC1, WDR47	-233, 78506	upstream, downstream	1	1	0	0
1671	1	109583762	109585167	1405	2	23.136	19.186	46	50	1	1	1	WDR47	386	in gene	1	1	0	0
1673	1	109616130	109616822	692	1	6.4	9.714	10	17	0	1	1	TAF13	2148	in gene	0	1	0	0
1675	1	109618081	109619871	1790	2	18.436	11.546	44	26	1	1	1	TAF13	-352	upstream	1	1	0	0
1676	1	109632581	109633934	1353	2	20.667	15.333	44	30	1	1	2	TMEM167B, SCARNA2	-146, -9558	upstream, upstream	1	1	0	0
1678	1	109641989	109644230	2241	2	20.471	17.843	44	40	1	1	3	TMEM167B, SCARNA2, C1orf194	9706, 294, 13370	downstream, in gene, downstream	1	1	0	0
1679	1	109646518	109648055	1537	2	11.583	9.688	20	16	0	0	4	TMEM167B, SCARNA2, C1orf194, KIAA1324	13883, 4471, 9193, -9299	downstream, downstream, downstream, upstream	1	1	0	0
1680	1	109653734	109657284	3550	3	16.045	12.266	34	28	1	2	2	C1orf194, KIAA1324	970, -1076	in gene, upstream	1	1	0	0
1681	1	109702330	109707914	5584	3	20.423	12.366	95	58	0	0	1	KIAA1324	48537	in gene	1	1	0	0
1683	1	109756077	109758027	1950	2	16.033	11.541	34	25	1	1	2	KIAA1324, SARS	100467, 537	downstream, in gene	1	1	0	0
1684	1	109823941	109826692	2751	2	20.628	15.872	39	31	2	1	3	CELSR2, PSRC1, MYBPHL	32675, 474, 24347	downstream, in gene, downstream	1	1	0	0
1686	1	109913253	109915192	1939	2	16.217	11.533	42	35	0	0	1	SORT1	26341	in gene	1	1	0	0
1688	1	109938428	109940101	1673	2	10.302	6.792	19	16	1	1	2	SORT1, PSMA5	1299, 29773	in gene, downstream	1	1	0	0
1689	1	109967569	109969733	2164	2	12.529	9.838	26	25	1	1	1	PSMA5	386	in gene	1	1	0	0
1690	1	110025548	110027733	2185	2	18.279	14.848	55	51	1	1	3	SYPL2, ATXN7L2, CYB561D1	17540, 79, -10018	downstream, in gene, upstream	1	1	0	0
1691	1	110035903	110037746	1843	2	14.534	13.828	40	43	1	1	2	ATXN7L2, CYB561D1	10263, 166	downstream, in gene	1	1	0	0
1694	1	110090293	110091880	1587	2	22.42	18.184	66	58	1	1	2	GPR61, GNAI3	8592, -100	downstream, upstream	1	1	0	0
1696	1	110148966	110150928	1962	2	13.328	11.229	54	51	0	0	2	MIR197, GNAT2	8432, 5758	downstream, in gene	1	1	0	0
1697	1	110157431	110160849	3418	2	18.411	14.196	39	32	0	2	2	GNAT2, AMPD2	-3435, -3319	upstream, upstream	1	1	0	0
1698	1	110161487	110165062	3575	2	17.866	14.009	38	29	1	2	2	GNAT2, AMPD2	-7569, 815	upstream, in gene	1	1	0	0
1703	1	110282268	110283624	1356	1	10.488	11.861	20	20	1	1	2	GSTM3, EPS8L3	714, 23618	in gene, downstream	0	1	0	0
1705	1	110358141	110361780	3639	2	14.482	10.307	54	29	0	0	0				1	1	0	0
1706	1	110361924	110367569	5645	2	15.773	10.841	55	46	0	0	0				1	1	0	0
1710	1	110429039	110430404	1365	2	11.93	9.395	25	16	0	0	0				1	1	0	0
1715	1	110526178	110528489	2311	2	16.361	12.478	51	37	1	1	1	AHCYL1	25	in gene	1	1	0	0
1717	1	110573319	110578368	5049	3	17.779	13.525	84	60	1	1	2	AHCYL1, FAM40A	48535, -1398	downstream, upstream	1	1	0	0
1719	1	110751929	110755715	3786	2	14.849	12.639	39	27	1	1	2	SLC6A17, KCNC4	60690, 486	downstream, in gene	1	1	0	0
1721	1	110880078	110883875	3797	2	19.773	14.437	61	31	2	1	1	RBM15	31	in gene	1	1	0	0
1723	1	110908166	110909759	1593	2	15.531	13.449	38	34	0	0	1	SLC16A4	24674	in gene	1	1	0	0
1724	1	110923167	110923880	713	1	5	10.174	9	16	0	0	1	SLC16A4	10113	in gene	0	1	0	0
1725	1	110949577	110950992	1415	2	16.454	14.886	35	39	1	1	1	HBXIP	262	in gene	1	1	0	0
1727	1	110975888	110977045	1157	2	11.972	6.361	26	17	0	0	0				1	1	0	0
1728	1	111161396	111163385	1989	2	17.081	12.79	70	47	0	0	0				1	1	0	0
1729	1	111169869	111172539	2670	2	18.819	10.096	73	35	0	0	0				1	1	0	0
1730	1	111173223	111174727	1504	2	14.277	8.872	26	17	0	0	0				1	1	0	0
1736	1	111215172	111218634	3462	2	21.176	14.556	45	36	1	1	1	KCNA3	752	in gene	1	1	0	0
1737	1	111233189	111233841	652	1	7.55	10.5	11	20	0	0	0				0	1	0	0
1739	1	111310464	111311888	1424	2	9.867	8.841	18	15	0	0	0				1	1	0	0
1740	1	111414977	111418593	3616	3	12.708	11.053	25	20	0	1	1	CD53	2964	in gene	1	1	0	0
1742	1	111505459	111507615	2156	2	31.716	22.746	86	71	1	1	2	LOC100506293, C1orf103	20448, 29	downstream, in gene	1	1	0	0
1744	1	111673972	111676685	2713	3	19.823	8.647	43	15	0	1	2	DRAM2, CEPT1	7510, -6921	in gene, upstream	1	1	1	0
1745	1	111681878	111684459	2581	2	16.654	13.42	40	33	1	2	2	DRAM2, CEPT1	-330, 919	upstream, in gene	1	1	0	0
1746	1	111732819	111734375	1556	2	13.49	10.204	37	22	0	0	2	CEPT1, DENND2D	51348, 9684	downstream, in gene	1	1	0	0
1748	1	111739726	111749427	9701	4	20.551	13.756	76	41	1	1	1	DENND2D	-1295	upstream	1	1	0	0
1749	1	111755518	111760302	4784	3	16.86	10.107	76	28	0	0	1	CHI3L2	-12371	upstream	1	1	0	0
1752	1	111762873	111766063	3190	2	12.24	9.75	22	22	0	1	1	CHI3L2	-5813	upstream	1	1	0	0
1753	1	111769298	111770961	1663	2	10.942	8.731	18	25	0	1	1	CHI3L2	-152	upstream	1	1	0	0
1754	1	111991055	111992493	1438	2	11.978	9.289	25	18	1	2	2	WDR77, ATP5F1	56, 31	in gene, in gene	1	1	0	0
1755	1	112012317	112014445	2128	3	10.657	8.701	19	18	0	1	2	ATP5F1, C1orf162	21638, -3223	downstream, upstream	1	1	0	0
1756	1	112014509	112017702	3193	2	13.31	9.47	48	36	0	1	3	ATP5F1, C1orf162, ADORA3	24362, -499, 90492	downstream, upstream, downstream	1	1	0	0
1757	1	112030019	112034907	4888	3	20.559	14.678	90	53	0	0	2	C1orf162, ADORA3	15859, 74134	downstream, in gene	1	1	0	0
1758	1	112045567	112047567	2000	2	14.365	10.413	25	18	0	0	1	ADORA3	60030	in gene	1	1	0	0
1759	1	112047675	112049501	1826	2	14.14	8.2	26	14	0	0	1	ADORA3	58009	in gene	1	1	0	0
1760	1	112049545	112053111	3566	2	23.757	18.064	106	73	0	0	1	ADORA3	55269	in gene	1	1	0	0
1763	1	112161386	112165056	3670	2	16.113	11.327	41	29	1	0	0				1	1	0	0
1764	1	112197926	112199279	1353	2	10.929	9.643	24	18	0	0	0				1	1	0	0
1765	1	112205119	112208481	3362	2	20.34	10.613	68	39	0	0	0				1	1	0	0
1766	1	112275585	112277598	2013	2	15.871	13.742	29	24	0	1	2	C1orf183, LOC100506343	21828, -5872	in gene, upstream	1	1	0	0
1767	1	112280842	112284340	3498	2	15.872	12.229	30	31	1	1	2	C1orf183, LOC100506343	15828, 128	in gene, in gene	1	1	0	0
1768	1	112297518	112299105	1587	2	31.5	23.72	107	64	1	2	3	C1orf183, LOC100506343, DDX20	108, 15848, 121	in gene, downstream, in gene	1	1	0	0
1773	1	112935904	112937390	1486	3	23.383	11.489	57	29	0	1	1	CTTNBP2NL	-2153	upstream	1	1	1	0
1777	1	113160629	113163431	2802	2	25.454	19.307	63	53	1	2	2	ST7L, CAPZA1	10, -45	in gene, upstream	1	1	0	0
1780	1	113216002	113218582	2580	2	15.575	9.4	32	22	1	1	2	CAPZA1, MOV10	55217, 244	downstream, in gene	1	1	0	0
1782	1	113256588	113259536	2948	3	14.261	11.505	25	26	1	3	3	RHOC, PPM1J, FAM19A3	-8037, -112, -5127	upstream, upstream, upstream	1	1	0	0
1785	1	113497862	113499835	1973	2	24.033	14.263	63	30	2	2	2	SLC16A1, LOC100506392	127, -172	in gene, upstream	1	1	0	0
1787	1	113614542	113616609	2067	2	16.672	14.631	40	36	1	1	1	LRIG2	-256	upstream	1	1	0	0
1789	1	113931969	113934218	2249	2	12.243	8.449	21	25	1	1	1	MAGI3	-382	upstream	1	1	0	0
1791	1	114301094	114302851	1757	2	17.709	13	38	28	1	1	2	PHTF1, RSBN1	-195, 53098	upstream, downstream	1	1	0	0
1793	1	114347400	114348278	878	2	9.444	7.148	20	14	0	0	2	RSBN1, PTPN22	7231, 66536	in gene, downstream	1	1	0	0
1794	1	114353879	114355758	1879	2	23.729	19.475	58	37	1	1	2	RSBN1, PTPN22	252, 59557	in gene, downstream	1	1	0	0
1795	1	114411159	114412412	1253	2	10.59	11.487	16	21	0	1	3	PTPN22, LOC100287722, BCL2L15	2590, 12528, 18384	in gene, in gene, downstream	1	1	0	0
1797	1	114414016	114415912	1896	2	21.05	19.1	53	37	0	1	3	PTPN22, LOC100287722, BCL2L15	-589, 15707, 15205	upstream, in gene, downstream	1	1	0	0
1798	1	114446094	114449265	3171	2	23.172	19.828	63	50	1	2	3	LOC100287722, AP4B1, DCLRE1B	48422, 62, -236	downstream, in gene, upstream	1	1	0	0
1799	1	114471008	114473517	2509	2	21.62	17.696	47	48	1	1	1	HIPK1	266	in gene	1	1	0	0
1800	1	114483037	114484213	1176	1	5.946	9.081	13	14	0	0	1	HIPK1	11629	in gene	0	1	0	0
1801	1	114485453	114486861	1408	2	14.659	14.209	33	46	0	0	1	HIPK1	14161	in gene	1	1	0	0
1803	1	114524171	114526087	1916	2	16.1	8.5	47	22	0	1	2	HIPK1, OLFML3	53133, 3099	downstream, downstream	1	1	0	0
1804	1	114581943	114583883	1940	2	17.984	16.23	60	43	0	0	0				1	1	0	0
1807	1	114655218	114657294	2076	2	14.154	11.194	24	22	0	0	1	SYT6	40216	in gene	1	1	0	0
1809	1	114888537	114889867	1330	2	12.952	9.048	37	20	0	0	0				1	1	0	0
1811	1	115052170	115055479	3309	3	25.087	14.883	79	52	1	1	1	TRIM33	-43	upstream	1	1	0	0
1812	1	115090312	115092136	1824	2	18.649	15.579	70	67	0	0	0				1	1	0	0
1813	1	115123798	115124979	1181	2	17.486	13.73	46	30	0	1	2	BCAS2, DENND2C	-123, 88344	upstream, downstream	1	1	0	0
1814	1	115212030	115213419	1389	2	11.068	11.512	20	20	1	1	2	DENND2C, AMPD1	8, 25515	in gene, downstream	1	1	0	0
1815	1	115258678	115259858	1180	2	11.027	7.784	23	17	0	1	2	NRAS, CSDE1	247, 41403	in gene, downstream	1	1	0	0
1816	1	115298995	115301476	2481	2	21.872	16.769	45	33	0	1	1	CSDE1	436	in gene	1	1	0	0
1817	1	115322709	115323775	1066	2	16.212	12.636	40	29	1	1	1	SIKE1	66	in gene	1	1	0	0
1819	1	115605176	115605921	745	2	12.167	8.708	26	13	0	0	1	TSPAN2	26573	in gene	1	1	0	0
1820	1	115631677	115633240	1563	2	9.939	10.042	20	22	1	1	1	TSPAN2	-337	upstream	1	1	0	0
1821	1	115633744	115635072	1328	2	15.714	14.548	37	32	0	1	1	TSPAN2	-2287	upstream	1	1	0	0
1822	1	115648398	115649419	1021	2	7.438	7.031	15	15	0	0	0				1	1	0	0
1823	1	115650063	115651587	1524	2	11.854	12.25	26	28	0	0	0				1	1	0	0
1826	1	116269763	116273265	3502	2	25.165	13.22	132	67	0	0	1	CASQ2	39912	in gene	1	1	0	0
1827	1	116274824	116275265	441	1	7.571	9.5	12	13	0	0	1	CASQ2	36382	in gene	0	1	0	0
1829	1	116370502	116372766	2264	3	22.843	15.4	77	50	1	0	1	NHLH2	12113	downstream	1	1	0	0
1831	1	116407707	116409308	1601	2	13.86	7.854	29	26	0	0	0				1	1	0	0
1832	1	116518356	116520996	2640	2	12.373	13.807	26	31	1	1	1	SLC22A15	557	in gene	1	1	0	0
1835	1	116710351	116711610	1259	2	9.256	9.462	19	15	2	0	0				1	1	0	0
1836	1	116914852	116917713	2861	2	18.888	16.202	43	40	1	1	1	ATP1A1	487	in gene	1	1	0	0
1837	1	116919814	116921543	1729	2	20.426	11.759	50	20	0	0	1	ATP1A1	4883	in gene	1	1	0	0
1839	1	116960391	116961842	1451	2	13.756	10.422	29	28	1	1	1	C1orf203	128	in gene	1	1	0	0
1840	1	117038142	117040832	2690	2	16.282	7.941	36	17	0	1	1	LOC100506459	2347	in gene	1	1	0	0
1841	1	117044904	117048186	3282	2	22.735	17.52	63	61	0	1	2	LOC100506459, CD58	-4711, 67170	upstream, downstream	1	1	0	0
1842	1	117057489	117058663	1174	2	11.27	12.622	24	22	0	0	1	CD58	55639	in gene	1	1	0	0
1843	1	117075127	117076289	1162	2	12.73	9.243	27	17	0	0	1	CD58	38007	in gene	1	1	0	0
1844	1	117079342	117080740	1398	2	8.682	14.159	14	33	0	0	1	CD58	33674	in gene	1	1	0	0
1845	1	117098333	117099739	1406	3	7.068	10.273	14	19	0	0	1	CD58	14679	in gene	1	1	0	0
1847	1	117112096	117115961	3865	2	17.223	13.62	51	33	1	1	2	CD58, IGSF3	-313, 96286	upstream, downstream	1	1	0	0
1848	1	117148638	117149342	704	2	9.773	7.409	21	16	0	0	1	IGSF3	61324	in gene	1	1	0	0
1856	1	117424208	117425484	1276	2	20.25	11.6	54	22	0	0	0				1	1	0	0
1859	1	117532134	117534820	2686	2	17.524	11.512	63	35	0	0	2	PTGFRN, CD101	80788, -10905	downstream, upstream	1	1	0	0
1860	1	117535496	117537196	1700	2	10.585	8.226	18	15	0	1	2	PTGFRN, CD101	83657, -8036	downstream, upstream	1	1	0	0
1862	1	117545181	117547264	2083	2	26.151	16.561	94	49	0	1	1	CD101	1840	in gene	1	1	0	0
1863	1	117549219	117552953	3734	2	27.647	16.095	101	66	0	0	1	CD101	6704	in gene	1	1	0	0
1866	1	117601846	117603631	1785	2	12.411	9.554	28	17	1	1	1	TTF2	-211	upstream	1	1	0	0
1867	1	117663943	117665402	1459	2	13	9.682	26	20	1	2	2	TRIM45, LOC100506478	-261, -6794	upstream, upstream	1	1	0	0
1868	1	117908535	117910834	2299	2	19.236	13.097	40	27	1	1	1	MAN1A2	-401	upstream	1	1	0	0
1869	1	118147691	118150102	2411	2	20.493	15.08	45	32	1	1	1	FAM46C	292	in gene	1	1	0	0
1872	1	118201159	118202492	1333	1	8.317	10.39	14	16	0	0	0				0	1	0	0
1873	1	118471288	118472924	1636	2	18.255	12.667	42	35	1	2	2	GDAP2, WDR3	196, -266	in gene, upstream	1	1	0	0
1874	1	118581213	118582617	1404	2	15.886	7.767	34	16	0	0	1	SPAG17	145933	in gene	1	1	0	0
1875	1	119682492	119683769	1277	2	15.45	14.45	37	27	1	1	1	WARS2	165	in gene	1	1	0	0
1876	1	120187954	120191313	3359	3	17.362	13.219	68	55	1	1	1	ZNF697	757	in gene	1	1	0	0
1878	1	120325216	120327833	2617	3	16.22	8.159	41	22	0	0	1	REG4	27679	downstream	1	1	1	0
1879	1	120413264	120414195	931	2	13.345	7.69	31	17	0	0	0				1	1	0	0
1881	1	120529717	120530603	886	2	9.464	9.179	15	12	0	0	2	NOTCH2, LOC100506528	82116, 4655	in gene, downstream	1	1	0	0
1882	1	120561590	120562194	604	2	15.389	13.167	39	23	0	0	1	NOTCH2	50384	in gene	1	1	0	0
1883	1	120611296	120612338	1042	2	21.121	15.576	65	41	1	1	1	NOTCH2	459	in gene	1	1	0	0
1885	1	121137898	121139073	1175	2	10.54	8	20	18	1	0	0				1	1	0	0
1887	1	121252909	121254330	1421	2	40.182	24.841	103	72	0	0	0				1	1	0	0
1888	1	121257565	121261876	4311	3	19.378	10.837	74	41	1	0	0				1	1	0	0
1889	1	121266666	121268037	1371	2	12.419	7.581	26	13	0	0	0				1	1	0	0
1890	1	143743122	143744514	1392	4	14.727	9.929	35	23	1	2	2	LOC100286793, LOC100287981	769, 365	in gene, in gene	1	1	0	0
1891	1	143879658	143880327	669	2	8.952	10.056	19	21	0	0	0				1	1	0	0
1894	1	144519964	144520383	419	2	35.231	21.818	66	36	1	1	1	LOC728875	1796	in gene	1	1	0	0
1895	1	144530790	144538026	7236	2	17.293	15.396	111	82	1	0	1	LOC728875	-12439	upstream	1	1	0	0
1897	1	144891237	144892667	1430	1	6.318	11.818	12	21	0	0	1	PDE4DIP	184127	in gene	0	1	0	0
1898	1	144913981	144915444	1463	2	10.674	13.826	25	28	0	0	1	PDE4DIP	161367	in gene	1	1	0	0
1899	1	144926419	144930002	3583	2	19.143	9.818	69	36	0	0	1	PDE4DIP	147869	in gene	1	1	0	0
1900	1	144930426	144933928	3502	2	30.536	23.418	80	58	1	0	1	PDE4DIP	143902	in gene	1	1	0	0
1901	1	144986786	144994214	7428	2	28.698	19.72	237	172	0	0	1	PDE4DIP	85579	in gene	1	1	0	0
1902	1	144998458	145001422	2964	2	17.011	12.731	43	27	0	0	1	PDE4DIP	76139	in gene	1	1	0	0
1903	1	145020036	145024488	4452	2	20	18.367	77	86	0	0	2	PDE4DIP, LOC100505971	53817, 5789	in gene, downstream	1	1	0	0
1904	1	145082310	145084322	2012	2	13.921	13.968	37	40	0	1	1	PDE4DIP	-7237	upstream	1	1	0	0
1906	1	145095827	145097075	1248	2	20.308	16.795	52	47	1	1	1	SEC22B	44	in gene	1	1	0	0
1907	1	145113374	145117669	4295	2	38.378	26.807	247	166	0	0	1	SEC22B	19114	in gene	1	1	0	0
1909	1	145139087	145139730	643	2	14.278	16.1	27	33	1	0	0				1	1	0	0
1910	1	145139776	145140213	437	2	9.643	11.286	19	21	1	0	0				1	1	0	0
1913	1	145208801	145210223	1422	2	14.886	11.15	31	18	1	1	1	NOTCH2NL	401	in gene	1	1	0	0
1916	1	145382187	145383217	1030	2	10.062	8.469	17	24	1	1	1	LOC100505987	-304	upstream	1	1	0	0
1917	1	145395030	145398392	3362	2	25.686	15.838	81	37	0	0	0				1	1	0	0
1918	1	145398539	145399804	1265	2	13.82	9.513	28	21	0	0	0				1	1	0	0
1919	1	145426801	145427958	1157	2	17.278	9.556	47	28	0	0	1	HFE2	14188	downstream	1	1	0	0
1920	1	145434760	145441820	7060	3	13.536	9.236	44	37	0	1	1	TXNIP	-172	upstream	1	1	0	0
1923	1	145448037	145451641	3604	2	20.777	15.089	101	77	0	0	2	TXNIP, POLR3GL	11377, 20548	downstream, downstream	1	1	0	0
1924	1	145451933	145457729	5796	3	21.473	15.577	98	53	0	0	2	TXNIP, POLR3GL	16369, 15556	downstream, downstream	1	1	0	0
1925	1	145469418	145475601	6183	3	13.228	9.57	34	24	2	3	3	POLR3GL, ANKRD34A, LIX1L	-2122, 2001, -4576	upstream, in gene, upstream	1	1	0	0
1926	1	145476470	145477906	1436	2	14.689	10.933	31	20	1	2	3	POLR3GL, ANKRD34A, LIX1L	-6801, 6680, 103	upstream, downstream, in gene	1	1	0	0
1927	1	145507021	145508740	1719	2	14.963	12.648	24	27	1	2	3	LIX1L, RBM8A, PEX11B	30795, 242, -8285	downstream, in gene, upstream	1	1	0	0
1929	1	145515110	145517565	2455	2	13.487	11.04	26	23	1	2	3	RBM8A, PEX11B, ITGA10	8699, 172, -8653	downstream, in gene, upstream	1	1	0	0
1931	1	145561517	145563307	1790	2	19.536	12.786	47	35	0	0	1	ANKRD35	13203	in gene	1	1	0	0
1932	1	145574837	145576609	1772	2	16	13.411	40	31	1	1	3	ANKRD35, PIAS3, NUDT17	26514, -265, 13712	downstream, upstream, downstream	1	1	0	0
1933	1	145588638	145589940	1302	2	14.39	10.829	28	21	1	1	3	PIAS3, NUDT17, POLR3C	13301, 146, 21595	downstream, in gene, downstream	1	1	0	0
1934	1	145610299	145611628	1329	2	20.952	14.5	40	34	2	2	2	POLR3C, RNF115	-79, -73	upstream, upstream	1	1	0	0
1935	1	145713423	145714148	725	1	7.522	10.435	14	15	1	1	1	CD160	1780	in gene	0	1	0	0
1936	1	146009467	146009802	335	1	6	9.182	9	14	0	0	0				0	1	0	0
1938	1	146643161	146645246	2085	2	23.892	19.061	54	41	1	2	2	PRKAB2, LOC100505794	-74, -123	upstream, upstream	1	1	0	0
1939	1	146689822	146690591	769	1	7.042	10.667	11	17	0	0	2	LOC100505794, FMO5	45880, 7024	downstream, in gene	0	1	0	0
1940	1	146713823	146715263	1440	2	25.089	18.578	57	39	1	1	1	CHD1L	252	in gene	1	1	0	0
1942	1	147112528	147114002	1474	2	9.239	8.674	19	16	0	0	1	ACP6	29369	downstream	1	1	0	0
1944	1	147141496	147143222	1726	2	17.444	13.87	35	30	1	1	1	ACP6	275	in gene	1	1	0	0
1945	1	147735214	147735917	703	2	9.409	8.5	15	18	1	0	0				1	1	0	0
1947	1	147787324	147791482	4158	3	37	23.543	123	87	1	0	0				1	1	0	0
1948	1	147800558	147802118	1560	2	13.816	8.98	33	18	0	0	0				1	1	0	0
1949	1	147805820	147807695	1875	2	14.186	9.746	26	18	1	0	0				1	1	0	0
1950	1	147993746	147994422	676	2	16.762	8.714	33	13	1	0	1	NBPF14	31764	downstream	1	1	0	0
1952	1	148176093	148176640	547	2	13.556	10.611	27	20	1	0	0				1	1	0	0
1953	1	148247660	148248363	703	2	13.864	8.136	27	14	1	0	1	LOC100288142	113170	downstream	1	1	0	0
1955	1	149222216	149225216	3000	3	18.883	14.713	59	29	1	1	1	RNU1-5	505	downstream	1	1	0	0
1956	1	149814961	149816029	1068	2	9.303	8.242	13	14	1	3	5	HIST2H3C, HIST2H2AA3, LOC100132909, HIST2H2AA4, HIST2H3A	-2730, -1177, 18283, -7133, -8686	upstream, upstream, downstream, upstream, upstream	1	1	0	0
1958	1	149856138	149860585	4447	3	34.223	24.648	157	124	1	3	3	HIST2H2BE, HIST2H2AC, HIST2H2AB	-129, -164, 1105	upstream, upstream, downstream	1	1	0	0
1959	1	149870801	149872221	1420	2	15.727	13.932	28	26	1	2	3	BOLA1, LOC100507640, SV2A	356, -2025, 17923	in gene, upstream, downstream	1	1	0	0
1960	1	149898877	149900559	1682	2	24.321	15.698	78	45	1	1	4	LOC100507640, SV2A, SF3B4, MTMR11	26182, -10284, -16, 9073	downstream, upstream, upstream, downstream	1	1	0	0
1963	1	149981852	149983550	1698	2	12.377	9.491	31	31	1	1	1	OTUD7B	-15	upstream	1	1	0	0
1964	1	150025669	150026823	1154	3	15.889	7.417	31	13	0	0	0				1	1	1	0
1965	1	150038119	150040267	2148	2	32.313	22.881	103	80	1	1	1	VPS45	-149	upstream	1	1	0	0
1968	1	150121126	150124873	3747	3	14.992	9.504	34	26	1	1	2	VPS45, PLEKHO1	83657, 829	downstream, in gene	1	1	0	0
1970	1	150130225	150137393	7168	4	16	11.571	76	41	0	0	1	PLEKHO1	11639	downstream	1	1	0	0
1971	1	150147384	150152411	5027	2	22.522	15.217	105	74	0	0	0				1	1	0	0
1972	1	150155084	150159788	4704	4	23.177	15.218	79	62	0	0	0				1	1	0	0
1973	1	150185355	150186495	1140	2	19.114	11.829	57	28	1	0	1	ANP32E	22579	downstream	1	1	0	0
1974	1	150205618	150209088	3470	3	19.11	13.422	45	29	1	1	1	ANP32E	1151	in gene	1	1	1	0
1976	1	150240445	150242582	2137	2	13.806	10.731	30	29	1	2	3	CA14, APH1A, C1orf54	11295, 19, -3670	downstream, in gene, upstream	1	1	0	0
1977	1	150253546	150255349	1803	2	10.429	9.5	16	16	1	1	2	C1orf54, C1orf51	9264, -782	downstream, upstream	1	1	0	0
1978	1	150265681	150266995	1314	2	17.585	10.951	46	21	1	1	2	C1orf51, MRPS21	11109, 69	downstream, in gene	1	1	0	0
1979	1	150293080	150295595	2515	2	17.101	13.19	46	40	1	1	1	PRPF3	409	in gene	1	1	0	0
1980	1	150334478	150338796	4318	2	32.741	21.304	91	60	1	1	2	PRPF3, RPRD2	42709, -353	downstream, upstream	1	1	0	0
1981	1	150381415	150383873	2458	3	10.727	10.546	21	28	0	0	1	RPRD2	45654	in gene	1	1	0	0
1982	1	150429702	150431850	2148	2	16.94	11.731	33	26	0	0	1	RPRD2	93786	in gene	1	1	0	0
1984	1	150487455	150488824	1369	2	11.767	11.163	23	17	1	0	2	TARS2, ECM1	28219, 7652	downstream, downstream	1	1	0	0
1985	1	150521014	150522863	1849	3	12.414	9.034	34	21	1	2	2	ADAMTSL4, MIR4257	40, -2467	in gene, upstream	1	1	0	0
1986	1	150522872	150526952	4080	2	26.617	19.203	179	110	0	2	2	ADAMTSL4, MIR4257	3014, 507	in gene, downstream	1	1	0	0
1987	1	150530519	150543120	12601	7	14.043	10.668	48	28	1	0	3	ADAMTSL4, MIR4257, MCL1	14921, 12414, 15317	downstream, downstream, downstream	1	1	0	0
1991	1	150547792	150549955	2163	2	13.765	9.397	27	16	0	1	1	MCL1	3263	in gene	1	1	0	0
1992	1	150549956	150553373	3417	2	27.34	21.906	70	51	1	1	1	MCL1	472	in gene	1	1	0	0
1994	1	150563836	150566102	2266	2	12.239	10.563	24	19	0	0	0				1	1	0	0
1995	1	150572203	150573808	1605	2	13.18	8.84	34	20	0	0	0				1	1	0	0
1996	1	150576810	150579286	2476	3	11.584	10.74	18	18	0	0	0				1	1	0	0
1998	1	150582441	150590504	8063	4	26.075	19.583	173	126	0	0	1	ENSA	15626	downstream	1	1	0	0
1999	1	150590947	150591854	907	1	7.071	9.857	11	16	0	0	1	ENSA	10698	downstream	0	1	0	0
2000	1	150593263	150594960	1697	2	12.491	7.811	22	18	0	0	1	ENSA	7987	downstream	1	1	0	0
2001	1	150600918	150603346	2428	2	21.842	15.263	74	47	1	1	1	ENSA	-34	upstream	1	1	0	0
2002	1	150732634	150735430	2796	3	13.483	10.704	29	25	0	0	1	CTSS	4273	in gene	1	1	0	0
2004	1	150739672	150740839	1167	2	13.703	10.297	24	22	0	1	1	CTSS	-1950	upstream	1	1	0	0
2006	1	150759948	150762933	2985	3	15.903	12.29	31	33	0	1	2	CTSK, LOC100289153	19372, -7249	downstream, upstream	1	1	0	0
2007	1	150763306	150765125	1819	2	20.404	13.685	40	28	0	1	2	CTSK, LOC100289153	16597, -4474	downstream, upstream	1	1	0	0
2011	1	150847832	150850997	3165	2	32.151	24.162	174	142	1	1	1	ARNT	-228	upstream	1	1	0	0
2012	1	150853497	150854723	1226	2	9.231	13.385	19	32	0	1	1	ARNT	-4924	upstream	1	1	0	0
2016	1	150945650	150952633	6983	3	15.523	10.115	40	25	1	2	3	SETDB1, LASS2, ANXA9	50326, -1701, -5358	downstream, upstream, upstream	1	1	0	0
2017	1	150978028	150981602	3574	2	16.411	9.857	51	26	1	2	3	ANXA9, FAM63A, PRUNE	25316, 1039, -1158	downstream, in gene, upstream	1	1	0	0
2019	1	151027365	151033521	6156	3	33.531	23.568	304	223	1	2	5	BNIPL, C1orf56, CDC42SE1, MLLT11, GABPB2	21414, 10184, 1682, -1708, -12637	downstream, downstream, in gene, upstream, upstream	1	1	0	0
2020	1	151041792	151045243	3451	2	17.065	13.528	57	43	1	1	3	CDC42SE1, MLLT11, GABPB2	-11392, 11366, 437	upstream, downstream, in gene	1	1	0	0
2021	1	151117528	151120228	2700	2	14.294	11.659	33	21	1	1	2	SEMA6C, TNFAIP8L2	262, -10227	in gene, upstream	1	1	0	0
2022	1	151128517	151132094	3577	2	19.351	12.883	51	27	0	2	4	SEMA6C, TNFAIP8L2, LYSMD1, SCNM1	-11165, 1200, 8119, -8212	upstream, in gene, downstream, upstream	1	1	0	0
2023	1	151136810	151139759	2949	2	16.272	12.457	65	49	0	2	5	TNFAIP8L2, LYSMD1, SCNM1, TMOD4, VPS72	9179, 140, -233, 10263, 24356	downstream, in gene, upstream, downstream, downstream	1	1	0	0
2024	1	151161997	151163504	1507	2	10.936	10.511	30	26	0	1	2	VPS72, PIP5K1A	-110, -8271	upstream, upstream	1	1	0	0
2025	1	151170328	151172157	1829	2	13.895	10.667	25	24	1	1	2	VPS72, PIP5K1A	-8602, 221	upstream, in gene	1	1	0	0
2027	1	151195282	151195816	534	1	8.118	8.471	13	13	0	0	1	PIP5K1A	24528	in gene	0	1	0	0
2029	1	151226464	151227883	1419	2	15.044	11.311	33	22	0	1	2	PIP5K1A, PSMD4	56152, -24	downstream, upstream	1	1	0	0
2031	1	151248741	151250931	2190	2	14.162	10.456	38	24	0	1	3	PSMD4, LOC100507670, ZNF687	22639, 4929, -4955	downstream, downstream, upstream	1	1	0	0
2032	1	151252125	151256283	4158	2	29.139	19.315	99	76	1	2	3	LOC100507670, ZNF687, PI4KB	561, -587, 44520	in gene, upstream, downstream	1	1	0	0
2035	1	151283529	151285675	2146	2	23.672	13.239	106	55	0	0	1	PI4KB	14122	in gene	1	1	0	0
2037	1	151299275	151301195	1920	2	13.6	8.617	36	23	1	1	1	PI4KB	-1511	upstream	1	1	0	0
2039	1	151370837	151372955	2118	2	26.53	17.985	81	49	1	2	3	PSMB4, LOC100505497, POGZ	-145, 984, 60045	upstream, downstream, downstream	1	1	0	0
2040	1	151429711	151431150	1439	2	19.422	14.956	54	44	0	2	2	POGZ, LOC100505516	1511, -3771	in gene, upstream	1	1	0	0
2043	1	151508786	151510284	1498	2	9.426	8.149	17	23	0	1	3	CGN, TUFT1, MIR554	25673, -3246, -8737	in gene, upstream, upstream	1	1	0	0
2044	1	151512209	151513645	1436	2	11.356	12.07	22	20	1	2	3	CGN, TUFT1, MIR554	29065, 146, -5345	downstream, in gene, upstream	1	1	0	0
2046	1	151582702	151585443	2741	2	38.756	24.407	162	111	1	1	1	SNX27	-590	upstream	1	1	0	0
2048	1	151624899	151627300	2401	2	26.187	17.213	73	35	0	0	1	SNX27	41437	in gene	1	1	0	0
2049	1	151735013	151736506	1493	2	14.326	9.739	30	27	1	2	3	MRPL9, OAZ3, TDRKH	281, 314, 27251	in gene, in gene, downstream	1	1	0	0
2050	1	151809901	151812938	3037	2	11.253	8.821	22	16	2	3	4	RORC, C2CD4D, LOC100132111, THEM5	-7071, 1614, 474, 14754	upstream, in gene, in gene, downstream	1	1	0	0
2051	1	151828656	151830762	2106	2	12.152	7.667	31	16	0	1	1	THEM5	-3536	upstream	1	1	0	0
2052	1	151839563	151841132	1569	2	19.51	16.408	42	38	0	0	2	LOC100505537, THEM4	5445, 41766	downstream, downstream	1	1	0	0
2053	1	151881536	151883047	1511	2	17.229	11.354	46	27	1	1	1	THEM4	-178	upstream	1	1	0	0
2055	1	151918109	151919354	1245	1	7.744	12.692	16	23	0	0	0				0	1	0	0
2056	1	151960889	151962628	1739	2	15.309	9.964	54	37	0	0	1	S100A10	4956	in gene	1	1	0	0
2057	1	151964379	151967412	3033	2	18	13.81	35	27	2	1	1	S100A10	819	in gene	1	1	0	0
2059	1	152001044	152003278	2234	2	21.5	13.257	64	32	0	0	1	S100A11	7350	downstream	1	1	0	0
2060	1	152006754	152011578	4824	2	22.727	16.747	57	48	1	1	1	S100A11	345	in gene	1	1	0	0
2061	1	152019023	152023381	4358	2	24.346	15.809	79	54	0	0	1	S100A11	-11691	upstream	1	1	0	0
2062	1	152023940	152025686	1746	2	13.667	10.463	31	19	0	0	0				1	1	0	0
2064	1	152161198	152162238	1040	1	9.969	11.594	22	20	1	0	0				0	1	0	0
2067	1	153327808	153331717	3909	2	24.081	10.61	115	48	0	2	2	PGLYRP4, S100A9	-8740, -568	upstream, upstream	1	1	0	0
2069	1	153337509	153338554	1045	2	9.75	7.562	16	13	0	0	2	S100A9, S100A12	7701, 10044	downstream, downstream	1	1	0	0
2070	1	153338737	153342446	3709	2	24.5	14.25	59	35	0	0	2	S100A9, S100A12	10261, 7484	downstream, downstream	1	1	0	0
2071	1	153346264	153349606	3342	2	26.009	16.057	135	87	0	1	1	S100A12	140	in gene	1	1	0	0
2073	1	153358489	153359612	1123	2	20.543	13.206	52	27	0	0	1	S100A8	4499	downstream	1	1	0	0
2074	1	153362392	153365599	3207	2	20.26	16.03	101	83	0	1	1	S100A8	-446	upstream	1	1	0	0
2075	1	153462802	153463680	878	2	9.25	11.963	20	25	0	0	0				1	1	0	0
2076	1	153486727	153489187	2460	2	21.831	16.948	70	42	0	0	0				1	1	0	0
2078	1	153504909	153510234	5325	2	18.524	13.313	64	35	1	2	5	LOC100505623, S100A6, S100A5, S100A4, S100A3	1509, 1146, 6670, 10711, 14163	in gene, in gene, downstream, downstream, downstream	1	1	0	0
2079	1	153516165	153518835	2670	2	16.422	9.771	33	21	0	3	5	LOC100505623, S100A6, S100A5, S100A4, S100A3	11438, -8783, -3259, 782, 4234	downstream, upstream, upstream, in gene, downstream	1	1	0	0
2080	1	153537786	153539904	2118	2	10.716	10.343	20	17	0	1	1	S100A2	-539	upstream	1	1	0	0
2081	1	153540038	153541625	1587	2	14.735	10.551	27	22	0	1	1	S100A2	-2525	upstream	1	1	0	0
2085	1	153605645	153607385	1740	2	22.167	15.333	57	52	1	2	3	S100A13, S100A1, C1orf77	53, 5642, -10	in gene, downstream, upstream	1	1	0	0
2088	1	153630646	153631920	1274	2	12.95	11.568	25	29	1	1	2	SNAPIN, ILF2	138, 12196	in gene, downstream	1	1	0	0
2089	1	153635039	153636083	1044	1	7.788	9.424	13	14	0	0	2	SNAPIN, ILF2	4416, 7918	downstream, in gene	0	1	0	0
2090	1	153642449	153645270	2821	2	13.579	8.295	29	21	1	2	3	SNAPIN, ILF2, NPR1	12714, -380, -7305	downstream, upstream, upstream	1	1	0	0
2091	1	153650523	153652557	2034	1	9.677	11.375	23	19	1	2	2	ILF2, NPR1	-8061, 376	upstream, in gene	0	1	0	0
2092	1	153699684	153701280	1596	2	15.42	12.28	35	26	1	1	1	INTS3	-85	upstream	1	1	0	0
2094	1	153705739	153708848	3109	2	15.691	10.289	50	32	0	0	1	INTS3	6726	in gene	1	1	0	0
2095	1	153744279	153749403	5124	3	16.4	10.406	50	32	1	1	2	INTS3, SLC27A3	46274, -927	downstream, upstream	1	1	1	0
2096	1	153754768	153756858	2090	2	17.492	10.063	42	26	1	0	3	INTS3, SLC27A3, LOC343052	55246, 8045, -10610	downstream, downstream, upstream	1	1	0	0
2097	1	153762664	153764905	2241	2	25.786	16.543	86	44	0	1	1	LOC343052	-2639	upstream	1	1	0	0
2098	1	153777665	153779464	1799	2	15.179	11.054	26	22	0	0	2	LOC343052, GATAD2B	12141, 116887	downstream, in gene	1	1	0	0
2100	1	153894825	153897825	3000	2	15.67	11.71	28	24	1	1	2	GATAD2B, DENND4B	-874, 22829	upstream, downstream	1	1	0	0
2101	1	153916187	153920612	4425	2	19.604	14.266	59	53	1	1	2	DENND4B, CRTC2	755, 12644	in gene, downstream	1	1	0	0
2103	1	153934376	153938035	3659	2	15.579	11.763	34	31	1	3	4	CRTC2, SLC39A1, CREB3L4, JTB	-5162, 3983, -4192, 14246	upstream, in gene, upstream, downstream	1	1	0	0
2104	1	153938661	153940816	2155	3	18.522	9.418	38	31	1	2	4	CRTC2, SLC39A1, CREB3L4, JTB	-8695, 450, -659, 10713	upstream, in gene, upstream, downstream	1	1	1	0
2105	1	153949208	153950916	1708	2	17.204	11.87	35	31	1	1	4	SLC39A1, CREB3L4, JTB, RAB13	-9874, 9665, 389, 8744	upstream, downstream, in gene, downstream	1	1	0	0
2107	1	153959055	153960219	1164	2	10.361	9.833	21	14	0	2	4	JTB, RAB13, RPS27, NUP210L	-9186, -831, -3602, 167955	upstream, upstream, upstream, downstream	1	1	0	0
2108	1	153962339	153963987	1648	2	19.823	17.98	52	46	1	2	3	RAB13, RPS27, NUP210L	-4357, -76, 164429	upstream, upstream, downstream	1	1	0	0
2109	1	154101813	154103282	1469	2	19.152	15.565	56	46	0	0	1	NUP210L	25045	in gene	1	1	0	0
2110	1	154125778	154126739	961	2	10.867	7.767	26	17	0	1	2	NUP210L, TPM3	1334, 38351	in gene, downstream	1	1	0	0
2111	1	154129865	154130862	997	2	13.774	11.226	26	26	0	1	2	NUP210L, TPM3	-2771, 34246	upstream, in gene	1	1	0	0
2113	1	154153775	154156271	2496	2	21.91	17.359	49	43	1	0	2	TPM3, MIR190B	9586, 11196	in gene, downstream	1	1	0	0
2114	1	154192089	154194477	2388	2	20.107	16.44	54	51	1	2	2	C1orf43, UBAP2L	-10, 628	upstream, in gene	1	1	0	0
2115	1	154244351	154246835	2484	2	18.205	12.269	48	34	1	1	2	UBAP2L, HAX1	52938, 554	downstream, in gene	1	1	0	0
2116	1	154296465	154301951	5486	2	12.351	8.24	24	17	2	1	2	AQP10, ATP8B2	5616, 1172	downstream, in gene	1	1	0	0
2118	1	154310238	154310892	654	1	5.81	12.143	12	23	0	0	1	ATP8B2	12529	in gene	0	1	0	0
2121	1	154324785	154327709	2924	4	10.473	7.319	18	13	0	0	1	ATP8B2	28211	downstream	1	1	1	0
2122	1	154372047	154381834	9787	3	33.026	22.523	350	244	1	1	1	IL6R	-729	upstream	1	1	0	0
2123	1	154382286	154384821	2535	2	11.253	10.228	19	18	0	0	1	IL6R	5884	in gene	1	1	0	0
2124	1	154390712	154394651	3939	2	12.724	10.612	35	32	0	0	1	IL6R	15012	in gene	1	1	0	0
2126	1	154403347	154407184	3837	2	18.9	13.45	40	35	0	0	1	IL6R	27596	in gene	1	1	0	0
2127	1	154410799	154414611	3812	2	13.042	7.924	44	22	0	0	1	IL6R	35036	in gene	1	1	0	0
2128	1	154425381	154430357	4976	2	22.168	16.155	56	40	0	0	1	IL6R	50200	in gene	1	1	0	0
2131	1	154473242	154475655	2413	2	24.579	14.671	89	42	1	2	2	SHE, TDRD10	78, -247	in gene, upstream	1	1	0	0
2132	1	154530325	154532489	2164	2	16.735	14.5	50	37	2	1	3	TDRD10, UBE2Q1, CHRNB2	56712, -287, -8850	downstream, upstream, upstream	1	1	0	0
2133	1	154579446	154582247	2801	2	38.591	24.563	155	90	1	0	1	ADAR	19610	in gene	1	1	0	0
2134	1	154599010	154600850	1840	2	29.386	25.351	82	58	1	1	1	ADAR	526	in gene	1	1	0	0
2135	1	154687022	154689149	2127	2	19.015	15.123	52	29	0	0	1	KCNN3	154669	in gene	1	1	0	0
2139	1	154732729	154733539	810	2	12.615	13.231	25	21	1	0	1	KCNN3	109620	in gene	1	1	0	0
2140	1	154908024	154910445	2421	2	20.171	14.408	51	36	1	1	2	PMVK, PBXIP1	250, 19333	in gene, downstream	1	1	0	0
2143	1	154933266	154935210	1944	2	23.262	16.295	74	44	1	2	3	PBXIP1, PYGO2, SHC1	-5671, 20, 12721	upstream, in gene, downstream	1	1	0	0
2144	1	154945790	154949131	3341	3	17.809	11.162	37	29	2	4	4	SHC1, CKS1B, MIR4258, FLAD1	-501, 342, -709, -8310	upstream, in gene, upstream, upstream	1	1	0	0
2145	1	154955280	154956518	1238	2	12.923	9.846	24	18	0	1	5	SHC1, CKS1B, MIR4258, FLAD1, LENEP	-8940, 8781, 7730, 129, -10163	upstream, downstream, downstream, in gene, upstream	1	1	0	0
2146	1	154959309	154960999	1690	2	13.585	13.83	27	24	0	1	3	CKS1B, FLAD1, LENEP	13036, 4384, -5908	downstream, in gene, upstream	1	1	0	0
2147	1	154971097	154973119	2022	3	15.619	10.238	30	22	2	1	3	FLAD1, LENEP, ZBTB7B	16338, 6046, -3004	downstream, downstream, upstream	1	1	0	0
2148	1	154973149	154975012	1863	2	19.19	15.793	38	27	2	1	3	FLAD1, LENEP, ZBTB7B	18310, 8018, -1032	downstream, downstream, upstream	1	1	0	0
2149	1	154975114	154986389	11275	3	19.395	13.52	112	76	2	1	4	FLAD1, LENEP, ZBTB7B, DCST2	24981, 14689, 5639, 25506	downstream, downstream, in gene, downstream	1	1	0	0
2150	1	154986441	154991021	4580	3	17.245	12.643	60	38	1	0	2	ZBTB7B, DCST2	13619, 17526	in gene, downstream	1	1	0	0
2151	1	154995084	155000012	4928	2	26.552	16.714	93	51	0	1	3	ZBTB7B, DCST2, DCST1	22436, 8709, -8752	downstream, in gene, upstream	1	1	0	0
2152	1	155000419	155003686	3267	2	13.98	10.804	36	18	0	1	3	ZBTB7B, DCST2, DCST1	26940, 4205, -4248	downstream, in gene, upstream	1	1	0	0
2153	1	155022470	155025238	2768	2	17.477	13.384	43	37	1	1	3	DCST1, LOC100505666, ADAM15	17554, 12565, 92	downstream, in gene, in gene	1	1	0	0
2154	1	155033187	155037196	4009	2	16.296	12.512	36	36	1	2	4	DCST1, LOC100505666, ADAM15, EFNA4	28891, 1228, 11429, -1022	downstream, in gene, in gene, upstream	1	1	0	0
2156	1	155051298	155059343	8045	4	15.159	13.773	42	41	2	1	2	EFNA4, EFNA3	19107, 3972	downstream, in gene	1	1	0	0
2157	1	155073946	155075325	1379	2	14.884	9.744	37	25	0	0	0				1	1	0	0
2159	1	155107365	155110051	2686	2	13.857	9.893	30	27	1	1	3	EFNA1, RAG1AP1, DPM3	8359, 420, 4288	downstream, in gene, downstream	1	1	0	0
2160	1	155112046	155113474	1428	2	18.622	17.477	32	35	1	1	3	EFNA1, RAG1AP1, DPM3	12411, 4472, 236	downstream, downstream, in gene	1	1	0	0
2162	1	155144860	155147189	2329	2	15.425	14.438	42	36	2	2	2	KRTCAP2, TRIM46	-220, -336	upstream, upstream	1	1	0	0
2163	1	155147258	155154507	7249	3	22.577	16.062	106	65	1	2	3	KRTCAP2, TRIM46, MUC1	-5078, 4522, 11818	upstream, in gene, downstream	1	1	0	0
2164	1	155162802	155166047	3245	2	16.307	11.317	33	30	2	3	5	TRIM46, MUC1, MIR92B, THBS3, LOC100129268	18064, -1724, -544, 13266, -6169	downstream, upstream, upstream, downstream, upstream	1	1	0	0
2165	1	155176266	155181020	4754	3	26.061	18.48	65	47	1	2	3	THBS3, LOC100129268, MTX1	-953, 8050, 153	upstream, downstream, in gene	1	1	0	0
2166	1	155188567	155190769	2202	2	11.159	9.866	18	21	0	0	1	MTX1	11178	downstream	1	1	0	0
2168	1	155196327	155198381	2054	2	17.016	12.266	30	24	1	0	1	GBA	17299	downstream	1	1	0	0
2169	1	155210767	155215250	4483	3	18.179	14.207	47	40	0	1	2	GBA, FAM189B	1645, 12266	in gene, downstream	1	1	0	0
2171	1	155223169	155225834	2665	2	12.614	11.361	25	27	1	1	4	GBA, FAM189B, SCAMP3, CLK2	-9848, 773, 7694, 18780	upstream, in gene, downstream, downstream	1	1	0	0
2175	1	155276842	155279524	2682	2	18.274	11.191	48	38	1	2	2	PKLR, FDPS	-6958, -356	upstream, upstream	1	1	0	0
2176	1	155290045	155295725	5680	3	16.382	12.135	48	23	2	2	4	FDPS, C1orf104, RUSC1, ASH1L	14346, 1053, 2245, 239439	downstream, in gene, in gene, downstream	1	1	0	0
2179	1	155480917	155481912	995	2	11.935	17.581	31	44	0	0	1	ASH1L	50910	in gene	1	1	0	0
2180	1	155482980	155483616	636	1	3.667	9.2	7	14	0	0	1	ASH1L	49026	in gene	0	1	0	0
2181	1	155497531	155498368	837	1	9.037	12.333	17	22	0	0	1	ASH1L	34375	in gene	0	1	0	0
2182	1	155531793	155533675	1882	2	22.983	18.678	52	51	1	2	2	ASH1L, LOC645676	-410, 962	upstream, in gene	1	1	0	0
2183	1	155579322	155580115	793	2	16.4	11.72	33	25	1	1	1	MSTO1	-289	upstream	1	1	0	0
2184	1	155606067	155608444	2377	2	30.865	23.243	114	87	0	0	0				1	1	0	0
2185	1	155618186	155619281	1095	2	15.706	12.559	33	23	0	0	1	YY1AP1	40058	downstream	1	1	0	0
2186	1	155619390	155621047	1657	2	15.712	8.75	40	24	0	0	1	YY1AP1	38573	downstream	1	1	0	0
2187	1	155657618	155659404	1786	2	25.411	19.429	62	47	1	2	2	YY1AP1, DAP3	280, -363	in gene, upstream	1	1	0	0
2189	1	155733087	155734474	1387	2	10.386	6.955	23	18	0	0	1	GON4L	93192	in gene	1	1	0	0
2191	1	155826258	155830826	4568	3	18.517	14.462	36	34	2	2	3	GON4L, LOC100132108, SYT11	-1570, 13411, -718	upstream, downstream, upstream	1	1	0	0
2193	1	155880157	155882297	2140	2	10.597	10.075	25	26	0	1	3	RIT1, KIAA0907, SNORA42	-50, 22961, 8606	upstream, downstream, downstream	1	1	0	0
2194	1	155903617	155904998	1381	2	13.452	12.046	24	25	1	2	3	KIAA0907, SCARNA4, RXFP4	-119, -8430, -7173	upstream, upstream, upstream	1	1	0	0
2195	1	155913607	155915080	1473	2	14.5	10.435	33	29	0	1	3	KIAA0907, RXFP4, ARHGEF2	-10155, 2863, 33993	upstream, downstream, downstream	1	1	0	0
2198	1	155930187	155932586	2399	2	10.533	9.213	17	20	0	0	1	ARHGEF2	16950	in gene	1	1	0	0
2200	1	155945252	155950342	5090	2	15.987	11.497	38	30	1	1	1	ARHGEF2	539	in gene	1	1	0	0
2201	1	155950450	155952550	2100	2	13.742	11.227	23	37	0	1	1	ARHGEF2	-3164	upstream	1	1	0	0
2202	1	155958683	155962766	4083	2	20.523	14.938	57	46	0	0	0				1	1	0	0
2203	1	155988510	155991076	2566	4	16.84	10.185	40	25	1	1	1	SSR2	965	in gene	1	1	1	0
2204	1	156023461	156025731	2270	2	20.169	11.338	47	26	1	3	3	UBQLN4, ROBLD3, RAB25	-1080, 79, -6370	upstream, in gene, upstream	1	1	0	0
2205	1	156059269	156061246	1977	2	11.279	8.344	19	18	0	1	1	MEX3A	-8468	upstream	1	1	0	0
2206	1	156065307	156067876	2569	2	16.247	12.185	33	23	0	0	0				1	1	0	0
2207	1	156075188	156076985	1797	2	10.304	11.429	21	24	0	1	1	LMNA	-8375	upstream	1	1	0	0
2208	1	156083642	156086049	2407	2	16.566	11.697	30	23	1	1	1	LMNA	384	in gene	1	1	0	0
2211	1	156095819	156097293	1474	2	11.391	11.13	23	22	0	0	1	LMNA	12095	in gene	1	1	0	0
2213	1	156099430	156100702	1272	1	9.282	11.026	18	16	0	0	1	LMNA	15605	in gene	0	1	0	0
2214	1	156117277	156118715	1438	2	11.533	8.689	26	19	0	1	2	LMNA, SEMA4A	33535, -1739	downstream, upstream	1	1	0	0
2215	1	156123020	156125300	2280	2	19.141	12.634	53	27	0	0	1	SEMA4A	4425	in gene	1	1	0	0
2216	1	156162815	156165102	2287	2	13.292	10.389	27	21	1	1	1	SLC25A44	228	in gene	1	1	0	0
2219	1	156245643	156248788	3145	2	36.48	27.031	145	122	0	1	2	SMG5, TMEM79	5405, -5489	in gene, upstream	1	1	0	0
2220	1	156251468	156253398	1930	2	18.65	15.817	55	44	0	2	3	SMG5, TMEM79, C1orf85	187, -271, 13016	in gene, upstream, downstream	1	1	0	0
2224	1	156307510	156309075	1565	2	20.224	18.265	54	54	1	3	3	CCT3, LOC100505747, C1orf182	-97, -1263, 1187	upstream, upstream, in gene	1	1	0	0
2225	1	156338630	156340407	1777	2	10.491	9.655	21	16	1	1	1	RHBG	515	in gene	1	1	0	0
2226	1	156340437	156342375	1938	2	16.213	13.098	42	33	0	1	1	RHBG	2403	in gene	1	1	0	0
2227	1	156344958	156347576	2618	2	14.333	10.829	39	24	0	0	1	RHBG	7264	in gene	1	1	0	0
2228	1	156389571	156391944	2373	2	16.703	12.27	35	28	1	2	3	C1orf61, LOC100505765, MIR9-1	8427, -8072, -536	in gene, upstream, upstream	1	1	0	0
2230	1	156421985	156424028	2043	2	11.079	9.413	18	19	0	0	1	MEF2D	47523	downstream	1	1	0	0
2231	1	156425861	156427676	1815	2	19.537	14.661	44	27	1	0	1	MEF2D	43761	downstream	1	1	0	0
2232	1	156460037	156462586	2549	2	19.139	12.861	59	31	0	0	1	MEF2D	9218	in gene	1	1	0	0
2233	1	156468436	156476629	8193	3	17.016	15.867	66	56	2	1	1	MEF2D	-2003	upstream	1	1	0	0
2234	1	156477819	156482132	4313	3	10.422	14.156	23	39	0	1	1	MEF2D	-9446	upstream	1	1	0	0
2235	1	156482757	156485286	2529	3	11.759	11.253	36	25	0	0	1	IQGAP3	58375	downstream	1	1	0	0
2236	1	156493690	156494859	1169	2	11.838	9.946	26	22	0	0	1	IQGAP3	48122	downstream	1	1	0	0
2237	1	156495729	156498381	2652	2	12.687	14.265	35	40	0	0	1	IQGAP3	45341	in gene	1	1	0	0
2238	1	156520515	156524323	3808	2	36.218	29.471	178	151	0	0	1	IQGAP3	19977	in gene	1	1	0	0
2241	1	156560934	156562385	1451	2	10.467	8.689	21	19	1	1	3	TTC24, APOA1BP, GPATCH4	12140, 101, 9611	downstream, in gene, downstream	1	1	0	0
2242	1	156570231	156571786	1555	2	13.061	9.531	28	21	0	1	2	APOA1BP, GPATCH4	9450, 262	downstream, in gene	1	1	0	0
2244	1	156628093	156631322	3229	2	11.01	9.634	28	22	0	0	2	BCAN, NES	17967, 17482	downstream, downstream	1	1	0	0
2248	1	156697300	156699345	2045	2	15.188	12.797	33	31	1	2	3	ISG20L2, C1orf66, MRPL24	-617, 59, 12601	upstream, in gene, downstream	1	1	0	0
2249	1	156710421	156712000	1579	2	13.06	9.82	30	19	1	1	3	C1orf66, MRPL24, HDGF	12947, -287, 11030	downstream, upstream, downstream	1	1	0	0
2250	1	156717969	156722361	4392	2	24.584	16.679	112	74	1	2	2	MRPL24, HDGF	-9242, 2075	upstream, in gene	1	1	0	0
2251	1	156735456	156738726	3270	2	21.874	15.058	57	41	1	1	1	PRCC	-183	upstream	1	1	0	0
2252	1	156782527	156786953	4426	2	14.504	13.489	38	29	1	2	2	SH2D2A, NTRK1	1900, -802	in gene, upstream	1	1	0	0
2253	1	156829303	156831259	1956	2	9.279	10.738	21	19	1	1	2	NTRK1, INSRR	44739, -1615	in gene, upstream	1	1	0	0
2254	1	156861540	156863435	1895	2	12.525	12.356	27	30	1	1	2	NTRK1, PEAR1	76945, -1036	downstream, upstream	1	1	0	0
2255	1	157015503	157017689	2186	2	11.573	7.632	23	14	1	1	1	ARHGEF11	-1434	upstream	1	1	0	0
2256	1	157055019	157055854	835	2	12.538	11.696	25	30	0	0	1	ETV3L	14164	downstream	1	1	0	0
2257	1	157071409	157073999	2590	2	14.062	9.284	27	24	0	1	1	ETV3L	-3104	upstream	1	1	0	0
2259	1	157107196	157109074	1878	2	19.763	16.491	41	37	1	1	1	ETV3	248	in gene	1	1	0	0
2260	1	157125718	157126403	685	2	10.046	9.864	20	19	0	0	0				1	1	0	0
2263	1	157407011	157407641	630	1	5.368	11.316	8	20	0	0	0				0	1	0	0
2270	1	158149535	158151861	2326	2	26.123	19.137	96	74	1	1	1	CD1D	961	in gene	1	1	0	0
2271	1	158154152	158156949	2797	2	21.425	11.895	80	47	0	0	1	CD1D	5813	in gene	1	1	0	0
2272	1	158169201	158170308	1107	2	14.829	8.657	35	22	0	0	1	LOC100505799	3913	in gene	1	1	0	0
2276	1	158253374	158254602	1228	2	9.487	6.132	14	16	0	1	1	CD1C	-5575	upstream	1	1	0	0
2277	1	158254922	158256319	1397	2	12.605	7.744	29	21	0	1	1	CD1C	-3943	upstream	1	1	0	0
2283	1	158778291	158780802	2511	2	24.101	13.835	82	38	0	0	0				1	1	0	0
2285	1	158800705	158801616	911	2	13.25	9.296	29	20	0	1	1	MNDA	-8	upstream	1	1	0	0
2286	1	158802690	158803723	1033	2	12.688	12.188	26	31	0	1	1	MNDA	2038	in gene	1	1	0	0
2287	1	158977382	158979187	1805	3	8.786	8.982	13	18	0	1	1	IFI16	-1398	upstream	1	1	0	0
2288	1	158979274	158981412	2138	2	16.806	12.134	53	36	0	1	1	IFI16	661	in gene	1	1	0	0
2289	1	158985053	158985910	857	2	12.778	9.926	25	20	0	0	1	IFI16	5799	in gene	1	1	0	0
2290	1	159037462	159040566	3104	2	12.309	10.031	30	19	0	0	1	AIM2	7633	in gene	1	1	0	0
2291	1	159046266	159047774	1508	2	17.575	15.851	32	30	0	1	1	AIM2	-373	upstream	1	1	0	0
2292	1	159053938	159056196	2258	2	17.732	13.69	78	52	0	1	1	AIM2	-8420	upstream	1	1	0	0
2293	1	159060663	159062835	2172	2	16.309	11.647	31	23	0	0	0				1	1	0	0
2294	1	159071835	159073778	1943	3	7.656	10.869	21	22	0	0	0				1	1	0	0
2300	1	159615976	159617224	1248	3	15.18	6.026	40	17	0	0	0				1	1	1	0
2301	1	159749577	159751530	1953	2	29.344	19.017	90	61	1	1	1	DUSP23	-206	upstream	1	1	0	0
2305	1	159795611	159800990	5379	3	17.012	14.958	68	54	0	1	3	FCRL6, SLAMF8, C1orf204	26127, 1821, 26837	downstream, in gene, downstream	1	1	0	0
2306	1	159817762	159819342	1580	2	14.061	7.327	26	13	0	0	2	C1orf204, VSIG8	6585, 13895	in gene, downstream	1	1	0	0
2307	1	159823865	159825286	1421	2	16.444	11.933	31	27	1	1	2	C1orf204, VSIG8	562, 7872	in gene, in gene	1	1	0	0
2309	1	159847890	159853036	5146	3	18.416	12.764	68	41	0	0	1	CCDC19	19443	in gene	1	1	0	0
2311	1	159859373	159860183	810	1	8.08	9.6	11	13	0	0	1	CCDC19	10128	in gene	0	1	0	0
2313	1	159891576	159895822	4246	3	16.541	12.669	43	33	1	1	2	TAGLN2, IGSF9	1585, 21687	in gene, downstream	1	1	0	0
2314	1	159915232	159915964	732	1	5.913	10.87	10	22	1	1	2	IGSF9, SLAMF9	-212, 8446	upstream, downstream	0	1	0	0
2315	1	159921327	159921912	585	1	5.389	9.056	8	15	0	2	3	IGSF9, SLAMF9, LOC100505633	-6233, 2425, -9395	upstream, in gene, upstream	0	1	0	0
2316	1	160000653	160002324	1671	2	12.192	8	24	21	1	1	2	PIGM, KCNJ10	295, 38563	in gene, downstream	1	1	0	0
2317	1	160031670	160033843	2173	2	12.662	9.015	29	19	0	0	1	KCNJ10	7295	in gene	1	1	0	0
2318	1	160045139	160046519	1380	2	12.442	7.977	21	16	0	2	2	KCNJ10, KCNJ9	-5778, -5531	upstream, upstream	1	1	0	0
2319	1	160046520	160048876	2356	2	14.27	8.027	30	17	0	2	2	KCNJ10, KCNJ9	-7647, -3662	upstream, upstream	1	1	0	0
2320	1	160066101	160068627	2526	2	14.608	12.579	34	29	1	1	2	KCNJ9, IGSF8	16004, 1044	downstream, in gene	1	1	0	0
2322	1	160077937	160079243	1306	2	13.439	6.902	24	15	0	1	2	IGSF8, ATP1A2	-10182, -6930	upstream, upstream	1	1	0	0
2325	1	160231388	160232961	1573	2	17.98	15.04	47	37	1	2	3	DCAF8, LOC100287049, LOC100505665	176, 9470, 656	in gene, in gene, in gene	1	1	0	0
2326	1	160253498	160255368	1870	2	11.407	9.593	24	19	0	1	2	PEX19, COPA	508, 58921	in gene, downstream	1	1	0	0
2327	1	160307945	160309264	1319	3	19.634	9.976	52	23	0	1	2	COPA, NCSTN	4750, -4459	in gene, upstream	1	1	1	0
2328	1	160311921	160313667	1746	2	14.655	12	28	33	1	2	2	COPA, NCSTN	560, -269	in gene, upstream	1	1	0	0
2336	1	160544143	160546168	2025	2	14.873	7.194	42	13	0	0	1	CD84	4151	in gene	1	1	0	0
2339	1	160610736	160612509	1773	2	12.527	7.727	25	18	0	0	1	SLAMF1	5459	in gene	1	1	0	0
2341	1	160634549	160636405	1856	2	13.138	6.63	32	15	0	0	0				1	1	0	0
2343	1	160651095	160653687	2592	3	18.667	14.037	64	44	0	0	1	CD48	29194	in gene	1	1	0	0
2344	1	160672985	160680122	7137	3	17.332	11.108	78	46	0	1	1	CD48	5032	in gene	1	1	0	0
2345	1	160680142	160683457	3315	2	13.942	9.413	50	29	0	1	1	CD48	-214	upstream	1	1	0	0
2347	1	160708364	160710037	1673	2	14.462	7.96	39	27	0	1	1	SLAMF7	123	in gene	1	1	0	0
2348	1	160711827	160713912	2085	2	13.8	10.308	32	26	0	0	1	SLAMF7	3792	in gene	1	1	0	0
2353	1	160765351	160767813	2462	2	14.403	11.325	29	27	0	1	1	LY9	654	in gene	1	1	0	0
2354	1	160795734	160798526	2792	2	17.391	11.011	71	39	0	0	2	LY9, CD244	31202, 35562	in gene, downstream	1	1	0	0
2355	1	160806040	160808265	2225	2	12.652	9.043	31	27	0	0	2	LY9, CD244	41224, 25540	downstream, in gene	1	1	0	0
2356	1	160827869	160831691	3822	2	15.433	12.331	56	44	0	1	1	CD244	2912	in gene	1	1	0	0
2358	1	160982602	160984818	2216	2	26.406	19.435	84	71	0	0	1	F11R	7423	in gene	1	1	0	0
2359	1	160989801	160991670	1869	2	18.035	14.017	38	26	1	1	1	F11R	398	in gene	1	1	0	0
2360	1	161007990	161010815	2825	4	12.034	12.25	29	25	1	1	3	TSTD1, USF1, ARHGAP30	-628, 6355, 30358	upstream, in gene, downstream	1	1	0	0
2361	1	161013893	161016713	2820	2	15.296	11.977	33	33	0	2	3	TSTD1, USF1, ARHGAP30	-6529, 454, 24457	upstream, in gene, downstream	1	1	0	0
2362	1	161037720	161041237	3517	2	18.018	11.582	50	28	0	1	2	ARHGAP30, PVRL4	282, 19907	in gene, downstream	1	1	0	0
2363	1	161051720	161055302	3582	3	25.143	17.196	138	83	0	0	1	PVRL4	5874	in gene	1	1	0	0
2366	1	161086461	161089361	2900	2	17.604	16.143	56	66	1	2	3	PFDN2, NIT1, DEDD	-45, 49, 14567	upstream, in gene, downstream	1	1	0	0
2367	1	161102000	161103364	1364	2	16.442	12.651	34	26	1	1	2	NIT1, DEDD	14820, -204	downstream, upstream	1	1	0	0
2368	1	161123309	161124845	1536	2	17.479	12.521	39	31	0	2	2	UFC1, USP21	543, -5177	in gene, upstream	1	1	0	0
2369	1	161127970	161130851	2881	2	11.567	10.289	26	24	1	2	3	UFC1, USP21, PPOX	5876, 156, -6771	downstream, in gene, upstream	1	1	0	0
2370	1	161135296	161137004	1708	2	18.833	17.518	40	36	1	1	4	UFC1, USP21, PPOX, B4GALT3	12616, 6896, -31, 11164	downstream, downstream, upstream, downstream	1	1	0	0
2371	1	161146222	161147965	1743	2	11.426	10.111	21	20	1	1	2	PPOX, B4GALT3	10912, 221	downstream, in gene	1	1	0	0
2373	1	161154990	161156911	1921	2	14.683	8.35	26	18	0	0	2	B4GALT3, ADAMTS4	-8636, 12895	upstream, downstream	1	1	0	0
2375	1	161170389	161172755	2366	2	18.541	14.284	35	33	1	2	2	ADAMTS4, NDUFS2	-2727, 2467	upstream, in gene	1	1	0	0
2376	1	161184070	161186184	2114	2	22.167	15.152	50	34	0	1	4	NDUFS2, FCER1G, APOA2, TOMM40L	16022, 40, 8291, -10706	downstream, in gene, downstream, upstream	1	1	0	0
2377	1	161186184	161188468	2284	2	26.958	20.324	98	61	0	2	4	NDUFS2, FCER1G, APOA2, TOMM40L	18221, 2239, 6092, -8507	downstream, in gene, downstream, upstream	1	1	0	0
2378	1	161194636	161197303	2667	2	10.723	8.819	22	17	0	2	4	FCER1G, APOA2, TOMM40L, NR1I3	10882, -2551, 136, 12031	downstream, upstream, in gene, downstream	1	1	0	0
2379	1	161274760	161277103	2343	2	29.26	22.027	131	99	0	1	2	MPZ, SDHC	3831, -8235	in gene, upstream	1	1	0	0
2380	1	161283454	161284780	1326	2	16.809	11.786	40	26	2	2	2	MPZ, SDHC	-4355, -49	upstream, upstream	1	1	0	0
2381	1	161358757	161359917	1160	2	14.083	13.194	35	33	1	0	1	LOC100505703	-9862	upstream	1	1	0	0
2382	1	161359950	161360769	819	1	9.808	10.308	17	15	1	0	1	LOC100505703	-8840	upstream	0	1	0	0
2383	1	161368260	161370536	2276	2	22.155	14.275	73	35	1	1	1	LOC100505703	199	in gene	1	1	0	0
2386	1	161474726	161475995	1269	2	11.923	8.308	31	13	0	1	1	FCGR2A	155	in gene	1	1	0	0
2387	1	161476029	161477143	1114	2	16.371	13.371	37	32	0	1	1	FCGR2A	1381	in gene	1	1	0	0
2389	1	161493446	161494497	1051	2	16.161	11.636	26	26	1	1	2	FCGR2A, HSPA6	18766, -65	downstream, upstream	1	1	0	0
2392	1	161500439	161501413	974	2	15.161	8.129	26	20	1	0	1	HSPA6	6890	downstream	1	1	0	0
2394	1	161509426	161510915	1489	2	27.511	18.17	108	59	0	0	1	FCGR3A	10243	downstream	1	1	0	0
2399	1	161524633	161525179	546	2	10.529	7.882	18	15	0	1	1	FCGR3A	-4493	upstream	1	1	0	0
2402	1	161591060	161591776	716	3	18.13	8.087	30	14	0	0	1	FCGR3B	9740	downstream	1	1	1	0
2405	1	161694316	161698102	3786	3	18.525	12.712	48	33	1	1	1	FCRLB	3752	in gene	1	1	0	0
2406	1	161698336	161699459	1123	2	11.972	10.694	19	16	0	0	1	FCRLB	6440	downstream	1	1	0	0
2408	1	161701766	161704537	2771	2	10.267	6.953	21	20	0	0	1	FCRLB	10694	downstream	1	1	0	0
2409	1	161708154	161710590	2436	3	11.303	10.395	18	19	0	0	1	DUSP12	-10209	upstream	1	1	0	0
2411	1	161719060	161720357	1297	2	18.073	12.756	42	33	1	1	1	DUSP12	127	in gene	1	1	0	0
2412	1	161735678	161736753	1075	2	16.706	14.059	49	32	0	1	2	DUSP12, ATF6	16634, 131	downstream, in gene	1	1	0	0
2417	1	161993247	161994287	1040	1	10.697	10.939	16	14	1	1	1	OLFML2B	-123	upstream	0	1	0	0
2419	1	162204666	162205858	1192	2	12.21	10.237	31	22	0	0	1	NOS1AP	165681	in gene	1	1	0	0
2420	1	162279969	162280903	934	2	10.793	10.345	23	21	0	0	1	NOS1AP	240855	in gene	1	1	0	0
2422	1	162296146	162298652	2506	2	27.026	16.5	78	57	0	0	1	NOS1AP	257818	in gene	1	1	0	0
2423	1	162467350	162468713	1363	2	12.791	10.488	30	24	1	1	1	UHMK1	1067	in gene	1	1	0	0
2424	1	162530188	162532258	2070	2	19.169	13.985	50	31	1	1	1	UAP1	-73	upstream	1	1	0	0
2425	1	162759886	162760976	1090	2	9.882	8.037	23	20	1	1	2	DDR2, HSD17B7	158203, -65	downstream, upstream	1	1	0	0
2426	1	162862138	162863770	1632	2	17.804	13.062	47	40	0	0	0				1	1	0	0
2427	1	163291250	163292327	1077	2	21.735	17.618	56	42	1	1	1	NUF2	65	in gene	1	1	0	0
2428	1	164677033	164679457	2424	3	14.526	8.333	45	23	0	0	1	PBX1	149443	in gene	1	1	0	0
2432	1	165567056	165567889	833	1	10	11.5	18	22	1	0	0				0	1	0	0
2433	1	165599257	165601868	2611	2	19.963	13.841	46	35	1	1	1	MGST3	112	in gene	1	1	0	0
2435	1	165640414	165641550	1136	2	11.75	13	21	24	0	0	1	ALDH9A1	26918	in gene	1	1	0	0
2436	1	165666887	165668273	1386	2	17.209	12.233	40	27	1	1	1	ALDH9A1	320	in gene	1	1	0	0
2437	1	165737647	165739012	1365	2	19.465	12.071	42	25	1	2	2	TMCO1, LOC100147773	-194, 163	upstream, in gene	1	1	0	0
2438	1	165796542	165798047	1505	2	15.872	11.435	32	24	1	1	1	UCK2	404	in gene	1	1	0	0
2439	1	165823111	165823971	860	2	9.963	9.815	21	25	0	0	1	UCK2	26651	in gene	1	1	0	0
2440	1	165826034	165827790	1756	2	16.764	16	33	43	0	0	1	UCK2	30022	in gene	1	1	0	0
2441	1	165847088	165848216	1128	2	15.257	12.914	29	28	0	0	1	UCK2	50762	in gene	1	1	0	0
2442	1	165853691	165854350	659	1	6.714	8.619	11	17	0	0	1	UCK2	57130	in gene	0	1	0	0
2445	1	166480688	166481650	962	2	14.667	15.3	47	47	0	0	0				1	1	0	0
2446	1	166807722	166808867	1145	2	29.611	20.6	61	43	1	1	1	POGK	-430	upstream	1	1	0	0
2448	1	166844654	166846030	1376	2	17.628	13.349	33	31	1	1	1	TADA1	312	in gene	1	1	0	0
2449	1	166871354	166872067	713	1	7.565	9.087	14	17	0	0	1	LOC100505860	12621	in gene	0	1	0	0
2450	1	166944632	166945303	671	1	8.765	9	15	17	1	1	1	ILDR2	-406	upstream	0	1	0	0
2451	1	167051653	167052339	686	1	8.048	9.81	13	15	0	0	1	GPA33	7872	in gene	0	1	0	0
2453	1	167188992	167192237	3245	4	15.812	13.157	41	35	1	1	1	POU2F1	471	in gene	1	1	0	0
2454	1	167266088	167267446	1358	2	16.595	12.238	43	33	0	0	1	POU2F1	76624	in gene	1	1	0	0
2456	1	167411181	167411930	749	1	6.87	11.043	13	17	0	0	1	CD247	76292	in gene	0	1	0	0
2457	1	167414931	167418052	3121	2	12.112	10.255	20	27	0	0	1	CD247	71356	in gene	1	1	0	0
2459	1	167423562	167426232	2670	2	15.892	13.373	41	32	1	0	1	CD247	62950	in gene	1	1	0	0
2460	1	167458430	167463146	4716	3	20.527	13.807	74	52	0	0	1	CD247	27059	in gene	1	1	0	0
2461	1	167486008	167488012	2004	2	11.682	10.381	23	19	0	1	1	CD247	837	in gene	1	1	0	0
2462	1	167510593	167512267	1674	2	9.442	7.135	14	18	0	0	1	CREG1	11626	in gene	1	1	0	0
2463	1	167512611	167514864	2253	2	12.571	6.271	21	16	0	0	1	CREG1	9319	in gene	1	1	0	0
2464	1	167516843	167519341	2498	2	16.872	11.487	47	27	0	0	1	CREG1	4964	in gene	1	1	0	0
2465	1	167520479	167521917	1438	2	8.978	10.667	13	21	0	1	1	CREG1	1858	in gene	1	1	0	0
2466	1	167522071	167523665	1594	2	18.9	17.5	39	35	1	1	1	CREG1	188	in gene	1	1	0	0
2467	1	167523842	167525987	2145	2	12.746	8.119	27	17	0	1	1	CREG1	-1858	upstream	1	1	0	0
2468	1	167530762	167534529	3767	2	19.398	15.72	59	35	0	0	1	CREG1	-9589	upstream	1	1	0	0
2469	1	167568892	167573645	4753	2	30.436	20.473	159	93	0	0	0				1	1	0	0
2470	1	167573835	167574944	1109	1	10.257	11.571	21	17	0	0	0				0	1	0	0
2471	1	167580520	167582767	2247	3	11.2	9.229	26	20	0	0	0				1	1	0	0
2472	1	167585315	167588892	3577	2	12.486	9.73	34	25	0	0	0				1	1	0	0
2473	1	167590306	167591078	772	1	6.958	10.792	11	16	0	0	1	RCSD1	-8782	upstream	0	1	0	0
2474	1	167596617	167602489	5872	4	15.776	11.109	50	33	1	1	1	RCSD1	79	in gene	1	1	0	0
2475	1	167605256	167609833	4577	2	29.916	19.189	177	115	0	0	1	RCSD1	8070	in gene	1	1	0	0
2476	1	167617371	167619992	2621	3	15.756	9.488	33	16	0	0	1	RCSD1	19207	in gene	1	1	1	0
2479	1	167648012	167650524	2512	2	15.731	10.051	45	27	0	0	2	RCSD1, LOC100128751	49794, 11407	in gene, downstream	1	1	0	0
2480	1	167656588	167659471	2883	3	14.067	12.222	31	33	0	0	1	RCSD1	58555	in gene	1	1	0	0
2481	1	167682808	167685627	2819	2	17.296	11.523	51	36	2	1	2	RCSD1, MPZL1	84743, -6970	downstream, upstream	1	1	0	0
2482	1	167690081	167692098	2017	2	26.349	19.016	49	37	1	1	1	MPZL1	-98	upstream	1	1	0	0
2483	1	167736803	167737744	941	2	11.31	6.929	27	20	0	0	1	MPZL1	46086	in gene	1	1	0	0
2484	1	167760796	167761609	813	1	5.269	10.808	10	18	0	0	1	MPZL1	70015	downstream	0	1	0	0
2485	1	167766168	167766974	806	1	7.16	10.84	14	18	0	0	1	MPZL1	75384	downstream	0	1	0	0
2486	1	167772342	167773084	742	2	16.913	10.957	40	26	0	0	1	ADCY10	110740	downstream	1	1	0	0
2488	1	167904407	167906987	2580	2	20.025	17.753	44	33	1	2	2	BRP44, DCAF6	581, -211	in gene, upstream	1	1	0	0
2489	1	168050353	168051177	824	1	6.385	14	10	24	0	0	2	DCAF6, GPR161	144857, 54859	downstream, downstream	0	1	0	0
2490	1	168147206	168148916	1710	2	19.17	14.679	42	43	1	1	1	TIPRL	-110	upstream	1	1	0	0
2491	1	168194470	168196876	2406	2	17.52	10.44	38	26	1	1	1	SFT2D2	418	in gene	1	1	0	0
2493	1	168408498	168409715	1217	2	9.895	8.526	17	17	0	0	0				1	1	0	0
2494	1	168445557	168446949	1392	2	7.442	8.295	17	14	0	0	0				1	1	0	0
2495	1	168452197	168453603	1406	2	8.5	11.796	23	26	0	0	0				1	1	0	0
2496	1	168472171	168475132	2961	2	36.217	22.846	176	115	0	0	0				1	1	0	0
2497	1	168476040	168477680	1640	1	6.956	12.314	13	18	0	0	0				0	1	0	0
2498	1	168498653	168499373	720	2	8.957	10.348	16	20	0	0	0				1	1	0	0
2499	1	168515264	168516163	899	2	13	10.483	23	23	0	1	1	XCL2	-2478	upstream	1	1	0	0
2500	1	168526650	168527099	449	1	3.857	8.643	5	14	0	0	0				0	1	0	0
2504	1	169074277	169076642	2365	2	13.473	10.851	29	25	1	1	1	ATP1B1	-488	upstream	1	1	0	0
2506	1	169080158	169082748	2590	2	19.617	9.136	74	38	0	0	1	ATP1B1	5506	in gene	1	1	0	0
2509	1	169336727	169337708	981	2	12.387	11.516	25	20	0	2	2	NME7, BLZF1	-31, 23	upstream, in gene	1	1	0	0
2511	1	169454125	169455960	1835	2	15.912	15.877	36	34	1	1	1	SLC19A2	166	in gene	1	1	0	0
2512	1	169481928	169483026	1098	2	11.844	8.176	23	23	0	0	1	F5	73292	in gene	1	1	0	0
2513	1	169553886	169556157	2271	3	11.465	10.493	25	24	0	1	2	F5, SELP	748, 44356	in gene, downstream	1	1	0	0
2514	1	169573642	169574935	1293	2	16.9	16.15	34	36	0	0	1	SELP	25089	in gene	1	1	0	0
2515	1	169579117	169582040	2923	2	17.319	14.824	60	52	0	0	1	SELP	18799	in gene	1	1	0	0
2520	1	169675864	169676841	977	2	13.355	8.226	24	17	0	0	1	SELL	4491	in gene	1	1	0	0
2521	1	169676994	169677803	809	1	8.68	10.48	14	15	0	0	1	SELL	3445	in gene	0	1	0	0
2523	1	169763356	169764666	1310	2	13.878	10.78	26	26	1	2	2	C1orf156, C1orf112	20, -539	in gene, upstream	1	1	0	0
2524	1	169862024	169864365	2341	2	17.26	14.667	44	37	1	1	1	SCYL3	-118	upstream	1	1	0	0
2525	1	170043307	170044300	993	2	11.29	9.065	23	19	1	1	1	KIFAP3	76	in gene	1	1	0	0
2526	1	170500221	170501886	1665	2	16.865	12.615	43	32	0	1	1	GORAB	-210	upstream	1	1	0	0
2527	1	171280923	171282314	1391	2	13.523	9.068	27	19	0	1	1	FMO4	-1868	upstream	1	1	0	0
2528	1	171282480	171283908	1428	2	12.689	11.111	34	29	0	1	1	FMO4	-292	upstream	1	1	0	0
2530	1	171334496	171336281	1785	2	18.232	11.375	55	38	0	0	0				1	1	0	0
2531	1	171403257	171404615	1358	2	13.442	10.326	26	24	0	0	0				1	1	0	0
2532	1	171453957	171455604	1647	2	22.392	14.608	56	40	1	1	1	BAT2L2	114	in gene	1	1	0	0
2533	1	171705843	171706382	539	1	6.412	9.471	10	16	0	0	1	VAMP4	5267	in gene	0	1	0	0
2534	1	171710452	171712042	1590	2	18.08	16.94	50	37	1	1	1	VAMP4	132	in gene	1	1	0	0
2535	1	171712306	171714613	2307	2	11.319	10.5	34	36	0	1	1	VAMP4	-2080	upstream	1	1	0	0
2536	1	171741606	171742604	998	2	10.903	10	20	17	0	0	1	METTL13	-8656	upstream	1	1	0	0
2537	1	171748442	171751450	3008	2	12.936	9.901	30	31	1	1	1	METTL13	-815	upstream	1	1	0	0
2538	1	171810029	171811324	1295	2	11.4	9.925	25	22	1	1	1	DNM3	55	in gene	1	1	0	0
2539	1	172400457	172401350	893	2	10.821	7.6	15	15	0	0	2	C1orf105, PIGC	11075, 12327	in gene, downstream	1	1	0	0
2540	1	172412550	172413812	1262	2	16.077	11.205	44	29	1	1	2	C1orf105, PIGC	23353, 49	in gene, in gene	1	1	0	0
2543	1	172500955	172503017	2062	2	22.954	16.046	47	35	1	1	1	C1orf9	-274	upstream	1	1	0	0
2547	1	172714712	172716105	1393	2	10.477	9.795	25	23	0	0	0				1	1	0	0
2548	1	172738784	172739881	1097	2	13.143	11.086	28	27	0	0	0				1	1	0	0
2550	1	172795208	172796770	1562	2	9.857	10.694	18	25	0	0	0				1	1	0	0
2552	1	172984474	172985609	1135	2	15	8.528	35	15	0	0	0				1	1	0	0
2553	1	173069757	173070274	517	1	5.059	9.529	9	14	0	0	0				0	1	0	0
2554	1	173080846	173082100	1254	2	15.436	11.974	36	27	0	0	0				1	1	0	0
2555	1	173091582	173092994	1412	2	25.178	19.691	94	66	0	0	0				1	1	0	0
2556	1	173118754	173119928	1174	2	17.472	17.333	46	49	0	0	0				1	1	0	0
2557	1	173174217	173175267	1050	2	12.546	9.455	24	16	0	1	1	TNFSF4	1729	in gene	1	1	0	0
2558	1	173264579	173265818	1239	2	11.947	7.105	25	17	0	0	1	LOC100506023	181096	in gene	1	1	0	0
2559	1	173374420	173376713	2293	2	11.375	6.972	22	20	0	0	1	LOC100506023	70728	in gene	1	1	0	0
2560	1	173380634	173381715	1081	2	11.059	8.455	20	23	0	0	1	LOC100506023	65120	in gene	1	1	0	0
2561	1	173398464	173400187	1723	2	14.556	7.792	32	14	0	0	1	LOC100506023	46969	in gene	1	1	0	0
2562	1	173444386	173447679	3293	2	27.088	20.843	97	86	1	2	2	LOC100506023, PRDX6	262, -454	in gene, upstream	1	1	0	0
2563	1	173683678	173684821	1143	2	15.667	10.722	33	20	1	1	1	KLHL20	169	in gene	1	1	0	0
2564	1	173792477	173794567	2090	2	17.591	14.547	47	46	1	2	2	CENPL, DARS2	255, -275	in gene, upstream	1	1	0	0
2565	1	173836159	173838261	2102	2	21.349	15.818	43	34	1	12	14	DARS2, LOC100506046, GAS5, SNORD81, SNORD47, SNORD80, SNORD79, SNORD78, SNORD44, SNORD77, SNORD76, SNORD75, SNORD74, ZBTB37	43413, 5920, -85, -3855, -3627, -3169, -2642, -2386, -2044, -1701, -1357, -1134, -327, -283	downstream, downstream, upstream, upstream, upstream, upstream, upstream, upstream, upstream, upstream, upstream, upstream, upstream, upstream	1	1	0	0
2566	1	173977248	173979245	1997	2	14.175	7.349	26	14	0	0	0				1	1	0	0
2567	1	173990645	173992247	1602	2	17.74	14.96	37	36	1	0	0				1	1	0	0
2568	1	174127909	174129725	1816	2	17.696	14.339	33	27	1	1	1	RABGAP1L	183	in gene	1	1	0	0
2569	1	174768542	174769959	1417	2	8.644	7.333	17	17	0	0	1	RABGAP1L	640616	in gene	1	1	0	0
2570	1	174911195	174913611	2416	2	22.592	15.307	85	41	0	0	1	RABGAP1L	783769	in gene	1	1	0	0
2572	1	174932363	174937051	4688	3	14.185	10.411	35	27	0	1	2	RABGAP1L, LOC100506087	806073, 802	downstream, in gene	1	1	0	0
2573	1	174967784	174970064	2280	2	34.451	26.366	80	67	1	1	2	LOC100506087, CACYBP	35019, 353	downstream, in gene	1	1	0	0
2574	1	174970331	174971432	1101	2	12.686	8.029	27	22	0	1	2	LOC100506087, CACYBP	36976, 2310	downstream, in gene	1	1	0	0
2575	1	174991970	174993221	1251	2	15.718	11.436	34	22	1	1	2	LOC100506117, MRPS14	10501, -34	in gene, upstream	1	1	0	0
2576	1	175041210	175043549	2339	2	19.096	12.549	59	50	0	0	1	TNN	5385	in gene	1	1	0	0
2577	1	175093032	175094579	1547	2	10.5	6.729	16	17	0	0	1	TNN	56811	in gene	1	1	0	0
2578	1	175154545	175156935	2390	2	19	15.173	41	35	0	0	1	KIAA0040	6489	in gene	1	1	0	0
2580	1	175160458	175162604	2146	2	14.657	12.269	25	20	1	1	1	KIAA0040	698	in gene	1	1	0	0
2583	1	176175443	176177396	1953	2	18.18	13.115	41	27	1	1	1	RFWD2	-49	upstream	1	1	0	0
2587	1	178062476	178063612	1136	2	9.714	8.6	20	13	1	2	2	LOC100302401, RASAL2	84, 180	in gene, in gene	1	1	0	0
2588	1	178252275	178253277	1002	2	13.097	8.581	33	19	0	0	1	RASAL2	189912	in gene	1	1	0	0
2589	1	178510990	178512716	1726	2	14.352	9.852	25	19	1	1	1	C1orf220	-78	upstream	1	1	0	0
2590	1	178693886	178695352	1466	2	12.5	10.913	28	20	1	1	1	RALGPS2	319	in gene	1	1	0	0
2592	1	178995190	178996187	997	2	14.677	13.379	33	27	1	1	1	FAM20B	614	in gene	1	1	0	0
2593	1	179050416	179052639	2223	2	19.522	15.319	36	30	1	1	2	FAM20B, TOR3A	56453, 415	downstream, in gene	1	1	0	0
2594	1	179144165	179145083	918	2	12.036	10.786	18	23	0	0	1	ABL2	54195	in gene	1	1	0	0
2595	1	179162174	179163371	1197	2	12.816	9.2	28	23	0	0	1	ABL2	36047	in gene	1	1	0	0
2597	1	179198317	179198884	567	2	11.278	11.278	20	18	1	1	1	ABL2	219	in gene	1	1	0	0
2598	1	179261816	179265715	3899	2	36.803	23.595	176	116	1	1	1	SOAT1	748	in gene	1	1	0	0
2599	1	179265804	179267018	1214	2	11.316	7.605	20	21	0	0	1	SOAT1	3394	in gene	1	1	0	0
2601	1	179296168	179297614	1446	2	11.8	18.844	23	49	0	0	1	SOAT1	33874	in gene	1	1	0	0
2603	1	179333668	179337011	3343	2	16.577	13.913	52	43	1	1	2	SOAT1, C1orf125	72322, 484	downstream, in gene	1	1	0	0
2605	1	179846511	179847496	985	2	10.387	10.871	19	24	1	2	2	TOR1AIP2, TOR1AIP1	-62, -4417	upstream, upstream	1	1	0	0
2606	1	179850780	179853660	2880	2	26.222	21.5	61	53	1	2	2	TOR1AIP2, TOR1AIP1	-5279, 800	upstream, in gene	1	1	0	0
2608	1	179920140	179924774	4634	2	18.441	13.097	51	44	1	1	1	CEP350	-1451	upstream	1	1	0	0
2609	1	180077852	180079072	1220	2	11.615	10.641	21	21	0	0	1	CEP350	154554	in gene	1	1	0	0
2610	1	180085825	180087187	1362	2	14.238	13.857	27	28	0	0	1	CEP350	162598	downstream	1	1	0	0
2612	1	180095988	180098699	2711	2	9.847	11.153	22	23	0	0	0				1	1	0	0
2613	1	180099723	180101703	1980	2	23.532	20.952	102	81	0	0	0				1	1	0	0
2614	1	180119646	180120879	1233	2	20.59	20.744	72	63	0	1	1	QSOX1	-3706	upstream	1	1	0	0
2615	1	180122031	180122691	660	1	8.857	10.619	12	17	0	1	1	QSOX1	-1607	upstream	0	1	0	0
2616	1	180123071	180127892	4821	4	14.589	10.748	54	43	1	1	1	QSOX1	1513	in gene	1	1	0	0
2617	1	180128630	180130149	1519	2	10.826	7.771	28	19	0	0	2	QSOX1, LOC100506242	5421, -9417	in gene, upstream	1	1	0	0
2622	1	180248094	180248915	821	2	9.808	7.308	18	15	0	0	2	LHX4, ACBD6	49062, 223518	downstream, downstream	1	1	0	0
2623	1	180278990	180279769	779	2	7.5	11.583	14	30	0	0	1	ACBD6	192643	in gene	1	1	0	0
2624	1	180365856	180367436	1580	2	14.68	11.5	34	33	0	0	1	ACBD6	105376	in gene	1	1	0	0
2625	1	180370914	180371611	697	1	8	10.191	16	20	0	0	1	ACBD6	100760	in gene	0	1	0	0
2627	1	180397367	180398900	1533	2	18.208	9.043	50	23	0	0	2	ACBD6, MIR3121	73889, 9392	in gene, downstream	1	1	0	0
2628	1	180471081	180472509	1428	2	24.568	17.651	47	36	1	1	1	ACBD6	227	in gene	1	1	0	0
2629	1	180600692	180602061	1369	2	16.302	14.07	37	26	1	1	1	XPR1	230	in gene	1	1	0	0
2631	1	180944528	180945198	670	1	6.81	9.952	10	21	0	0	1	STX6	47183	in gene	0	1	0	0
2632	1	180979131	180980070	939	2	9.433	9.167	16	15	0	0	1	STX6	12446	in gene	1	1	0	0
2634	1	180981201	180986531	5330	2	20.85	17.311	89	64	0	0	1	STX6	8180	in gene	1	1	0	0
2635	1	180990910	180992498	1588	2	18.48	15.74	45	40	2	1	1	STX6	342	in gene	1	1	0	0
2636	1	181002061	181003422	1361	2	15.952	9.524	42	21	0	1	1	MR1	180	in gene	1	1	0	0
2637	1	181011465	181013093	1628	2	24.823	18.412	72	57	0	0	1	MR1	9718	in gene	1	1	0	0
2638	1	181013287	181014391	1104	2	14.177	14.794	32	31	0	0	1	MR1	11278	in gene	1	1	0	0
2639	1	181030872	181032572	1700	2	20.585	17.17	40	31	0	0	1	MR1	29161	downstream	1	1	0	0
2640	1	181055035	181060096	5061	2	23.591	17.572	55	46	1	1	1	IER5	-73	upstream	1	1	0	0
2641	1	181073503	181075435	1932	2	16.689	13.492	38	26	1	0	0				1	1	0	0
2642	1	181081257	181083187	1930	2	13.483	16.417	40	48	0	0	0				1	1	0	0
2643	1	181095440	181100082	4642	3	11.641	7.372	28	16	0	0	0				1	1	1	0
2644	1	181100492	181101836	1344	2	11.738	10.191	20	17	0	0	0				1	1	0	0
2645	1	181102024	181105713	3689	3	12.47	9.452	31	23	0	0	0				1	1	0	0
2646	1	181109823	181112268	2445	2	11.701	10.87	31	22	0	0	0				1	1	0	0
2648	1	181129474	181131140	1666	2	8.404	10.173	18	17	0	0	0				1	1	0	0
2649	1	181998147	181999738	1591	2	14.102	7.327	30	27	1	0	0				1	1	0	0
2650	1	182009754	182011439	1685	2	13.642	11.264	43	47	0	0	0				1	1	0	0
2651	1	182112054	182119352	7298	5	16.162	12.921	56	57	0	0	0				1	1	0	0
2652	1	182137795	182139088	1293	2	10.875	12.65	23	25	0	0	0				1	1	0	0
2654	1	182144030	182145031	1001	2	9.531	9.531	19	16	0	0	1	LOC100130996	7725	downstream	1	1	0	0
2655	1	182162074	182163900	1826	2	18.596	23.561	52	77	0	0	1	LOC100130996	-10732	upstream	1	1	0	0
2656	1	182169176	182170023	847	1	7.556	9.185	12	12	0	0	0				0	1	0	0
2658	1	182228138	182228914	776	2	7.708	10.25	14	19	0	0	0				1	1	0	0
2659	1	182237429	182238581	1152	2	13.75	10.167	31	20	0	0	0				1	1	0	0
2661	1	182268473	182270618	2145	3	13.806	10.692	36	32	0	0	0				1	1	0	0
2662	1	182309148	182310080	932	2	9.433	9.167	14	18	0	0	1	LOC730144	7063	downstream	1	1	0	0
2664	1	182358727	182362176	3449	3	20.982	13.234	63	40	1	1	2	GLUL, TEDDM1	890, 9300	in gene, downstream	1	1	0	0
2665	1	182362892	182364672	1780	2	17.214	8.464	49	23	0	1	2	GLUL, TEDDM1	-2441, 5969	upstream, downstream	1	1	0	0
2666	1	182366751	182367423	672	1	7.952	10.524	14	20	0	2	3	GLUL, TEDDM1, C1orf120	-5746, 2664, -9669	upstream, downstream, upstream	0	1	0	0
2667	1	182557486	182559130	1644	2	11.216	9	17	14	0	1	2	RNASEL, RGS16	-2200, 15240	upstream, downstream	1	1	0	0
2668	1	182563439	182564505	1066	2	14.909	8.394	33	19	0	1	2	RNASEL, RGS16	-7864, 9576	upstream, downstream	1	1	0	0
2669	1	182572710	182574345	1635	2	14.098	8.58	32	17	1	1	2	RGS16, LOC284648	21, -10748	in gene, upstream	1	1	0	0
2670	1	182583856	182585949	2093	2	15.462	10.261	46	29	1	1	1	LOC284648	627	in gene	1	1	0	0
2671	1	182758073	182759567	1494	2	15.894	12.348	33	30	1	1	1	NPL	-2574	upstream	1	1	0	0
2672	1	182763430	182765370	1940	2	16.217	11.05	34	23	0	1	1	NPL	3006	in gene	1	1	0	0
2673	1	182807988	182809416	1428	2	16.822	16.844	44	31	1	1	2	NPL, DHX9	47308, 263	downstream, in gene	1	1	0	0
2675	1	183004821	183006126	1305	2	12.732	7.61	34	20	0	0	1	LAMC1	12878	in gene	1	1	0	0
2676	1	183248208	183251485	3277	2	31.539	20.471	122	79	0	0	1	NMNAT2	137891	in gene	1	1	0	0
2678	1	183332522	183333836	1314	2	29.463	20.049	101	73	0	0	1	NMNAT2	54558	in gene	1	1	0	0
2679	1	183333837	183334400	563	1	7.111	10.111	10	17	0	0	1	NMNAT2	53619	in gene	0	1	0	0
2680	1	183430276	183431758	1482	2	15.13	10.5	28	21	0	0	2	LOC100506298, SMG7	10117, -10489	in gene, upstream	1	1	0	0
2681	1	183439280	183442594	3314	2	19.835	15.308	60	35	1	2	2	LOC100506298, SMG7	197, -569	in gene, upstream	1	1	0	0
2682	1	183462329	183463315	986	2	12.355	7.583	37	17	0	0	1	SMG7	21316	in gene	1	1	0	0
2683	1	183536588	183538295	1707	2	18.755	13.283	46	32	0	0	1	NCF2	22615	in gene	1	1	0	0
2684	1	183549221	183550487	1266	2	13.256	10.231	23	16	0	0	1	NCF2	10202	in gene	1	1	0	0
2685	1	183550688	183551744	1056	2	11.706	10.971	24	21	0	0	1	NCF2	8840	in gene	1	1	0	0
2686	1	183551765	183554892	3127	2	25.143	17.724	59	48	0	0	1	NCF2	6728	in gene	1	1	0	0
2687	1	183555106	183556930	1824	2	13.649	8.754	29	25	0	0	1	NCF2	4038	in gene	1	1	0	0
2688	1	183557815	183561248	3433	2	22.009	14.243	64	42	0	1	1	NCF2	525	in gene	1	1	0	0
2689	1	183561798	183563015	1217	1	9	9.289	13	18	0	1	1	NCF2	-2350	upstream	0	1	0	0
2690	1	183564211	183566196	1985	2	10.935	8.323	20	16	0	1	1	NCF2	-5147	upstream	1	1	0	0
2691	1	183568832	183569932	1100	2	15.343	12.429	42	35	0	0	1	NCF2	-9326	upstream	1	1	0	0
2692	1	183572612	183574710	2098	2	25.785	20.139	61	53	0	0	0				1	1	0	0
2693	1	183577203	183578783	1580	2	13.102	11.674	21	19	0	0	0				1	1	0	0
2694	1	183603984	183605863	1879	2	20.424	17.441	47	30	1	3	4	ARPC5, LOC100292409, RGL1, APOBEC4	62, 3214, -285, 17525	in gene, in gene, upstream, downstream	1	1	0	0
2697	1	183850752	183852949	2197	2	17.406	10.565	43	26	0	0	1	RGL1	246642	in gene	1	1	0	0
2698	1	183860903	183862200	1297	3	18.7	6.256	55	14	0	0	1	RGL1	256343	in gene	1	1	1	0
2699	1	183865032	183867040	2008	3	19.968	6.413	68	18	0	0	1	RGL1	260828	in gene	1	1	1	0
2702	1	183924832	183926505	1673	2	15.472	10.64	38	24	0	0	1	GLT25D2	81195	in gene	1	1	0	0
2703	1	184006051	184006971	920	1	9.5	9.679	17	15	1	1	1	GLT25D2	352	in gene	0	1	0	0
2704	1	184020006	184021456	1450	2	22.044	11.178	63	35	1	1	1	TSEN15	-80	upstream	1	1	0	0
2706	1	184127306	184132015	4709	3	18.197	12.306	60	38	0	0	0				1	1	0	0
2707	1	184355926	184356929	1003	1	8.938	9.969	17	15	1	1	1	C1orf21	277	in gene	0	1	0	0
2708	1	184606557	184607704	1147	2	12.444	6.314	23	14	0	0	1	C1orf21	250980	downstream	1	1	0	0
2709	1	184721622	184724899	3277	2	22.165	17.981	56	47	1	1	1	EDEM3	781	in gene	1	1	0	0
2710	1	184757796	184758907	1111	2	11.735	14.912	26	34	0	0	2	LOC100506336, FAM129A	17051, 185331	in gene, downstream	1	1	0	0
2711	1	184761213	184762868	1655	2	15.077	10.462	29	31	0	0	2	LOC100506336, FAM129A	20740, 181642	downstream, in gene	1	1	0	0
2712	1	184774456	184776979	2523	2	32.911	16.582	123	54	0	0	1	FAM129A	167965	in gene	1	1	0	0
2713	1	184835949	184836826	877	2	10.482	8.222	20	16	0	0	1	FAM129A	107295	in gene	1	1	0	0
2715	1	184914379	184915850	1471	2	17.783	8.783	42	19	0	0	1	FAM129A	28568	in gene	1	1	0	0
2716	1	184941644	184944107	2463	2	20.779	11.947	66	41	1	1	1	FAM129A	807	in gene	1	1	0	0
2717	1	184985807	184987163	1356	2	13.405	7.286	34	16	0	0	0				1	1	0	0
2718	1	185014267	185015447	1180	2	12.378	10.378	23	20	1	1	1	RNF2	306	in gene	1	1	0	0
2720	1	185125003	185127059	2056	2	23.203	19.141	66	37	1	2	2	C1orf25, C1orf26	85, -161	in gene, upstream	1	1	0	0
2721	1	185284861	185287750	2889	2	24.429	19.736	65	58	1	1	1	IVNS1ABP	156	in gene	1	1	0	0
2723	1	185307431	185309122	1691	2	26.415	14.577	60	31	0	0	0				1	1	0	0
2724	1	185344200	185346942	2742	2	14.765	12.424	39	40	0	0	0				1	1	0	0
2725	1	185374104	185374878	774	1	5.958	10.375	8	22	0	0	0				0	1	0	0
2726	1	185389027	185390559	1532	2	15.468	13.128	32	22	0	0	0				1	1	0	0
2728	1	185433478	185434324	846	2	9.192	10.423	19	22	0	0	0				1	1	0	0
2730	1	185489406	185490088	682	2	7.773	9.227	13	14	0	0	0				1	1	0	0
2734	1	186343625	186345339	1714	2	24.264	18.358	51	37	1	2	2	TPR, C1orf27	-25, -408	upstream, upstream	1	1	0	0
2735	1	186397810	186398589	779	2	7.75	7.25	15	15	0	0	1	C1orf27	53309	downstream	1	1	0	0
2739	1	186586969	186588827	1858	2	33.776	19.345	113	90	0	0	0				1	1	0	0
2740	1	186592218	186593330	1112	2	11.571	6.484	21	15	0	0	0				1	1	0	0
2741	1	186602056	186602890	834	2	12.385	9.423	26	18	0	0	0				1	1	0	0
2742	1	186612326	186614076	1750	2	13.741	10	25	29	0	0	0				1	1	0	0
2744	1	186648976	186650494	1518	2	34.872	25.192	92	54	1	1	1	PTGS2	-176	upstream	1	1	0	0
2748	1	186817871	186819621	1750	3	14.6	6.426	33	14	0	0	1	PLA2G4A	20714	in gene	1	1	1	0
2749	1	192126585	192127884	1299	2	20.846	10.974	62	32	0	1	1	RGS18	-358	upstream	1	1	0	0
2750	1	192131362	192131793	431	1	4.692	8.923	7	14	0	0	1	RGS18	3985	in gene	0	1	0	0
2752	1	192141467	192141913	446	1	8.714	8.071	12	14	0	0	1	RGS18	14098	in gene	0	1	0	0
2754	1	192485795	192486629	834	2	9.846	11.538	21	25	0	0	0				1	1	0	0
2756	1	192774752	192778819	4067	2	23.211	18.727	84	56	1	1	1	RGS2	-1384	upstream	1	1	0	0
2757	1	192783718	192784517	799	2	9.217	8.48	17	14	0	0	1	RGS2	5948	downstream	1	1	0	0
2758	1	192786316	192786931	615	1	2.333	8.316	4	15	0	0	1	RGS2	8454	downstream	0	1	0	0
2759	1	192838096	192839106	1010	2	10.562	8.969	19	21	0	0	0				1	1	0	0
2760	1	192842939	192843523	584	1	5.579	10.053	9	17	0	0	0				0	1	0	0
2761	1	192846432	192847132	700	1	7.591	9.773	11	19	0	0	0				0	1	0	0
2763	1	192874650	192875370	720	1	3.476	9.478	9	15	0	0	0				0	1	0	0
2764	1	192876769	192877955	1186	2	10.757	12.135	17	35	0	0	0				1	1	0	0
2765	1	192905033	192906443	1410	2	14.614	13.682	30	33	0	0	0				1	1	0	0
2766	1	192909387	192910545	1158	2	10.25	10.194	15	23	0	0	0				1	1	0	0
2767	1	192920876	192921818	942	2	13.103	7.069	33	15	0	0	0				1	1	0	0
2768	1	192923484	192924813	1329	2	17.381	18.5	45	55	0	0	0				1	1	0	0
2769	1	193026913	193029555	2642	2	19.537	15.4	63	44	1	2	2	UCHL5, TROVE2	287, -318	in gene, upstream	1	1	0	0
2770	1	193073320	193074932	1612	2	15.24	15.5	31	29	1	1	1	GLRX2	1118	in gene	1	1	0	0
2771	1	193080329	193082047	1718	2	15.075	14.415	36	50	0	1	2	GLRX2, CDC73	-5944, -9900	upstream, upstream	1	1	0	0
2772	1	193090281	193092111	1830	2	28.193	18.667	78	49	1	1	1	CDC73	108	in gene	1	1	0	0
2774	1	193527512	193528406	894	2	10.643	9.679	22	24	0	0	0				1	1	0	0
2775	1	197115137	197116353	1216	2	11.579	12.026	21	19	0	1	2	ASPM, ZBTB41	79, 53927	in gene, downstream	1	1	0	0
[truncated: 34,976 more rows]
