# Supplementary material for: Unique, Intersecting, and Overlapping Roles of C/EBP β and CREB in Cells of the Innate Immune System
Source: Sci Rep. 2018 Nov 16;8:16931. doi: 10.1038/s41598-018-35184-y (PMC6240029; doi:10.1038/s41598-018-35184-y)
Supplement: Supplementary file 3 — Supplementary Table S2 [file 41598_2018_35184_MOESM3_ESM.xlsx]

## Sheet: ActRegions
Active Region	Chromosome	Start	End	Length	IntervalCount	1_untreated_CREB::1 Avg Value	2_ET_treated_CREB::1 Avg Value	1_untreated_CREB::1 Peak Value	2_ET_treated_CREB::1 Peak Value	CGIslandCount	PromoterCount	GeneCount	Gene List	Dist to Start	Position	UCSC Link	1_untreated_CREB::1 Present	2_ET_treated_CREB::1 Present	3_untreated_vs_treated::1 Present	4_treated_vs_untreated::1 Present
10162	17	76437987	76440060	2073	3	7.594	37.844	17	163	0	0	1	DNAH17	134453	in gene	ActReg chr17 #10162	1	1	0	1
20976	8	29265303	29266888	1585	3	7.829	19.479	28	96	0	0	0				ActReg chr8 #20976	1	1	0	1
2129	1	226877757	226879209	1452	3	7.405	17.761	17	73	0	0	1	ITPKB	48393	in gene	ActReg chr1 #2129	1	1	0	1
19179	6	44025715	44027759	2044	2	5.766	20.797	14	65	0	0	0				ActReg chr6 #19179	0	1	0	1
17952	5	95193959	95195425	1466	3	6.214	16.975	27	61	0	0	1	C5orf27	6756	in gene	ActReg chr5 #17952	1	1	0	1
19474	6	138036194	138037846	1652	3	5.909	14.84	20	61	0	0	0				ActReg chr6 #19474	1	1	0	1
21032	8	41401952	41403368	1416	2	4.8	14.467	13	57	0	0	1	GINS4	15935	downstream	ActReg chr8 #21032	0	1	0	1
5975	13	114260367	114263664	3297	3	6.361	12.337	13	56	1	0	1	TFDP1	23012	in gene	ActReg chr13 #5975	1	1	0	1
5807	13	49356690	49358210	1520	3	4.455	12.625	11	55	0	0	0				ActReg chr13 #5807	1	1	0	1
8589	16	88475358	88477900	2542	2	4.787	12.162	14	52	0	0	0				ActReg chr16 #8589	0	1	0	1
6889	15	39688756	39689920	1164	2	2.941	12.243	7	47	0	0	0				ActReg chr15 #6889	0	1	0	1
20929	8	23618473	23619969	1496	2	4.61	14.489	11	47	0	0	0				ActReg chr8 #20929	0	1	0	1
14018	2	237779739	237780846	1107	2	4.333	17.394	10	45	0	0	0				ActReg chr2 #14018	0	1	0	1
2828	10	81076244	81084008	7764	5	7.651	9.617	18	43	0	0	1	ZMIZ1	251334	downstream	ActReg chr10 #2828	1	1	0	1
1838	1	192485421	192486751	1330	3	4.667	11.707	16	42	0	0	0				ActReg chr1 #1838	1	1	0	1
20982	8	29511750	29512883	1133	2	2.111	15.273	5	42	0	0	0				ActReg chr8 #20982	0	1	0	1
3507	11	14786181	14787280	1099	3	7.6	13.613	17	41	0	0	1	PDE3B	121461	in gene	ActReg chr11 #3507	1	1	0	1
21182	8	91479273	91480587	1314	3	5.8	14.128	14	40	0	0	0				ActReg chr8 #21182	1	1	0	1
17026	4	1294022	1295709	1687	2	4.277	10.22	9	39	0	0	1	MAEA	11193	in gene	ActReg chr4 #17026	0	1	0	1
17149	4	8219560	8224206	4646	4	4.978	7.8	13	39	0	0	1	SH3TC1	20823	in gene	ActReg chr4 #17149	1	1	0	1
17469	4	124398644	124399934	1290	3	4.846	11.29	14	39	0	0	0				ActReg chr4 #17469	1	1	0	1
18469	5	177819523	177821051	1528	2	2.488	10	5	39	0	0	1	COL23A1	197269	in gene	ActReg chr5 #18469	0	1	0	1
6374	14	71608638	71610801	2163	2	4.07	12.868	11	38	0	0	0				ActReg chr14 #6374	0	1	0	1
1417	1	150582801	150586802	4001	4	5.576	9.984	17	37	0	0	1	ENSA	17297	downstream	ActReg chr1 #1417	1	1	0	1
18600	6	7697861	7699040	1179	2	3.067	10.686	9	37	0	0	0				ActReg chr6 #18600	0	1	0	1
20455	7	105986480	105987973	1493	3	5.25	9.936	17	37	0	0	0				ActReg chr7 #20455	1	1	0	1
9954	17	72564960	72566607	1647	2	3.918	11.385	8	36	0	0	1	CD300LD	22587	downstream	ActReg chr17 #9954	0	1	0	1
10164	17	76587907	76589136	1229	2	4.684	15.171	10	36	0	0	0				ActReg chr17 #10164	0	1	0	1
14553	20	46368668	46371228	2560	2	3.068	8.662	8	36	0	0	1	SULF2	45412	in gene	ActReg chr20 #14553	0	1	0	1
20474	7	111720414	111721523	1109	2	2.8	12.529	6	36	0	0	1	DOCK4	125494	in gene	ActReg chr7 #20474	0	1	0	1
1844	1	192905277	192906474	1197	2	5.357	10.757	11	35	0	0	0				ActReg chr1 #1844	0	1	0	1
4193	11	85534610	85535570	960	2	5.16	12	11	35	0	0	0				ActReg chr11 #4193	0	1	0	1
16032	3	18597721	18598940	1219	2	2	8.842	5	35	0	0	0				ActReg chr3 #16032	0	1	0	1
20815	8	8101743	8102634	891	2	5	14.609	14	35	0	0	0				ActReg chr8 #20815	0	1	0	1
12924	2	42350548	42352640	2092	3	4.318	8.79	12	34	0	0	0				ActReg chr2 #12924	1	1	0	1
17850	5	67570602	67572034	1432	2	2.743	8.911	8	34	0	0	1	PIK3R1	48856	in gene	ActReg chr5 #17850	0	1	0	1
18119	5	135312955	135313982	1027	2	3.379	10.167	6	34	0	0	0				ActReg chr5 #18119	0	1	0	1
5170	12	90156075	90157029	954	2	3.08	10.233	6	33	0	0	0				ActReg chr12 #5170	0	1	0	1
9878	17	65386616	65387756	1140	2	4.286	9.306	8	32	0	0	1	PITPNC1	13262	in gene	ActReg chr17 #9878	0	1	0	1
13340	2	101204173	101206593	2420	2	4.015	8.461	11	32	0	0	0				ActReg chr2 #13340	0	1	0	1
13359	2	102854330	102855657	1327	2	3.548	9.762	12	30	0	0	1	IL1RL2	51560	in gene	ActReg chr2 #13359	0	1	0	1
13539	2	143630577	143631778	1201	2	3.2	9.405	7	30	0	1	1	KYNU	-4018	upstream	ActReg chr2 #13539	0	1	0	1
14250	20	8456039	8457338	1299	2	2.143	8.949	3	30	0	0	1	PLCB1	343392	in gene	ActReg chr20 #14250	0	1	0	1
19493	6	141804161	141805374	1213	3	4.862	10.054	13	30	0	0	0				ActReg chr6 #19493	1	1	0	1
22345	9	136720324	136721929	1605	2	4.702	9.26	11	30	0	0	1	VAV2	136320	in gene	ActReg chr9 #22345	0	1	0	1
664	1	31955681	31956998	1317	2	3.854	9.692	10	29	0	0	0				ActReg chr1 #664	0	1	0	1
2369	10	6341652	6343125	1473	2	4.435	10.239	8	29	0	0	0				ActReg chr10 #2369	0	1	0	1
5782	13	46524227	46525653	1426	2	4.25	8.841	10	29	0	0	0				ActReg chr13 #5782	0	1	0	1
10140	17	76194428	76195971	1543	2	4.061	9.191	9	29	0	0	1	AFMID	11801	in gene	ActReg chr17 #10140	0	1	0	1
10405	18	3747063	3748335	1272	2	2.147	9.7	6	29	0	0	1	DLGAP1	132436	in gene	ActReg chr18 #10405	0	1	0	1
17896	5	76450792	76452064	1272	2	4.222	9.3	9	29	0	0	1	LOC728723	68805	downstream	ActReg chr5 #17896	0	1	0	1
4689	12	12602087	12603276	1189	2	3.281	8	9	28	0	0	1	LOH12CR1	92661	in gene	ActReg chr12 #4689	0	1	0	1
5760	13	43294121	43295430	1309	2	2.75	7.917	8	28	0	0	0				ActReg chr13 #5760	0	1	0	1
6887	15	39618615	39619963	1348	2	3.333	8.929	6	28	0	0	0				ActReg chr15 #6887	0	1	0	1
8848	17	4669038	4670561	1523	2	4.024	9.085	8	28	0	1	1	TM4SF5	-5388	upstream	ActReg chr17 #8848	0	1	0	1
10587	18	53177616	53178707	1091	2	3.111	7.735	6	28	0	0	1	TCF4	77699	in gene	ActReg chr18 #10587	0	1	0	1
17820	5	59085797	59087167	1370	2	3.417	9.119	9	28	0	0	1	PDE4D	697443	in gene	ActReg chr5 #17820	0	1	0	1
5201	12	95042919	95044954	2035	3	5.914	10.18	21	27	1	1	1	TMCC3	388	in gene	ActReg chr12 #5201	1	1	0	1
8426	16	74970253	74971842	1589	2	1.815	8.327	3	27	0	0	1	WDR59	47970	in gene	ActReg chr16 #8426	0	1	0	1
13913	2	228682407	228683933	1526	2	3.595	10.556	6	27	0	0	1	CCL20	4612	downstream	ActReg chr2 #13913	0	1	0	1
14448	20	36329799	36331058	1259	2	4.286	10.316	9	27	0	0	1	CTNNBL1	7994	in gene	ActReg chr20 #14448	0	1	0	1
14822	21	15853874	15855193	1319	2	2.269	7.634	5	27	0	0	1	SAMSN1	64131	downstream	ActReg chr21 #14822	0	1	0	1
22538	X	10165966	10167908	1942	2	1.833	8.81	3	27	0	0	1	CLCN4	41952	in gene	ActReg chrX #22538	0	1	0	1
13363	2	102983204	102985573	2369	2	4.095	8.527	10	26	0	0	1	IL18R1	5291	in gene	ActReg chr2 #13363	0	1	0	1
13576	2	158325176	158326775	1599	2	4.308	8.08	7	26	0	0	0				ActReg chr2 #13576	0	1	0	1
14582	20	48410854	48412215	1361	2	2.763	8.381	5	26	0	0	0				ActReg chr20 #14582	0	1	0	1
18587	6	6657975	6660041	2066	2	2.368	7.385	8	26	0	0	1	LY86	70074	downstream	ActReg chr6 #18587	0	1	0	1
21062	8	48540130	48540996	866	2	2.211	9.037	4	26	0	0	1	KIAA0146	367021	in gene	ActReg chr8 #21062	0	1	0	1
21813	9	93912534	93914463	1929	2	3.463	8.65	12	26	0	0	1	LOC100128909	12042	in gene	ActReg chr9 #21813	0	1	0	1
1734	1	169661424	169663049	1625	2	3.614	8.863	8	25	0	0	1	SELL	18607	in gene	ActReg chr1 #1734	0	1	0	1
3818	11	63625541	63627607	2066	2	3	7.097	6	25	0	0	1	MARK2	20174	in gene	ActReg chr11 #3818	0	1	0	1
16718	3	141994234	141995401	1167	2	3.483	7.081	7	25	0	0	0				ActReg chr3 #16718	0	1	0	1
17984	5	110567762	110569218	1456	2	2.727	7.652	5	25	0	0	1	CAMK4	8408	in gene	ActReg chr5 #17984	0	1	0	1
5171	12	90162531	90163628	1097	2	1.96	8.545	3	24	0	0	0				ActReg chr12 #5171	0	1	0	1
7156	15	66700498	66701856	1358	2	2.878	7.619	5	24	0	0	1	MAP2K1	21966	in gene	ActReg chr15 #7156	0	1	0	1
10410	18	5455210	5456150	940	2	2.227	8.346	4	24	0	0	1	EPB41L3	88306	in gene	ActReg chr18 #10410	0	1	0	1
13532	2	137068051	137069461	1410	2	1.556	8.442	4	24	0	0	0				ActReg chr2 #13532	0	1	0	1
13810	2	207395104	207396212	1108	2	2.371	7.935	6	24	0	0	1	ADAM23	87290	in gene	ActReg chr2 #13810	0	1	0	1
528	1	26452439	26453816	1377	2	3.48	8.767	6	23	0	0	1	PDIK1L	15471	downstream	ActReg chr1 #528	0	1	0	1
4228	11	95420776	95422603	1827	2	2.917	9.807	9	23	0	0	0				ActReg chr11 #4228	0	1	0	1
5707	13	32524887	32526022	1135	2	3.5	7.389	8	23	0	0	0				ActReg chr13 #5707	0	1	0	1
14251	20	8527789	8528865	1076	2	1	7.939	1	23	0	0	1	PLCB1	415031	in gene	ActReg chr20 #14251	0	1	0	1
17391	4	90215367	90216627	1260	2	1.75	7.744	3	23	0	0	1	GPRIN3	13164	in gene	ActReg chr4 #17391	0	1	0	1
1989	1	207063502	207064829	1327	2	2.853	7.244	6	22	0	1	1	IL24	-6623	upstream	ActReg chr1 #1989	0	1	0	1
16375	3	53017006	53018384	1378	2	2.368	6.605	6	22	0	0	1	SFMBT1	62394	in gene	ActReg chr3 #16375	0	1	0	1
18185	5	139652542	139653954	1412	2	1.786	7.511	3	22	0	0	1	PFDN1	29441	in gene	ActReg chr5 #18185	0	1	0	1
1807	1	182118115	182119360	1245	2	2.353	8.6	5	21	0	0	0				ActReg chr1 #1807	0	1	0	1
5764	13	44686721	44687566	845	2	3.471	9.696	7	21	0	0	0				ActReg chr13 #5764	0	1	0	1
5899	13	99931945	99933208	1263	2	2.031	6.667	4	21	0	0	1	UBAC2	79897	in gene	ActReg chr13 #5899	0	1	0	1
9060	17	17205846	17210488	4642	3	5.213	8.903	15	21	1	1	1	NT5M	1487	in gene	ActReg chr17 #9060	1	1	0	1
12089	19	44185448	44186673	1225	2	2.788	7.865	5	21	0	0	0				ActReg chr19 #12089	0	1	0	1
21922	9	102422199	102423343	1144	2	2.679	8.273	6	21	0	0	0				ActReg chr9 #21922	0	1	0	1
1024	1	59963862	59965054	1192	2	3	5.676	6	20	0	0	1	FGGY	201833	in gene	ActReg chr1 #1024	0	1	0	1
6494	14	89951552	89954058	2506	3	4.177	6.532	14	20	0	0	1	FOXN3	132689	in gene	ActReg chr14 #6494	1	1	0	1
6644	14	100874208	100875458	1250	2	2.857	6.5	6	20	0	0	1	WDR25	32078	in gene	ActReg chr14 #6644	0	1	0	1
7021	15	50347314	50348535	1221	2	1.917	6.368	4	20	0	0	1	ATP8B4	63495	in gene	ActReg chr15 #7021	0	1	0	1
16919	3	194247742	194248781	1039	2	2.435	7.871	5	20	0	0	0				ActReg chr3 #16919	0	1	0	1
17715	5	17255130	17256415	1285	2	2.545	8.211	5	20	0	0	1	BASP1	38022	in gene	ActReg chr5 #17715	0	1	0	1
18642	6	14665678	14666776	1098	2	2.207	7.5	4	20	0	0	0				ActReg chr6 #18642	0	1	0	1
21608	9	27460277	27461495	1218	2	3.357	8.444	8	20	0	0	1	MOBKL2B	68964	in gene	ActReg chr9 #21608	0	1	0	1
2381	10	7226124	7227667	1543	2	2.262	7.688	6	19	0	0	1	SFMBT2	226555	in gene	ActReg chr10 #2381	0	1	0	1
15819	22	47404614	47406020	1406	2	2.844	7.357	5	19	0	0	1	TBC1D22A	246799	in gene	ActReg chr22 #15819	0	1	0	1
21767	9	89381098	89382679	1581	2	3.353	7.592	8	19	0	0	0				ActReg chr9 #21767	0	1	0	1
2316	10	1980384	1982096	1712	2	3.421	6.37	6	18	0	0	0				ActReg chr10 #2316	0	1	0	1
5176	12	92464496	92465631	1135	2	1.35	6.029	2	18	0	0	0				ActReg chr12 #5176	0	1	0	1
7105	15	63960339	63961556	1217	2	2.211	5.684	4	18	0	0	1	HERC1	165200	in gene	ActReg chr15 #7105	0	1	0	1
8497	16	84393548	84394627	1079	2	2.897	8.125	5	18	0	0	1	ATP2C2	-8046	upstream	ActReg chr16 #8497	0	1	0	1
13530	2	136999530	137004651	5121	2	5.169	7.65	13	18	0	0	0				ActReg chr2 #13530	0	1	0	1
13914	2	230147558	230148526	968	2	2.1	7	3	18	0	0	0				ActReg chr2 #13914	0	1	0	1
17351	4	82412591	82413907	1316	2	3.364	7.158	8	18	0	0	0				ActReg chr4 #17351	0	1	0	1
18638	6	14094925	14096564	1639	2	3.707	7.843	9	18	0	0	0				ActReg chr6 #18638	0	1	0	1
19480	6	138482214	138483431	1217	2	3.615	7.026	7	18	1	1	1	KIAA1244	-231	upstream	ActReg chr6 #19480	0	1	0	1
21274	8	116857955	116859110	1155	2	1.4	7.861	3	18	0	0	0				ActReg chr8 #21274	0	1	0	1
21812	9	93893240	93894568	1328	2	2.182	6.381	6	18	0	0	1	LOC100128909	31636	in gene	ActReg chr9 #21812	0	1	0	1
4665	12	10334720	10335608	888	2	2.192	8.185	4	17	0	0	2	OLR1, C12orf59	-10374, 3607	upstream, in gene	ActReg chr12 #4665	0	1	0	1
5187	12	92997155	92998656	1501	2	1.886	6.787	4	17	0	0	0				ActReg chr12 #5187	0	1	0	1
20058	7	44499630	44500795	1165	2	2.722	7.257	6	17	0	0	1	NUDCD3	30173	in gene	ActReg chr7 #20058	0	1	0	1
21611	9	27590766	27591627	861	2	1	5.88	1	17	0	0	0				ActReg chr9 #21611	0	1	0	1
1753	1	172639366	172640681	1315	2	1.919	6.103	3	16	0	0	1	FASLG	11838	downstream	ActReg chr1 #1753	0	1	0	1
2659	10	63700880	63701911	1031	2	1.75	6.172	3	16	0	0	1	ARID5B	40382	in gene	ActReg chr10 #2659	0	1	0	1
4463	11	128171634	128173230	1596	2	2.681	6.8	6	16	0	0	0				ActReg chr11 #4463	0	1	0	1
8976	17	8323399	8324488	1089	2	2.385	6.206	4	16	0	0	0				ActReg chr17 #8976	0	1	0	1
8987	17	8838023	8839286	1263	2	1.816	5.41	5	16	0	0	1	PIK3R5	30370	in gene	ActReg chr17 #8987	0	1	0	1
13694	2	188450631	188451578	947	2	1	5.5	1	16	0	0	0				ActReg chr2 #13694	0	1	0	1
13716	2	196397006	196398132	1126	2	2.538	7.457	6	16	0	0	0				ActReg chr2 #13716	0	1	0	1
16725	3	143162355	143163497	1142	2	1.773	6.389	3	16	0	0	1	SLC9A9	404447	in gene	ActReg chr3 #16725	0	1	0	1
3807	11	63285710	63286891	1181	2	3.6	6.2	7	15	0	0	1	LGALS12	12776	downstream	ActReg chr11 #3807	0	1	0	1
4687	12	12529696	12531026	1330	2	1.879	5.952	4	15	0	0	1	LOH12CR1	20341	in gene	ActReg chr12 #4687	0	1	0	1
5942	13	110356761	110358567	1806	2	3.026	7.393	7	15	0	0	0				ActReg chr13 #5942	0	1	0	1
6373	14	71605517	71607305	1788	2	3.816	7.778	10	15	0	0	0				ActReg chr14 #6373	0	1	0	1
6998	15	45027365	45029105	1740	3	4.784	9.352	9	15	0	1	1	TRIM69	-325	upstream	ActReg chr15 #6998	1	1	0	1
7022	15	50426544	50427538	994	2	1.421	5	3	15	0	0	0				ActReg chr15 #7022	0	1	0	1
9675	17	47765003	47766298	1295	2	2.457	6.825	5	15	0	0	1	SPOP	-10125	upstream	ActReg chr17 #9675	0	1	0	1
15108	21	47026644	47028639	1995	2	3.492	6.733	8	15	0	0	0				ActReg chr21 #15108	0	1	0	1
17320	4	75239760	75240904	1144	2	1.583	6.182	3	15	0	0	1	EREG	9472	in gene	ActReg chr4 #17320	0	1	0	1
21809	9	93847214	93848495	1281	2	1.429	4.9	3	15	0	0	1	LOC100129316	-10440	upstream	ActReg chr9 #21809	0	1	0	1
22522	9	140526073	140527545	1472	2	1.947	6.63	4	15	0	0	0				ActReg chr9 #22522	0	1	0	1
1121	1	89817219	89818288	1069	2	1.286	7	2	14	0	0	0				ActReg chr1 #1121	0	1	0	1
3582	11	35293656	35294562	906	2	2.409	6.786	5	14	0	0	1	SLC1A2	146996	in gene	ActReg chr11 #3582	0	1	0	1
4177	11	78135168	78136447	1279	2	2.276	8.361	4	14	0	1	2	GAB2, LOC100506220	-6939, 100003	upstream, in gene	ActReg chr11 #4177	0	1	0	1
8484	16	82225978	82227053	1075	2	1.615	5.793	2	14	0	0	0				ActReg chr16 #8484	0	1	0	1
13795	2	204584341	204585537	1196	2	1.643	6.579	3	14	0	0	1	CD28	13741	in gene	ActReg chr2 #13795	0	1	0	1
17318	4	75204456	75205207	751	2	1.833	5.87	3	14	0	0	0				ActReg chr4 #17318	0	1	0	1
17677	5	5481266	5481958	692	2	2.071	7.35	4	14	0	0	1	KIAA0947	58805	in gene	ActReg chr5 #17677	0	1	0	1
17898	5	76932256	76933541	1285	2	2.878	6.537	5	14	1	1	1	OTP	1624	in gene	ActReg chr5 #17898	0	1	0	1
2211	1	234781071	234782279	1208	2	2	7.361	3	13	0	0	0				ActReg chr1 #2211	0	1	0	1
4090	11	72662117	72662775	658	2	1.389	6.25	2	13	0	0	2	FCHSD2, LOC100506045	190697, -8101	in gene, upstream	ActReg chr11 #4090	0	1	0	1
5298	12	109307403	109308844	1441	2	2.308	6.089	4	13	0	1	2	LOC100505997, SVOP	-4345, 64330	upstream, in gene	ActReg chr12 #5298	0	1	0	1
5681	13	29318237	29318801	564	2	2.5	7.333	4	13	0	0	0				ActReg chr13 #5681	0	1	0	1
7401	15	86192103	86193286	1183	2	2.864	5.794	6	13	0	0	1	AKAP13	268823	in gene	ActReg chr15 #7401	0	1	0	1
13445	2	119731281	119732791	1510	2	3.529	6.532	7	13	0	0	1	MARCO	32291	in gene	ActReg chr2 #13445	0	1	0	1
13774	2	202073276	202074351	1075	2	2.412	6.781	5	13	0	0	1	CASP10	26192	in gene	ActReg chr2 #13774	0	1	0	1
16800	3	169669414	169670412	998	2	1.471	5.355	2	13	0	0	0				ActReg chr3 #16800	0	1	0	1
17705	5	14757884	14758753	869	2	0	5.846	0	13	0	0	1	ANKH	113569	in gene	ActReg chr5 #17705	0	1	0	1
18686	6	25016841	25017903	1062	2	2.333	5.273	5	13	0	0	0				ActReg chr6 #18686	0	1	0	1
19917	7	20259150	20260195	1045	2	3.48	7.424	8	13	0	2	2	MACC1, LOC100506098	-2659, 2472	upstream, in gene	ActReg chr7 #19917	0	1	0	1
19919	7	20505863	20506846	983	2	2.059	6.286	3	13	0	0	0				ActReg chr7 #19919	0	1	0	1
20592	7	139430880	139432644	1764	2	5.267	5.796	10	13	0	0	1	LOC100505582	45931	in gene	ActReg chr7 #20592	0	1	0	1
21328	8	126934998	126936490	1492	2	2.154	6.818	3	13	0	0	0				ActReg chr8 #21328	0	1	0	1
22814	X	78399432	78400473	1041	2	1.429	5.032	3	13	0	0	0				ActReg chrX #22814	0	1	0	1
959	1	51887564	51888613	1049	2	1.7	5.394	2	12	0	0	1	EPS15	96907	in gene	ActReg chr1 #959	0	1	0	1
1861	1	198607544	198608911	1367	2	2.45	5.953	6	12	0	1	1	PTPRC	90	in gene	ActReg chr1 #1861	0	1	0	1
4233	11	95889471	95891008	1537	2	2.258	6.245	4	12	0	0	1	MAML2	186105	in gene	ActReg chr11 #4233	0	1	0	1
5175	12	92341202	92342035	833	2	1	5.769	1	12	0	0	0				ActReg chr12 #5175	0	1	0	1
5821	13	51199899	51200887	988	2	1.944	5.069	3	12	0	0	0				ActReg chr13 #5821	0	1	0	1
5945	13	110813224	110814390	1166	2	1.111	6.111	2	12	0	0	1	COL4A1	145689	in gene	ActReg chr13 #5945	0	1	0	1
11923	19	39349604	39350787	1183	2	2.444	7.432	7	12	0	1	2	HNRNPL, RINL	-7216, 18699	upstream, downstream	ActReg chr19 #11923	0	1	0	1
17371	4	84482201	84482970	769	2	2.625	5.87	3	12	0	0	1	AGPAT9	24932	in gene	ActReg chr4 #17371	0	1	0	1
17706	5	14778023	14778897	874	2	2.522	6.704	4	12	0	1	2	ANKH, LOC100128508	93427, -1319	in gene, upstream	ActReg chr5 #17706	0	1	0	1
17910	5	79695158	79696078	920	2	1.579	6.103	3	12	0	0	1	ZFYVE16	-8220	upstream	ActReg chr5 #17910	0	1	0	1
19978	7	29359194	29360161	967	2	2.095	4.742	3	12	0	0	1	CHN2	125556	in gene	ActReg chr7 #19978	0	1	0	1
22588	X	23750820	23751495	675	2	1.545	6.286	2	12	0	0	1	ACOT9	10250	in gene	ActReg chrX #22588	0	1	0	1
735	1	35965320	35966320	1000	2	1	5.29	1	11	0	0	1	KIAA0319L	57217	in gene	ActReg chr1 #735	0	1	0	1
1025	1	60035363	60037028	1665	2	3.422	6.255	8	11	0	0	1	FGGY	273570	in gene	ActReg chr1 #1025	0	1	0	1
1193	1	109128499	109129266	767	2	1.4	5.208	2	11	0	0	1	FAM102B	25911	in gene	ActReg chr1 #1193	0	1	0	1
4791	12	40552195	40552908	713	2	1.938	6.571	4	11	0	0	0				ActReg chr12 #4791	0	1	0	1
5803	13	48985455	48986954	1499	2	2.944	5.723	6	11	0	0	2	RB1, LPAR6	108321, 32636	in gene, in gene	ActReg chr13 #5803	0	1	0	1
9879	17	65403585	65404939	1354	2	1.914	5.524	4	11	0	0	1	PITPNC1	30338	in gene	ActReg chr17 #9879	0	1	0	1
13734	2	197138720	197139624	904	2	1.684	4.929	4	11	0	0	2	HECW2, LOC100507039	318163, 14334	in gene, downstream	ActReg chr2 #13734	0	1	0	1
14248	20	8075342	8076187	845	2	1	4.808	1	11	0	0	0				ActReg chr20 #14248	0	1	0	1
17755	5	39270224	39270967	743	2	1.6	5.652	2	11	0	0	0				ActReg chr5 #17755	0	1	0	1
17828	5	61594615	61596240	1625	2	2.444	5.745	4	11	0	1	1	KIF2A	-6562	upstream	ActReg chr5 #17828	0	1	0	1
17864	5	70896530	70897453	923	2	2.042	6.793	4	11	0	0	1	MCCC2	13876	in gene	ActReg chr5 #17864	0	1	0	1
21539	9	281293	282739	1446	2	2.969	6.455	6	11	0	0	1	DOCK8	67151	in gene	ActReg chr9 #21539	0	1	0	1
21582	9	16413454	16414343	889	2	1.6	5.607	2	11	0	0	1	BNC2	456888	in gene	ActReg chr9 #21582	0	1	0	1
21597	9	21789511	21790186	675	2	1.688	5.286	3	11	0	0	0				ActReg chr9 #21597	0	1	0	1
4428	11	123344761	123345533	772	2	1.125	5.957	2	10	0	0	0				ActReg chr11 #4428	0	1	0	1
9604	17	45392753	45393565	812	2	2.357	6.083	4	10	0	0	3	ITGB3, LOC100506252, C17orf57	61951, -10108, -8188	downstream, upstream, upstream	ActReg chr17 #9604	0	1	0	1
9748	17	55532059	55533296	1237	2	2.417	6.079	4	10	0	0	1	MSI2	198746	in gene	ActReg chr17 #9748	0	1	0	1
12956	2	44410609	44411636	1027	2	1.474	5.484	2	10	0	0	1	PPM1B	15122	in gene	ActReg chr2 #12956	0	1	0	1
13072	2	65857664	65858517	853	2	1.833	5.259	3	10	0	0	1	LOC100131818	3030	in gene	ActReg chr2 #13072	0	1	0	1
14590	20	48619450	48620407	957	2	1.579	5.333	3	10	0	0	0				ActReg chr20 #14590	0	1	0	1
14918	21	37296609	37297805	1196	2	1.643	5.649	4	10	0	0	0				ActReg chr21 #14918	0	1	0	1
18328	5	158510788	158511529	741	2	1.167	5.522	2	10	0	0	1	EBF1	15630	in gene	ActReg chr5 #18328	0	1	0	1
18397	5	172461596	172462923	1327	2	1.471	5.833	3	10	0	0	1	ATP6V0E1	51496	downstream	ActReg chr5 #18397	0	1	0	1
19090	6	38539711	38540562	851	2	1.647	4.741	2	10	0	0	1	BTBD9	67788	in gene	ActReg chr6 #19090	0	1	0	1
19418	6	123031121	123031884	763	2	1.867	6.136	4	10	0	0	1	PKIB	238440	in gene	ActReg chr6 #19418	0	1	0	1
19585	6	158710587	158711960	1373	2	2.405	6.256	8	10	0	0	1	LOC100505560	58005	in gene	ActReg chr6 #19585	0	1	0	1
22034	9	126628532	126629529	997	2	1.25	5.161	2	10	0	0	1	DENND1A	63387	in gene	ActReg chr9 #22034	0	1	0	1
22971	X	136647498	136648432	934	2	1.75	5.517	4	10	1	1	1	ZIC3	-381	upstream	ActReg chrX #22971	0	1	0	1
7908	16	16100976	16101871	895	2	2	5.393	4	9	0	0	1	ABCC1	57989	in gene	ActReg chr16 #7908	0	1	0	1
10411	18	5456636	5457391	755	2	1	5.174	1	9	0	0	1	EPB41L3	86973	in gene	ActReg chr18 #10411	0	1	0	1
13595	2	162810362	162811154	792	2	1.4	5.44	2	9	0	0	1	SLC4A10	329913	in gene	ActReg chr2 #13595	0	1	0	1
16420	3	60033889	60034902	1013	2	2.192	6.065	3	9	0	0	1	FHIT	1202738	in gene	ActReg chr3 #16420	0	1	0	1
17552	4	157867467	157868337	870	2	1	4.889	1	9	0	0	1	PDGFC	24644	in gene	ActReg chr4 #17552	0	1	0	1
9631	17	46342230	46343075	845	2	1.2	5.481	2	8	0	0	1	SKAP1	164942	in gene	ActReg chr17 #9631	0	1	0	1
10406	18	3816625	3817848	1223	1	1	5.486	1	21	0	0	1	DLGAP1	62899	in gene	ActReg chr18 #10406	0	0	0	1
16802	3	169716222	169717310	1088	1	1.4	6.562	2	19	0	1	2	SEC62, LOC100505492	32186, -5562	downstream, upstream	ActReg chr3 #16802	0	0	0	1
20866	8	19522422	19523459	1037	1	2.722	5.742	5	19	0	0	1	CSGALNACT1	17321	in gene	ActReg chr8 #20866	0	0	0	1
13015	2	58334699	58335673	974	1	1.385	6.214	2	16	0	0	1	VRK2	61409	in gene	ActReg chr2 #13015	0	0	0	1
13275	2	97024972	97026055	1083	1	1.3	7.688	2	16	0	0	1	NCAPH	24029	in gene	ActReg chr2 #13275	0	0	0	1
12949	2	43766799	43768026	1227	1	1	4.974	1	15	0	0	1	THADA	55773	in gene	ActReg chr2 #12949	0	0	0	1
16102	3	37996258	37997267	1009	1	2.778	5.419	4	15	0	0	1	CTDSPL	93093	in gene	ActReg chr3 #16102	0	0	0	1
21732	9	74253239	74254439	1200	1	2.895	5.771	7	15	0	0	0				ActReg chr9 #21732	0	0	0	1
4543	12	2403480	2404651	1171	1	2.5	6.806	4	14	0	0	1	CACNA1C	241649	in gene	ActReg chr12 #4543	0	0	0	1
5270	12	106617798	106618611	813	1	2.611	6.6	4	14	0	0	0				ActReg chr12 #5270	0	0	0	1
6485	14	88945081	88946087	1006	1	2.478	7.419	5	14	1	0	1	PTPN21	75539	in gene	ActReg chr14 #6485	0	0	0	1
13004	2	55237065	55238061	996	1	1.833	6.034	4	14	0	0	1	RTN4	40171	in gene	ActReg chr2 #13004	0	0	0	1
17719	5	31119699	31120800	1101	1	1.167	5.257	2	14	0	0	0				ActReg chr5 #17719	0	0	0	1
308	1	13949401	13950345	944	1	2.15	5.567	4	13	0	0	1	PDPN	39621	downstream	ActReg chr1 #308	0	0	0	1
369	1	17960730	17962711	1981	1	2.742	6.542	6	13	0	0	1	ARHGEF10L	95390	in gene	ActReg chr1 #369	0	0	0	1
17564	4	166109055	166109919	864	1	1.938	4.963	3	13	0	0	0				ActReg chr4 #17564	0	0	0	1
20822	8	8729045	8730179	1134	1	2.094	5.758	4	13	0	0	1	MFHAS1	21519	in gene	ActReg chr8 #20822	0	0	0	1
2035	1	212626589	212627449	860	1	1.625	7.8	4	12	0	0	1	NENF	20790	downstream	ActReg chr1 #2035	0	0	0	1
6238	14	56800066	56800937	871	1	1.909	5.308	3	12	0	0	0				ActReg chr14 #6238	0	0	0	1
6591	14	97933367	97934353	986	1	1.474	5.5	3	12	0	0	0				ActReg chr14 #6591	0	0	0	1
7918	16	17684916	17685677	761	1	1.167	5.333	2	12	0	0	0				ActReg chr16 #7918	0	0	0	1
9865	17	63043836	63044560	724	1	2.3	6.13	3	12	0	0	1	GNA13	8722	in gene	ActReg chr17 #9865	0	0	0	1
13352	2	102391759	102392665	906	1	2	5.077	3	12	0	0	1	MAP4K4	77724	in gene	ActReg chr2 #13352	0	0	0	1
17336	4	78770485	78771582	1097	1	1.387	6.206	3	12	0	0	0				ActReg chr4 #17336	0	0	0	1
19909	7	13889364	13890142	778	1	1.294	5.727	2	12	0	0	0				ActReg chr7 #19909	0	0	0	1
1768	1	174999769	175000773	1004	1	3.048	6.25	6	11	0	1	2	LOC100506117, MRPS14	18177, -7710	downstream, upstream	ActReg chr1 #1768	0	0	0	1
4663	12	10280943	10281875	932	1	1.929	4.793	3	11	0	1	1	CLEC7A	1459	in gene	ActReg chr12 #4663	0	0	0	1
5823	13	51467712	51468950	1238	1	3.476	5.462	5	11	0	0	0				ActReg chr13 #5823	0	0	0	1
8978	17	8373753	8374440	687	1	1.562	6.318	3	11	0	0	2	NDEL1, MYH10	34917, 159940	downstream, downstream	ActReg chr17 #8978	0	0	0	1
12736	2	17993866	17994773	907	1	1.571	4.679	3	11	0	1	1	MSGN1	-3467	upstream	ActReg chr2 #12736	0	0	0	1
12902	2	38405847	38406579	732	1	1	5.95	1	11	0	0	1	C2orf58	47966	in gene	ActReg chr2 #12902	0	0	0	1
13563	2	153277731	153278650	919	1	1.905	5.607	3	11	0	0	1	FMNL2	86439	in gene	ActReg chr2 #13563	0	0	0	1
3443	11	6755675	6756740	1065	1	1.211	4.676	3	10	0	0	0				ActReg chr11 #3443	0	0	0	1
5150	12	76319729	76320584	855	1	1.143	5.25	2	10	0	0	0				ActReg chr12 #5150	0	0	0	1
12857	2	29174701	29175602	901	1	2	5.333	2	10	0	0	1	WDR43	57618	downstream	ActReg chr2 #12857	0	0	0	1
14285	20	20393463	20394129	666	1	1.688	5.286	2	10	0	0	1	RALGAPA2	299470	in gene	ActReg chr20 #14285	0	0	0	1
18717	6	26258672	26260131	1459	1	1.952	5.289	4	10	0	0	2	HIST1H3F, HIST1H2BH	-8566, 7522	upstream, downstream	ActReg chr6 #18717	0	0	0	1
21293	8	124098056	124099686	1630	1	3.7	5.408	8	10	0	0	1	WDR67	13951	in gene	ActReg chr8 #21293	0	0	0	1
2540	10	32266303	32267236	933	1	1.571	5.759	2	9	0	0	0				ActReg chr10 #2540	0	0	0	1
6330	14	68320005	68320907	902	1	1.45	5.84	2	9	0	0	1	RAD51L1	33960	in gene	ActReg chr14 #6330	0	0	0	1
8491	16	84102010	84102970	960	1	2.15	5.733	4	9	0	0	2	MBTPS1, LOC100506417	48027, -9695	in gene, upstream	ActReg chr16 #8491	0	0	0	1
14910	21	36305902	36307535	1633	1	2.933	5.52	7	9	0	0	1	RUNX1	114877	in gene	ActReg chr21 #14910	0	0	0	1
871	1	43295325	43296226	901	1	2	4.759	4	8	0	0	1	ERMAP	12999	in gene	ActReg chr1 #871	0	0	0	1
22489	9	140076899	140102896	25997	6	30.802	29.383	417	398	4	5	5	ANAPC2, SSNA1, C9orf75, TMEM203, NDOR1	-6840, 6843, 5083, 10193, -10222	upstream, downstream, in gene, downstream, upstream	ActReg chr9 #22489	1	1	0	0
10680	18	77438182	77444161	5979	2	61.25	56.802	437	397	1	1	1	CTDP1	1370	in gene	ActReg chr18 #10680	1	1	0	0
18918	6	31934148	31941802	7654	2	54.234	47.627	425	389	1	3	6	RDBP, MIR1236, SKIV2L, DOM3Z, STK19, C4A	-11111, -13258, 11394, 2057, -977, -11859	upstream, upstream, downstream, in gene, upstream, upstream	ActReg chr6 #18918	1	1	0	0
9337	17	36978779	36983213	4434	2	59.145	53.942	419	386	1	1	2	CWC25, C17orf98	593, 16646	in gene, downstream	ActReg chr17 #9337	1	1	0	0
7664	16	2007927	2044898	36971	7	26.156	23.026	416	382	10	12	13	RPL3L, NDUFB10, RPS2, SNORA10, SNORA64, SNHG9, SNORA78, RNF151, TBL3, NOXO1, GFER, SYNGR3, ZNF598	-21733, 16895, -11585, -13945, -13305, 11415, 11227, 9537, 4348, 5028, -7738, -13556, 33351	upstream, downstream, upstream, upstream, upstream, downstream, downstream, downstream, in gene, downstream, upstream, upstream, downstream	ActReg chr16 #7664	1	1	0	0
5570	12	132623240	132633607	10367	2	41.13	40.869	409	377	2	2	2	DDX51, NOC4L	457, -570	in gene, upstream	ActReg chr12 #5570	1	1	0	0
16014	3	16304018	16308748	4730	2	54.714	49.095	401	371	1	2	2	DPH3, OXNAD1	113, -284	in gene, upstream	ActReg chr3 #16014	1	1	0	0
669	1	32107756	32113299	5543	2	70.136	66.364	418	370	1	1	2	PEF1, COL16A1	311, 59241	in gene, downstream	ActReg chr1 #669	1	1	0	0
12240	19	47984916	47991218	6302	2	40.919	40.234	416	368	1	2	4	SLC8A2, KPTN, LOC100505681, NAPA	-12760, -546, 597, 30430	upstream, upstream, in gene, downstream	ActReg chr19 #12240	1	1	0	0
7923	16	19077925	19081150	3225	2	84.02	75.52	405	367	1	1	2	TMC7, COQ7	84281, 620	downstream, in gene	ActReg chr16 #7923	1	1	0	0
67	1	1508174	1513359	5185	3	63.006	64.544	396	360	1	1	1	SSU72	-504	upstream	ActReg chr1 #67	1	1	0	0
7688	16	2314591	2323598	9007	2	39.348	35.259	397	360	1	2	3	RNPS1, MIR940, ABCA3	-980, -2654, 71653	upstream, upstream, downstream	ActReg chr16 #7688	1	1	0	0
282	1	12037992	12044040	6048	2	43.716	40.297	375	359	1	1	2	PLOD1, MFN2	46270, 778	downstream, in gene	ActReg chr1 #282	1	1	0	0
7244	15	73074383	73078676	4293	2	63.172	60.754	407	359	1	1	1	ADPGK	-403	upstream	ActReg chr15 #7244	1	1	0	0
14586	20	48529673	48534039	4366	2	60.887	55.353	385	358	1	1	1	SPATA2	224	in gene	ActReg chr20 #14586	1	1	0	0
15942	3	10066073	10071183	5110	2	49.791	49.283	394	358	1	1	1	FANCD2	515	in gene	ActReg chr3 #15942	1	1	0	0
17455	4	120374121	120377697	3576	3	53.66	50.835	388	358	1	2	2	LOC100507306, LOC645513	-125, -35	upstream, upstream	ActReg chr4 #17455	1	1	0	0
11032	19	4790526	4794555	4029	2	68.167	65.623	377	357	1	2	3	LOC100506984, FEM1A, LOC100507004	-1288, 812, 8738	upstream, in gene, downstream	ActReg chr19 #11032	1	1	0	0
10668	18	76827020	76830358	3338	2	87.234	74.375	407	354	1	1	1	ATP9B	-708	upstream	ActReg chr18 #10668	1	1	0	0
15568	22	39094019	39103548	9529	2	46.554	40.887	407	353	2	3	3	LOC100506349, JOSD1, GTPBP1	258, -2324, -3024	in gene, upstream, upstream	ActReg chr22 #15568	1	1	0	0
7638	16	1463098	1473713	10615	3	32.593	31.134	383	352	2	1	2	UNKL, C16orf91	-3700, 10940	upstream, downstream	ActReg chr16 #7638	1	1	0	0
72	1	1590062	1591314	1252	2	133.219	104.622	382	351	1	1	2	CDK11B, RP11-345P4.4	-215, 33555	upstream, downstream	ActReg chr1 #72	1	1	0	0
22252	9	133999421	134003927	4506	2	54.409	45.404	411	351	1	1	2	AIF1L, NUP214	29811, 693	downstream, in gene	ActReg chr9 #22252	1	1	0	0
8723	17	683706	688347	4641	2	62.331	53.131	405	350	1	2	2	GLOD4, RNMTL1	-455, 513	upstream, in gene	ActReg chr17 #8723	1	1	0	0
11825	19	36117780	36125855	8075	2	37.115	33.6	381	346	1	2	3	HAUS5, RBM42, ETV2	18171, 1837, -10830	downstream, in gene, upstream	ActReg chr19 #11825	1	1	0	0
13368	2	105951757	105955743	3986	2	45.828	47.734	372	346	1	3	3	TGFBRAP1, LOC100506473, C2orf49	-7602, -1745, -263	upstream, upstream, upstream	ActReg chr2 #13368	1	1	0	0
11654	19	19028210	19035009	6799	2	42.75	42.706	368	345	1	2	3	COPE, DDX49, HOMER3	-1410, 1125, 20432	upstream, in gene, downstream	ActReg chr19 #11654	1	1	0	0
18660	6	17705764	17708256	2492	2	99.273	93.442	386	344	1	1	1	NUP153	-192	upstream	ActReg chr6 #18660	1	1	0	0
19728	7	1197146	1202202	5056	2	50.09	46.177	404	344	1	1	1	ZFAND2A	181	in gene	ActReg chr7 #19728	1	1	0	0
20854	8	17102882	17105756	2874	2	91.48	66.629	387	344	1	2	2	CNOT7, VPS37A	68, -82	in gene, upstream	ActReg chr8 #20854	1	1	0	0
21469	8	144616109	144630164	14055	4	27.095	25.206	374	344	1	2	2	ZC3H3, GSDMD	484, -12421	in gene, upstream	ActReg chr8 #21469	1	1	0	0
8412	16	71877873	71882465	4592	2	57.175	54.312	384	343	1	1	1	ATXN1L	270	in gene	ActReg chr16 #8412	1	1	0	0
21641	9	34047784	34050645	2861	2	82.655	73.955	386	343	1	1	1	UBAP2	-267	upstream	ActReg chr9 #21641	1	1	0	0
17612	4	186345748	186348444	2696	2	75.036	67.774	378	342	1	2	2	UFSP2, C4orf47	43, -3449	in gene, upstream	ActReg chr4 #17612	1	1	0	0
7655	16	1813934	1838734	24800	2	23.273	21.05	383	341	6	5	7	MAPK8IP3, NME3, MRPS34, EME2, SPSB3, NUBP2, IGFALS	70113, -4624, -3194, 3105, 6247, -6599, 18575	downstream, upstream, upstream, downstream, downstream, upstream, downstream	ActReg chr16 #7655	1	1	0	0
10384	18	2569166	2573258	4092	2	51.859	50.063	372	341	1	2	2	METTL4, NDC80	277, -298	in gene, upstream	ActReg chr18 #10384	1	1	0	0
22676	X	48657685	48661528	3843	2	60.633	51.102	383	341	1	1	2	GATA1, HDAC6	14624, -881	downstream, upstream	ActReg chrX #22676	1	1	0	0
3423	11	4110856	4117908	7052	2	36.982	33.814	385	340	1	1	2	STIM1, RRM1	237449, -1542	in gene, upstream	ActReg chr11 #3423	1	1	0	0
11580	19	18042121	18049905	7784	2	36.808	33.983	382	340	1	1	1	CCDC124	2189	in gene	ActReg chr19 #11580	1	1	0	0
14530	20	44597898	44602165	4267	2	63.662	58.937	382	340	1	1	1	ZNF335	802	in gene	ActReg chr20 #14530	1	1	0	0
3079	10	113941282	113944852	3570	2	65.782	57.604	395	339	1	1	1	GPAM	458	in gene	ActReg chr10 #3079	1	1	0	0
3886	11	64847472	64856973	9501	2	28.838	28.301	382	339	1	4	4	CDCA5, ZFPL1, LOC100130348, C11orf2	-607, 528, 4281, -11461	upstream, in gene, downstream, upstream	ActReg chr11 #3886	1	1	0	0
10879	19	2424971	2433014	8043	2	42.218	37.423	388	339	4	1	3	TMPRSS9, TIMM13, LMNB2	39208, -1117, 27966	downstream, upstream, in gene	ActReg chr19 #10879	1	1	0	0
12282	19	49117946	49124349	6403	3	34.045	32.709	378	339	1	3	5	FAM83E, SPACA4, RPL18, SPHK2, DBP	-4453, 11147, 1286, -1401, 19492	upstream, downstream, in gene, upstream, downstream	ActReg chr19 #12282	1	1	0	0
20158	7	66308372	66312291	3919	2	59.333	53.032	377	339	1	0	0				ActReg chr7 #20158	1	1	0	0
19531	6	149865265	149869235	3970	2	49.19	50.145	354	338	1	1	1	PPIL4	-79	upstream	ActReg chr6 #19531	1	1	0	0
21605	9	26945944	26948410	2466	2	76.513	71.29	386	338	1	2	2	PLAA, IFT74	291, 140	in gene, in gene	ActReg chr9 #21605	1	1	0	0
3721	11	60607487	60613644	6157	2	41.155	37.674	391	337	1	1	2	CCDC86, GPR44	1136, 12879	in gene, downstream	ActReg chr11 #3721	1	1	0	0
15939	3	10023419	10030589	7170	3	40.512	37.355	378	336	0	2	2	TMEM111, LOC442075	1518, -1591	in gene, upstream	ActReg chr3 #15939	1	1	0	0
17155	4	8439280	8445732	6452	2	40.596	38.589	378	336	1	2	2	ACOX3, C4orf23	-54, -26	upstream, upstream	ActReg chr4 #17155	1	1	0	0
8614	16	88750114	88778523	28409	4	23.45	22.689	351	335	4	3	5	MGC23284, SNAI3, RNF166, CTU2, FAM38A	34537, -11436, 8511, -8573, 87054	downstream, upstream, in gene, upstream, downstream	ActReg chr16 #8614	1	1	0	0
9451	17	39843126	39847220	4094	2	62.648	57.805	346	335	1	1	1	EIF1	46	in gene	ActReg chr17 #9451	1	1	0	0
17048	4	2008662	2012398	3736	2	70.504	63.938	375	335	1	1	1	WHSC2	429	in gene	ActReg chr4 #17048	1	1	0	0
13386	2	109334395	109336956	2561	2	77.756	74.025	371	334	1	1	1	RANBP2	-262	upstream	ActReg chr2 #13386	1	1	0	0
16993	4	490589	496255	5666	3	39.789	37.366	392	334	1	2	2	ZNF721, PIGG	20, 433	in gene, in gene	ActReg chr4 #16993	1	1	0	0
21780	9	91931822	91935258	3436	2	63.29	57.83	382	334	1	1	3	CKS2, MIR3153, SECISBP2	7427, 6400, 128	downstream, downstream, in gene	ActReg chr9 #21780	1	1	0	0
14214	20	3798521	3806904	8383	3	33.811	30.541	398	333	1	1	1	C20orf29	1509	in gene	ActReg chr20 #14214	1	1	0	0
17228	4	39458399	39462422	4023	2	64.984	62.589	375	332	1	2	3	KLB, RPL9, LIAS	51937, 158, -255	downstream, in gene, upstream	ActReg chr4 #17228	1	1	0	0
20112	7	55432541	55435848	3307	2	84.404	76.792	372	332	1	1	1	LANCL2	1053	in gene	ActReg chr7 #20112	1	1	0	0
3313	11	790707	814340	23633	2	23.345	20.705	373	331	5	6	9	LOC100506518, NS3BP, CEND1, SLC25A22, LRDD, RPLP2, SNORA52, PNPLA2, LOC100506720	24941, 23164, -12397, -4254, 2727, -7413, -9158, -16378, 22096	downstream, downstream, upstream, upstream, in gene, upstream, upstream, upstream, downstream	ActReg chr11 #3313	1	1	0	0
10832	19	1932466	1946267	13801	2	27.208	25.949	351	329	1	1	3	SCAMP4, CSNK1G2, C19orf34	33993, -1795, 15182	downstream, upstream, downstream	ActReg chr19 #10832	1	1	0	0
10808	19	1647863	1653952	6089	3	31.038	30.275	376	328	0	1	1	TCF3	1419	in gene	ActReg chr19 #10808	1	1	0	0
9028	17	15901416	15904908	3492	2	53.694	52.798	368	327	1	2	2	ZSWIM7, TTC19	-156, 380	upstream, in gene	ActReg chr17 #9028	1	1	0	0
13179	2	74775425	74784630	9205	2	36.679	33.635	372	326	2	2	3	LOXL3, DOK1, C2orf65	1035, -1833, 95137	in gene, upstream, downstream	ActReg chr2 #13179	1	1	0	0
14020	2	237993319	237995819	2500	2	76.014	62.091	380	326	1	1	1	COPS8	485	in gene	ActReg chr2 #14020	1	1	0	0
15313	22	26876766	26882495	5729	2	37.705	36.268	365	325	1	2	3	HPS4, SRRD, TFIP11	190, -220, 28807	in gene, upstream, downstream	ActReg chr22 #15313	1	1	0	0
3004	10	104152262	104166168	13906	2	39.065	34.82	345	323	2	1	3	GBF1, NFKB2, PSD	153906, 4986, 19686	downstream, in gene, downstream	ActReg chr10 #3004	1	1	0	0
2154	1	228284388	228298459	14071	2	39.706	34.526	378	322	3	2	4	ARF1, C1orf35, LOC100506628, MRPL55	21062, -401, 13359, 5590	downstream, upstream, in gene, downstream	ActReg chr1 #2154	1	1	0	0
14964	21	43428579	43431941	3362	2	70.946	60.485	372	322	1	1	1	ZNF295	236	in gene	ActReg chr21 #14964	1	1	0	0
9495	17	40983658	40986872	3214	2	82.126	62.96	370	321	1	2	3	BECN1, PSME3, AOC2	-8955, -158, -11344	upstream, upstream, upstream	ActReg chr17 #9495	1	1	0	0
16958	3	196292740	196297135	4395	2	45.584	44.92	362	321	2	2	2	WDR53, FBXO45	476, -788	in gene, upstream	ActReg chr3 #16958	1	1	0	0
17533	4	153455377	153458780	3403	2	80.629	77.057	385	321	1	2	2	FBXW7, DKFZP434I0714	-906, -338	upstream, upstream	ActReg chr4 #17533	1	1	0	0
17831	5	61707613	61710610	2997	2	68.586	58.17	366	321	1	1	2	DIMT1L, IPO11	-9383, 538	upstream, in gene	ActReg chr5 #17831	1	1	0	0
2767	10	74925450	74929369	3919	2	54.579	50.942	362	319	1	2	2	ECD, FAM149B1	444, -468	in gene, upstream	ActReg chr10 #2767	1	1	0	0
16633	3	128596301	128601312	5011	2	43.284	41.026	367	319	1	2	2	LOC653712, ACAD9	-8422, 473	upstream, in gene	ActReg chr3 #16633	1	1	0	0
17447	4	113556805	113560160	3355	2	85.366	73.914	348	319	1	2	7	C4orf21, LARP7, MIR367, MIR302D, MIR302A, MIR302C, MIR302B	-331, 362, 10615, 10745, 10925, 11104, 11231	upstream, in gene, downstream, downstream, downstream, downstream, downstream	ActReg chr4 #17447	1	1	0	0
20079	7	45806796	45810489	3693	2	44.15	38.531	370	319	1	0	0				ActReg chr7 #20079	1	1	0	0
6108	14	24765488	24773459	7971	2	37.676	35.546	366	318	1	4	5	DHRS1, C14orf21, CIDEB, LTB4R2, LTB4R	-434, 375, 11103, -9884, -11232	upstream, in gene, downstream, upstream, upstream	ActReg chr14 #6108	1	1	0	0
3987	11	66608874	66614555	5681	2	46.905	43.186	281	317	1	1	3	C11orf80, RCE1, PC	99507, 831, 114133	downstream, in gene, downstream	ActReg chr11 #3987	1	1	0	0
4006	11	67181872	67216249	34377	3	20.548	19.172	360	317	5	5	7	TBC1D10C, ATPGD1, RPS6KB2, PTPRCAP, CORO1B, GPR152, CABP4	27648, 15911, 3125, 6093, 12203, 21140, -23758	downstream, downstream, in gene, downstream, downstream, downstream, upstream	ActReg chr11 #4006	1	1	0	0
382	1	19534886	19538422	3536	2	59.37	55.482	365	315	1	1	2	UBR4, KIAA0090	92, 41392	in gene, downstream	ActReg chr1 #382	1	1	0	0
6433	14	75739357	75748696	9339	3	31.993	33.404	349	315	1	2	2	FOS, LOC100287415	-1455, 2805	upstream, downstream	ActReg chr14 #6433	1	1	0	0
15858	22	50680630	50693008	12378	2	33.292	29.005	356	315	2	2	4	TUBGCP6, HDAC10, MAPK12, MAPK11	-3419, 3015, 13270, 21960	upstream, in gene, downstream, downstream	ActReg chr22 #15858	1	1	0	0
19310	6	91295546	91298289	2743	2	65.718	65.837	320	315	1	1	1	MAP3K7	-10	upstream	ActReg chr6 #19310	1	1	0	0
3140	10	124738572	124741126	2554	2	52.646	43.275	366	314	1	1	1	PSTK	293	in gene	ActReg chr10 #3140	1	1	0	0
11225	19	10360512	10366797	6285	2	39.848	34.436	358	313	1	1	1	MRPL4	1014	in gene	ActReg chr19 #11225	1	1	0	0
19509	6	144414407	144418161	3754	2	59.473	52.103	342	313	1	1	1	SF3B5	470	in gene	ActReg chr6 #19509	1	1	0	0
983	1	53701759	53705911	4152	2	45.985	42.938	357	312	1	2	3	MAGOH, LOC100507564, LRP8	372, -447, 89986	in gene, upstream, downstream	ActReg chr1 #983	1	1	0	0
15188	22	20097342	20106525	9183	3	27.436	24.993	331	312	2	2	3	DGCR8, TRMT2A, RANBP1	34178, 2835, -3091	downstream, in gene, upstream	ActReg chr22 #15188	1	1	0	0
20886	8	21963763	21970930	7167	2	42.036	37.705	362	312	1	1	3	FAM160B2, NUDT18, HR	20632, -414, 21219	downstream, upstream, downstream	ActReg chr8 #20886	1	1	0	0
607	1	28050819	28053701	2882	2	49.88	48.211	332	311	1	1	1	FAM76A	-230	upstream	ActReg chr1 #607	1	1	0	0
3915	11	65332171	65346819	14648	4	32.749	29.844	367	311	4	4	4	LTBP3, SSSCA1, FAM89B, EHBP1L1	-13796, 1552, -325, -4014	upstream, downstream, upstream, upstream	ActReg chr11 #3915	1	1	0	0
17357	4	83820258	83823229	2971	2	76.136	62.517	364	311	1	2	3	SEC31A, LOC100499177, THAP9	-9324, 326, -94	upstream, in gene, upstream	ActReg chr4 #17357	1	1	0	0
18917	6	31924138	31928758	4620	2	38.701	38.528	345	311	1	3	5	CFB, RDBP, MIR1236, SKIV2L, DOM3Z	12727, 416, -1731, -133, 13584	downstream, in gene, upstream, upstream, downstream	ActReg chr6 #18917	1	1	0	0
2554	10	35414557	35417904	3347	2	48.792	53.75	282	310	1	1	1	CREM	429	in gene	ActReg chr10 #2554	1	1	0	0
3459	11	9480465	9484476	4011	3	54.847	48.592	366	309	1	2	2	LOC644656, ZNF143	-225, -42	upstream, upstream	ActReg chr11 #3459	1	1	0	0
4454	11	126137078	126141819	4741	2	44.216	40.245	370	309	1	2	3	FAM118B, SRPR, FOXRED1	57829, -571, 393	downstream, upstream, in gene	ActReg chr11 #4454	1	1	0	0
17404	4	100483327	100485986	2659	2	79.443	76.432	344	309	1	2	2	RG9MTD2, MTTP	533, -584	in gene, upstream	ActReg chr4 #17404	1	1	0	0
8932	17	7474882	7478830	3948	2	65.042	63.941	338	308	1	5	9	TNFSF12-TNFSF13, TNFSF13, SENP3, EIF4A1, SNORA48, SNORD10, SNORA67, CD68, MPDU1	24440, 15247, 11537, 799, -1175, -3273, -4417, -5949, -10109	downstream, downstream, downstream, in gene, upstream, upstream, upstream, upstream, upstream	ActReg chr17 #8932	1	1	0	0
11824	19	36099728	36107740	8012	2	34.212	34.084	355	308	1	1	1	HAUS5	88	in gene	ActReg chr19 #11824	1	1	0	0
110	1	2338074	2350628	12554	2	27.287	25.911	338	307	3	1	2	RER1, PEX10	21137, -341	downstream, upstream	ActReg chr1 #110	1	1	0	0
2155	1	228325952	228336616	10664	3	31.937	30.045	351	307	1	2	2	GUK1, GJC2	3355, -6269	in gene, upstream	ActReg chr1 #2155	1	1	0	0
4669	12	10763522	10767364	3842	2	42.108	42.883	345	307	1	1	2	MAGOHB, STYK1	740, 61448	in gene, downstream	ActReg chr12 #4669	1	1	0	0
14236	20	5092099	5095285	3186	2	54.717	52.576	322	307	1	2	3	C20orf30, PCNA, PCNAAS	41, 13576, -6540	in gene, downstream, upstream	ActReg chr20 #14236	1	1	0	0
5355	12	112854201	112858233	4032	2	52.167	50.04	339	305	1	2	2	RPL6, PTPN11	-8774, -319	upstream, upstream	ActReg chr12 #5355	1	1	0	0
5492	12	123378764	123385151	6387	2	40.813	38.256	360	305	1	1	1	VPS37B	-1245	upstream	ActReg chr12 #5492	1	1	0	0
10178	17	76833347	76840146	6799	2	36.779	37.358	328	305	1	1	2	USP36, TIMP2	223, 84726	in gene, downstream	ActReg chr17 #10178	1	1	0	0
3417	11	3817090	3821275	4185	2	62.937	57.6	325	303	1	2	2	NUP98, PGAP2	-160, 228	upstream, in gene	ActReg chr11 #3417	1	1	0	0
5517	12	124117130	124120700	3570	2	50.739	46.4	365	302	1	2	2	EIF2B1, GTF2H3	-592, 534	upstream, in gene	ActReg chr12 #5517	1	1	0	0
5933	13	103496951	103499808	2857	2	65.733	56.822	345	302	1	1	2	BIVM, ERCC5	46980, 205	downstream, in gene	ActReg chr13 #5933	1	1	0	0
9292	17	33912488	33915624	3136	2	59.935	54.305	360	302	0	2	2	PEX12, AP2B1	-8400, -226	upstream, upstream	ActReg chr17 #9292	1	1	0	0
9786	17	57695735	57698899	3164	2	63.915	57.838	320	302	1	1	2	CLTC, LOC100506863	267, -10114	in gene, upstream	ActReg chr17 #9786	1	1	0	0
12157	19	45967896	45978260	10364	3	42.935	38.734	339	302	2	1	1	FOSB	1825	in gene	ActReg chr19 #12157	1	1	0	0
20707	7	150922576	150927152	4576	2	41.433	39.389	326	302	1	2	4	ABCF2, CHPF2, MIR671, SMARCD3	-547, -4721, -10643, 49367	upstream, upstream, upstream, downstream	ActReg chr7 #20707	1	1	0	0
9676	17	47783984	47787052	3068	2	60.917	56.865	341	301	0	1	2	SLC35B1, FAM117A	-236, 56000	upstream, downstream	ActReg chr17 #9676	1	1	0	0
12509	19	54958368	54961759	3391	2	62.327	54.509	344	301	1	1	1	LENG8	-2	upstream	ActReg chr19 #12509	1	1	0	0
16970	3	196667698	196672018	4320	2	54.91	46.067	358	301	1	2	4	SENP5, NCBP2, LOC152217, PIGZ	75131, -394, 364, 25846	downstream, upstream, in gene, downstream	ActReg chr3 #16970	1	1	0	0
18400	5	173042285	173046127	3842	2	48.625	46.748	326	301	1	1	1	BOD1	-540	upstream	ActReg chr5 #18400	1	1	0	0
19682	6	170861146	170865047	3901	2	67.223	63.917	322	301	2	2	2	PSMB1, TBP	-679, -325	upstream, upstream	ActReg chr6 #19682	1	1	0	0
21309	8	125485786	125489168	3382	2	51.038	53.132	353	301	1	2	2	LOC100507018, RNF139	-693, 469	upstream, in gene	ActReg chr8 #21309	1	1	0	0
6064	14	23384947	23390477	5530	3	40.74	38.919	332	300	1	2	3	RBM23, LOC100505758, PRMT5	684, -797, 10949	in gene, upstream, downstream	ActReg chr14 #6064	1	1	0	0
21821	9	94876257	94878783	2526	2	57.987	51.859	355	300	1	1	1	SPTLC1	170	in gene	ActReg chr9 #21821	1	1	0	0
7586	16	572972	581189	8217	3	29.378	25.718	321	299	1	2	4	RAB11FIP3, C16orf10, SOLH, LOC100507047	101412, 327, -776, -11870	downstream, in gene, upstream, upstream	ActReg chr16 #7586	1	1	0	0
11131	19	7689190	7699423	10233	3	28.467	25.183	357	299	2	4	5	KIAA1543, XAB2, LOC100131801, PCP2, STXBP2	33518, 133, -365, 4264, -7685	downstream, in gene, upstream, downstream, upstream	ActReg chr19 #11131	1	1	0	0
14270	20	17945610	17951073	5463	3	39.923	36.55	360	299	1	3	3	SNX5, SNORD17, C20orf72	1149, -4752, -1421	in gene, upstream, upstream	ActReg chr20 #14270	1	1	0	0
19854	7	5551564	5555077	3513	2	54.409	51.773	348	297	1	1	1	FBXL18	79	in gene	ActReg chr7 #19854	1	1	0	0
2168	1	228673458	228677007	3549	2	55.315	49.135	333	296	1	1	1	RNF187	164	in gene	ActReg chr1 #2168	1	1	0	0
13036	2	62114285	62117868	3583	2	49.11	44.857	354	296	1	1	1	CCT4	-285	upstream	ActReg chr2 #13036	1	1	0	0
22024	9	125025492	125029377	3885	2	49.11	44.016	349	296	1	2	2	RBM18, MRRF	-291, 552	upstream, in gene	ActReg chr9 #22024	1	1	0	0
5415	12	120881023	120886507	5484	2	41.523	38.826	359	295	1	2	3	COX6A1, TRIAP1, GATC	7861, 450, -476	downstream, in gene, upstream	ActReg chr12 #5415	1	1	0	0
21617	9	32999635	33003970	4335	2	42.13	40.419	341	294	1	1	1	APTX	-176	upstream	ActReg chr9 #21617	1	1	0	0
1766	1	174967325	174970120	2795	2	56.377	58.33	297	292	1	1	2	LOC100506087, CACYBP	34817, 151	downstream, in gene	ActReg chr1 #1766	1	1	0	0
6725	14	105217158	105224410	7252	2	42.739	35.456	343	292	2	1	2	ADSSL1, SIVA1	30250, 1314	downstream, in gene	ActReg chr14 #6725	1	1	0	0
8135	16	31127211	31130409	3198	2	40.333	35.65	320	292	1	2	3	BCKDK, MYST1, LOC100507092	9148, -175, -471	downstream, upstream, upstream	ActReg chr16 #8135	1	1	0	0
12575	19	57750926	57753841	2915	2	61.911	54.23	339	292	1	1	2	AURKC, ZNF805	10006, 330	downstream, in gene	ActReg chr19 #12575	1	1	0	0
4015	11	67371543	67377433	5890	2	36.262	32.488	338	291	1	2	2	LOC100505621, NDUFV1	-311, 165	upstream, in gene	ActReg chr11 #4015	1	1	0	0
8411	16	71840405	71844442	4037	2	44.308	38.659	342	291	1	1	1	AP1G1	553	in gene	ActReg chr16 #8411	1	1	0	0
8460	16	81347157	81350169	3012	2	57.223	55.894	324	291	1	1	1	GAN	92	in gene	ActReg chr16 #8460	1	1	0	0
12377	19	50365631	50388640	23009	3	32.085	29.777	298	291	5	4	6	PTOV1, LOC100506002, PNKP, AKT1S1, TBC1D17, IL4I1	22719, -14591, -6317, 3509, -3547, 55627	downstream, upstream, upstream, in gene, upstream, downstream	ActReg chr19 #12377	1	1	0	0
21754	9	86321259	86324714	3455	2	65.411	53.741	341	291	1	1	1	UBQLN1	182	in gene	ActReg chr9 #21754	1	1	0	0
617	1	28239200	28243032	3832	2	50.433	42.375	353	290	1	1	1	RPA2	120	in gene	ActReg chr1 #617	1	1	0	0
755	1	36688411	36691317	2906	2	58.422	56.429	322	290	1	1	1	THRAP3	-153	upstream	ActReg chr1 #755	1	1	0	0
14070	2	240962884	240966230	3346	2	60.175	49.147	347	290	1	1	2	NDUFA10, OR6B2	262, 5289	in gene, downstream	ActReg chr2 #14070	1	1	0	0
15002	21	44526201	44530025	3824	2	45.008	41.667	347	290	1	1	1	U2AF1	-425	upstream	ActReg chr21 #15002	1	1	0	0
8763	17	1615575	1625280	9705	3	30.34	28.224	336	288	1	4	4	TLCD2, C17orf91, MIR22, WDR81	-6765, -861, -3146, 610	upstream, upstream, upstream, in gene	ActReg chr17 #8763	1	1	0	0
17676	5	5420905	5424562	3657	2	51.921	50.737	328	288	1	1	1	KIAA0947	-74	upstream	ActReg chr5 #17676	1	1	0	0
6529	14	91975024	91978310	3286	2	58.402	54.854	339	287	1	1	1	SMEK1	-23	upstream	ActReg chr14 #6529	1	1	0	0
17290	4	57252526	57256698	4172	2	43.992	42.45	349	287	1	1	2	AASDH, PPAT	-974, 47233	upstream, downstream	ActReg chr4 #17290	1	1	0	0
221	1	9485059	9491025	5966	2	34.968	28.844	348	286	1	1	1	LOC100506022	1013	in gene	ActReg chr1 #221	1	1	0	0
5614	12	133705767	133708243	2476	2	72.703	64.286	315	286	1	2	2	hCG_1646157, ZNF10	54, -209	in gene, upstream	ActReg chr12 #5614	1	1	0	0
11406	19	14112240	14119951	7711	3	39.668	35.216	329	286	1	1	1	RFX1	1039	in gene	ActReg chr19 #11406	1	1	0	0
70	1	1548654	1568107	19453	4	20.582	19.272	293	285	6	2	3	MIB2, MMP23B, CDK11B	7585, -9180, 32093	in gene, upstream, downstream	ActReg chr1 #70	1	1	0	0
7712	16	2800443	2804308	3865	2	60.099	62.215	329	285	1	2	2	LOC100128788, SRRM2	226, 45	in gene, in gene	ActReg chr16 #7712	1	1	0	0
12489	19	54616764	54621513	4749	2	53.912	47.127	335	285	1	2	3	NDUFA3, TFPT, PRPF31	12978, -83, 348	downstream, upstream, in gene	ActReg chr19 #12489	1	1	0	0
20830	8	10695964	10698549	2585	2	83.533	66.802	349	285	1	1	1	PINX1	43	in gene	ActReg chr8 #20830	1	1	0	0
5776	13	45913825	45917017	3192	2	55.01	56.374	319	284	1	3	4	LOC100287803, TPT1, SNORA31, LOC100190939	4420, -124, -3677, -59	in gene, upstream, upstream, upstream	ActReg chr13 #5776	1	1	0	0
5796	13	48610638	48613236	2598	2	66.177	56.864	316	284	1	1	1	NUDT15	234	in gene	ActReg chr13 #5796	1	1	0	0
8316	16	67259471	67266391	6920	2	34.335	28.018	353	284	1	2	3	LRRC29, TMEM208, FHOD1	-2030, 1915, 18494	upstream, in gene, downstream	ActReg chr16 #8316	1	1	0	0
8519	16	85042861	85047830	4969	2	36.507	36.206	314	284	1	1	1	ZDHHC7	-204	upstream	ActReg chr16 #8519	1	1	0	0
15051	21	45757614	45761682	4068	2	49.558	42.395	360	284	1	2	2	C21orf2, LOC100505684	-363, 3913	upstream, downstream	ActReg chr21 #15051	1	1	0	0
20071	7	44923398	44926363	2965	2	55.348	49.272	328	284	0	1	1	PURB	80	in gene	ActReg chr7 #20071	1	1	0	0
3291	11	503170	509024	5854	2	46.421	46.231	306	283	2	1	1	RNH1	1176	in gene	ActReg chr11 #3291	1	1	0	0
77	1	1655384	1656609	1225	2	112.966	84.6	319	282	1	1	3	CDK11A, LOC100506482, SLC35E2	-205, 5620, 21435	upstream, downstream, downstream	ActReg chr1 #77	1	1	0	0
547	1	26757665	26760649	2984	2	50.011	47.065	336	282	1	1	2	LIN28, DHDDS	21888, 355	downstream, in gene	ActReg chr1 #547	1	1	0	0
2854	10	85897370	85901000	3630	2	55.981	47.14	322	282	1	1	1	GHITM	0	in gene	ActReg chr10 #2854	1	1	0	0
5162	12	82750827	82753450	2623	2	72.392	62.79	354	282	1	2	2	CCDC59, C12orf26	446, -138	in gene, upstream	ActReg chr12 #5162	1	1	0	0
8603	16	88634706	88638777	4071	2	36.016	36.016	312	282	1	1	1	ZC3H18	-48	upstream	ActReg chr16 #8603	1	1	0	0
12819	2	27578336	27581612	3276	2	63.235	56.981	330	282	1	2	3	GTF3C2, LOC100505605, EIF2B4	-106, 861, 13350	upstream, in gene, downstream	ActReg chr2 #12819	1	1	0	0
15469	22	36874384	36879195	4811	2	42.087	42.514	313	282	0	1	2	TXN2, FOXRED2	898, 26359	in gene, downstream	ActReg chr22 #15469	1	1	0	0
14272	20	18267140	18271010	3870	2	48.975	43.182	324	281	1	1	1	ZNF133	-46	upstream	ActReg chr20 #14272	1	1	0	0
16412	3	58290518	58294124	3606	2	41.688	39.044	308	281	1	1	1	RPP14	349	in gene	ActReg chr3 #16412	1	1	0	0
2260	1	242010173	242012942	2769	2	53.965	46.276	331	280	1	1	1	EXO1	64	in gene	ActReg chr1 #2260	1	1	0	0
7629	16	1358064	1365890	7826	4	23.295	19.765	339	280	2	1	1	UBE2I	2797	in gene	ActReg chr16 #7629	1	1	0	0
10012	17	73660819	73665279	4460	2	48.835	44.978	322	280	1	2	2	RECQL5, SAP30BP	220, -350	in gene, upstream	ActReg chr17 #10012	1	1	0	0
12435	19	52529704	52532947	3243	2	52.685	45.673	313	280	1	1	2	ZNF614, ZNF432	355, 20748	in gene, downstream	ActReg chr19 #12435	1	1	0	0
12576	19	57790397	57794744	4347	3	56.368	49.602	352	280	1	1	1	ZNF460	717	in gene	ActReg chr19 #12576	1	1	0	0
8843	17	4604900	4616070	11170	4	26.079	23.905	338	279	2	2	2	PELP1, ARRB2	-2853, -3304	upstream, upstream	ActReg chr17 #8843	1	1	0	0
18189	5	139779266	139783450	4184	2	66.446	61.782	335	279	1	2	2	ANKHD1-EIF4EBP3, ANKHD1	-71, -71	upstream, upstream	ActReg chr5 #18189	1	1	0	0
20062	7	44643768	44648740	4972	2	43.182	44.314	297	279	1	1	1	OGDH	133	in gene	ActReg chr7 #20062	1	1	0	0
21526	8	146010778	146019965	9187	2	42.348	37.31	295	279	2	3	3	ZNF34, RPL8, ZNF517	-2646, 2434, -8890	upstream, in gene, upstream	ActReg chr8 #21526	1	1	0	0
8562	16	86586217	86590671	4454	2	45.647	38.935	338	278	1	2	2	MTHFSD, FLJ30679	397, -482	in gene, upstream	ActReg chr16 #8562	1	1	0	0
11006	19	4244982	4249427	4445	2	37.137	37.964	292	278	1	1	2	EBI3, CCDC94	17664, 93	downstream, in gene	ActReg chr19 #11006	1	1	0	0
14449	20	36660061	36664057	3996	2	49.975	46.336	303	278	1	2	2	KIAA0406, RPRD1B	-226, 111	upstream, in gene	ActReg chr20 #14449	1	1	0	0
4278	11	111748841	111752681	3840	2	52.412	46.408	341	277	1	3	3	ALG9, FDXACB1, C11orf1	-8456, -608, 813	upstream, upstream, in gene	ActReg chr11 #4278	1	1	0	0
5380	12	117255162	117258876	3714	2	37.765	37.688	295	277	1	0	1	RNFT2	80923	in gene	ActReg chr12 #5380	1	1	0	0
7653	16	1753386	1758055	4669	2	37.793	36.434	321	276	0	1	2	HN1L, MAPK8IP3	27442, -501	downstream, upstream	ActReg chr16 #7653	1	1	0	0
59	1	1404778	1407437	2659	2	48.987	43.329	337	275	1	1	2	ATAD3C, ATAD3B	21038, -1057	downstream, upstream	ActReg chr1 #59	1	1	0	0
12651	2	3603780	3607557	3777	2	44.737	44.407	309	275	1	2	2	RNASEH1, LOC100506054	272, -308	in gene, upstream	ActReg chr2 #12651	1	1	0	0
14997	21	44297957	44301036	3079	2	62.196	53.853	315	275	1	1	1	WDR4	182	in gene	ActReg chr21 #14997	1	1	0	0
16110	3	38204969	38208738	3769	2	80.576	69.305	307	274	1	1	1	OXSR1	-173	upstream	ActReg chr3 #16110	1	1	0	0
16564	3	120459663	120463297	3634	2	53.096	51.921	279	274	0	2	2	RABL3, GTF2E1	-96, -78	upstream, upstream	ActReg chr3 #16564	1	1	0	0
12083	19	44095888	44103708	7820	3	32.643	28.098	328	273	3	2	4	LOC390940, IRGQ, ZNF576, ZNF428	18846, 489, -746, 24216	downstream, in gene, upstream, downstream	ActReg chr19 #12083	1	1	0	0
13436	2	114512618	114515804	3186	2	49.364	45.374	306	273	1	1	1	SLC35F5	189	in gene	ActReg chr2 #13436	1	1	0	0
825	1	40625161	40628236	3075	2	50.719	47.874	319	272	1	1	1	RLF	-343	upstream	ActReg chr1 #825	1	1	0	0
8352	16	68054797	68058784	3987	2	66.058	54.656	327	272	1	2	2	DDX28, DUS2L	980, -414	in gene, upstream	ActReg chr16 #8352	1	1	0	0
9969	17	72867780	72871101	3321	2	38.262	33.136	310	272	1	1	2	FDXR, FADS6	-284, 20265	upstream, downstream	ActReg chr17 #9969	1	1	0	0
14106	2	242575171	242579362	4191	2	38.992	37.863	323	272	1	2	2	THAP4, ATG4B	-541, 239	upstream, in gene	ActReg chr2 #14106	1	1	0	0
19943	7	25163652	25166167	2515	2	59.921	53.237	331	272	1	1	2	CYCS, C7orf31	71, 54908	in gene, downstream	ActReg chr7 #19943	1	1	0	0
2761	10	74112354	74115932	3578	2	48.676	43.18	314	271	1	1	1	DNAJB12	764	in gene	ActReg chr10 #2761	1	1	0	0
3715	11	59381804	59384763	2959	2	73.667	65.584	324	271	2	2	2	OSBP, LOC100507411	334, -352	in gene, upstream	ActReg chr11 #3715	1	1	0	0
7931	16	20751807	20754333	2526	2	63.084	46.795	343	271	1	1	1	THUMPD1	129	in gene	ActReg chr16 #7931	1	1	0	0
12543	19	55983684	55991779	8095	2	24.028	23.458	316	271	1	2	3	ZNF628, NAT14, SSC5D	32, -8863, -12139	in gene, upstream, upstream	ActReg chr19 #12543	1	1	0	0
6505	14	90847472	90851631	4159	2	47.078	44.331	311	270	1	0	0				ActReg chr14 #6505	1	1	0	0
16553	3	119181279	119183757	2478	2	65.7	54.615	331	270	0	2	2	TMEM39A, KTELC1	-47, -5267	upstream, upstream	ActReg chr3 #16553	1	1	0	0
18135	5	137877468	137881083	3615	2	71.577	63.82	318	270	1	1	2	ETF1, HSPA9	-343, 32043	upstream, downstream	ActReg chr5 #18135	1	1	0	0
19091	6	38606213	38609510	3297	2	67.65	56.078	338	270	2	1	1	BTBD9	63	in gene	ActReg chr6 #19091	1	1	0	0
2158	1	228349371	228355830	6459	2	31.594	33.713	257	269	1	2	3	GJC2, LOC100506642, C1orf69	15047, -51, -829	downstream, upstream, upstream	ActReg chr1 #2158	1	1	0	0
3244	10	135118346	135124645	6299	2	41.1	38.938	237	269	3	2	2	TUBGCP2, ZNF511	1149, -928	in gene, upstream	ActReg chr10 #3244	1	1	0	0
6621	14	99945606	99949237	3631	2	73.5	61.903	313	269	1	2	2	SETD3, CCNK	-195, -318	upstream, upstream	ActReg chr14 #6621	1	1	0	0
9621	17	45972055	45975226	3171	2	56.525	55.596	297	269	1	2	3	LOC100506295, SP2, LOC100506325	-462, 124, 45085	upstream, in gene, downstream	ActReg chr17 #9621	1	1	0	0
11921	19	39338370	39344487	6117	2	62.068	57.342	308	269	1	1	1	HNRNPL	1551	in gene	ActReg chr19 #11921	1	1	0	0
16880	3	186284076	186289888	5812	3	30.78	28.978	323	269	2	2	2	TBCCD1, DNAJB11	1350, -1485	in gene, upstream	ActReg chr3 #16880	1	1	0	0
19486	6	139453391	139458597	5206	2	34.382	35.543	317	269	1	1	1	HECA	-255	upstream	ActReg chr6 #19486	1	1	0	0
1	1	712264	715168	2904	2	41.988	38.075	307	268	1	2	2	LOC100288069, LOC100287934	352, -7604	in gene, upstream	ActReg chr1 #1	1	1	0	0
4042	11	68670060	68674033	3973	2	47.719	41.46	314	268	1	2	2	MRPL21, IGHMBP2	-743, 727	upstream, in gene	ActReg chr11 #4042	1	1	0	0
12362	19	50142354	50146702	4348	2	49.537	46.346	317	268	2	2	2	RRAS, SCAF1	-1128, -854	upstream, upstream	ActReg chr19 #12362	1	1	0	0
17861	5	70749742	70752735	2993	2	53.315	49.968	312	268	1	1	2	LOC100505674, BDP1	-9069, -204	upstream, upstream	ActReg chr5 #17861	1	1	0	0
15655	22	41863097	41866853	3756	2	63.136	59.11	330	267	1	2	2	PHF5A, ACO2	-267, -154	upstream, upstream	ActReg chr22 #15655	1	1	0	0
16496	3	101394342	101397756	3414	2	77.141	77.67	294	267	1	2	3	ZBTB11, LOC100009676, RPL24	-61, 775, 9514	upstream, in gene, downstream	ActReg chr3 #16496	1	1	0	0
6924	15	41045006	41048498	3492	2	51.349	47.422	310	266	1	1	2	FAM82A2, GCHFR	706, -9533	in gene, upstream	ActReg chr15 #6924	1	1	0	0
9388	17	38078812	38085360	6548	2	29.444	24.186	317	266	1	2	2	GSDMB, ORMDL3	-7183, 1768	upstream, in gene	ActReg chr17 #9388	1	1	0	0
13747	2	198363032	198366349	3317	2	56.859	51.2	299	266	1	2	2	HSPD1, HSPE1	308, -31	in gene, upstream	ActReg chr2 #13747	1	1	0	0
21280	8	118530989	118534701	3712	2	44.545	41.354	316	266	1	1	1	MED30	-120	upstream	ActReg chr8 #21280	1	1	0	0
3927	11	65478521	65483115	4594	2	42.371	36.329	315	265	1	1	2	KAT5, RNASEH2C	1329, 7591	in gene, downstream	ActReg chr11 #3927	1	1	0	0
11335	19	12804383	12810327	5944	2	37.268	33.763	315	265	1	1	5	LOC100507285, LOC648044, FBXW9, TNPO2, SNORD41	17738, 8543, 100, 27455, 9977	downstream, downstream, in gene, downstream, downstream	ActReg chr19 #11335	1	1	0	0
11511	19	16678305	16689643	11338	3	23.805	24.096	321	265	1	1	2	SLC35E1, MED26	-781, 55041	upstream, downstream	ActReg chr19 #11511	1	1	0	0
12400	19	51013219	51019272	6053	2	37.622	32.626	310	265	1	2	3	JOSD2, ASPDH, LRRC4B	-1900, 1702, 55057	upstream, in gene, downstream	ActReg chr19 #12400	1	1	0	0
12855	2	29090796	29094550	3754	3	48.121	41.414	327	265	1	1	1	TRMT61B	502	in gene	ActReg chr2 #12855	1	1	0	0
15023	21	45208024	45212433	4409	2	35.862	32.036	311	265	1	1	1	RRP1	810	in gene	ActReg chr21 #15023	1	1	0	0
20148	7	65956451	65960346	3895	2	47.917	41.975	317	265	1	1	1	LOC100289098	-295	upstream	ActReg chr7 #20148	1	1	0	0
5348	12	112278126	112281221	3095	2	51.319	48.546	311	264	1	2	2	C12orf47, MAPKAPK5	1033, -606	in gene, upstream	ActReg chr12 #5348	1	1	0	0
8909	17	7151977	7157828	5851	3	44.61	39.546	310	264	1	3	5	PHF23, GABARAP, DULLARD, C17orf81, CLDN7	-12077, -9149, 357, -470, 11610	upstream, upstream, in gene, upstream, downstream	ActReg chr17 #8909	1	1	0	0
11463	19	15488158	15491989	3831	2	52.292	48.9	292	264	1	1	2	AKAP8, AKAP8L	530, 39760	in gene, downstream	ActReg chr19 #11463	1	1	0	0
19668	6	170150575	170153408	2833	2	61	52.551	311	264	1	2	2	TCTE3, C6orf70	-353, 270	upstream, in gene	ActReg chr6 #19668	1	1	0	0
5226	12	98985722	98988944	3222	2	48.842	43.909	323	263	1	2	3	SLC25A3, SNORA53, LOC100505759	-70, -6080, -11053	upstream, upstream, upstream	ActReg chr12 #5226	1	1	0	0
10224	17	78387078	78391667	4589	2	42.529	37.493	319	263	1	3	3	LOC100294362, FLJ35220, LOC100507440	-404, 405, -1845	upstream, in gene, upstream	ActReg chr17 #10224	1	1	0	0
14176	20	2642245	2646293	4048	2	41.774	38.829	298	263	1	1	8	NOP56, MIR1292, SNORD110, SNORA51, SNORD86, SNORD56, SNORD57, IDH3B	11015, 10846, 9411, 8556, 7526, 6999, 6684, 574	downstream, downstream, downstream, downstream, downstream, downstream, downstream, in gene	ActReg chr20 #14176	1	1	0	0
14383	20	32398137	32400753	2616	2	42.585	41.878	307	263	1	1	1	CHMP4B	335	in gene	ActReg chr20 #14383	1	1	0	0
19118	6	41887305	41890572	3267	2	53.255	50.353	307	263	1	2	2	MED20, BYSL	-61, -27	upstream, upstream	ActReg chr6 #19118	1	1	0	0
20277	7	91762129	91765794	3665	2	58.398	49.559	312	263	1	2	3	CYP51A1, LOC613126, LOC401387	98, 785, 30629	in gene, in gene, downstream	ActReg chr7 #20277	1	1	0	0
63	1	1444443	1448212	3769	2	43.82	35	308	262	2	1	1	ATAD3A	-1196	upstream	ActReg chr1 #63	1	1	0	0
1334	1	119681883	119684355	2472	2	62.514	52.538	307	262	1	1	1	WARS2	176	in gene	ActReg chr1 #1334	1	1	0	0
5540	12	125397609	125406976	9367	5	33.046	31.356	301	262	1	1	2	LOC100288312, UBC	8209, -2715	downstream, upstream	ActReg chr12 #5540	1	1	0	0
6469	14	77922786	77926377	3591	2	43.161	45.98	258	262	1	2	2	C14orf133, AHSA1	-598, 208	upstream, in gene	ActReg chr14 #6469	1	1	0	0
14347	20	30696344	30698990	2646	2	58.458	51.53	312	262	0	1	2	HCK, TM9SF4	57676, 358	downstream, in gene	ActReg chr20 #14347	1	1	0	0
20487	7	120589498	120592012	2514	2	78.538	65.667	253	262	1	1	1	ING3	-62	upstream	ActReg chr7 #20487	1	1	0	0
20775	7	158618972	158624029	5057	2	46.204	41.367	356	262	1	1	1	ESYT2	819	in gene	ActReg chr7 #20775	1	1	0	0
22105	9	130472273	130480682	8409	2	33.918	26.875	307	262	1	2	3	C9orf117, PTRH1, TTC16	7206, 1459, -1881	downstream, in gene, upstream	ActReg chr9 #22105	1	1	0	0
2083	1	224178701	224181755	3054	3	35.442	32.953	288	261	1	1	1	LOC100288102	118	in gene	ActReg chr1 #2083	1	1	0	0
4512	12	496974	499936	2962	2	58.817	53.348	317	261	1	2	2	KDM5A, CCDC77	165, -61	in gene, upstream	ActReg chr12 #4512	1	1	0	0
18123	5	137088257	137091817	3560	2	65.718	59.982	294	261	1	1	1	HNRNPA0	2	in gene	ActReg chr5 #18123	1	1	0	0
21106	8	66752459	66755834	3375	2	70.486	64.49	312	261	1	1	1	PDE7A	-391	upstream	ActReg chr8 #21106	1	1	0	0
2999	10	103910201	103914847	4646	2	39.693	35.125	320	260	1	1	2	PPRC1, NOLC1	19737, 591	downstream, in gene	ActReg chr10 #2999	1	1	0	0
5613	12	133655179	133658463	3284	2	83.755	77.555	277	260	1	1	1	ZNF140	-216	upstream	ActReg chr12 #5613	1	1	0	0
9785	17	57641270	57645159	3889	2	41.924	35.669	328	260	1	1	1	DHX40	328	in gene	ActReg chr17 #9785	1	1	0	0
10020	17	73778342	73782540	4198	2	43.906	42.901	300	260	1	2	2	H3F3B, UNK	-4581, -240	upstream, upstream	ActReg chr17 #10020	1	1	0	0
13250	2	88989251	88992689	3438	2	47.449	39.923	296	260	1	1	1	RPIA	-206	upstream	ActReg chr2 #13250	1	1	0	0
2700	10	70938673	70941669	2996	2	61.794	52.674	295	259	1	1	2	VPS26A, SUPV3L1	56263, 178	downstream, in gene	ActReg chr10 #2700	1	1	0	0
3966	11	66100522	66116730	16208	3	18.694	16.253	312	259	4	3	3	RIN1, BRMS1, B3GNT1	-4626, 3956, 6535	upstream, in gene, downstream	ActReg chr11 #3966	1	1	0	0
6264	14	61446620	61449429	2809	2	57.75	48.356	320	259	1	2	2	TRMT5, SLC38A6	-242, 192	upstream, in gene	ActReg chr14 #6264	1	1	0	0
10378	18	157972	160228	2256	2	69.812	61.086	301	259	1	1	1	USP14	617	in gene	ActReg chr18 #10378	1	1	0	0
12198	19	47102615	47107746	5131	2	33.354	29.006	305	259	1	2	2	LOC100506012, CALM3	-723, 668	upstream, in gene	ActReg chr19 #12198	1	1	0	0
16739	3	150263127	150265577	2450	2	65.653	61.896	282	259	1	2	2	SERP1, EIF2A	76, -222	in gene, upstream	ActReg chr3 #16739	1	1	0	0
16771	3	156876546	156879382	2836	2	71.432	64.942	317	259	1	1	1	CCNL1	518	in gene	ActReg chr3 #16771	1	1	0	0
19153	6	43019575	43028969	9394	4	24.305	24.037	295	259	2	3	3	CUL7, MRPL2, KLC4	-2589, 2970, -3100	upstream, in gene, upstream	ActReg chr6 #19153	1	1	0	0
2295	1	249130961	249136125	5164	3	51.575	45.961	321	258	1	1	2	ZNF672, ZNF692	1013, 19772	in gene, downstream	ActReg chr1 #2295	1	1	0	0
4929	12	52442802	52450233	7431	3	29.733	30.093	241	258	1	1	2	LOC100506166, NR4A1	19782, 1326	in gene, in gene	ActReg chr12 #4929	1	1	0	0
11739	19	30095880	30102581	6701	4	31.284	26.361	323	258	2	1	1	POP4	2060	in gene	ActReg chr19 #11739	1	1	0	0
17333	4	77994806	77998964	4158	2	41.452	35.147	330	258	1	1	1	CCNI	240	in gene	ActReg chr4 #17333	1	1	0	0
21236	8	101732419	101736743	4324	2	43.22	44.336	296	258	1	1	1	PABPC1	-266	upstream	ActReg chr8 #21236	1	1	0	0
21629	9	33287573	33291741	4168	2	40.403	36.845	309	258	1	1	2	CHMP5, NFX1	24780, -761	downstream, upstream	ActReg chr9 #21629	1	1	0	0
356	1	17228891	17235913	7022	2	27.869	27.664	305	257	1	0	1	RNU1-2	9927	downstream	ActReg chr1 #356	1	1	0	0
13609	2	170439221	170442521	3300	2	55.693	48.804	293	257	1	1	2	FASTKD1, PPIG	-10447, 21	upstream, in gene	ActReg chr2 #13609	1	1	0	0
14661	20	55042028	55045614	3586	2	34.152	32.598	291	257	1	1	2	CASS4, C20orf43	56653, 174	downstream, in gene	ActReg chr20 #14661	1	1	0	0
15161	22	19155428	19170404	14976	2	26.187	21.761	319	257	3	1	2	SLC25A1, CLTCL1	3385, 116323	downstream, downstream	ActReg chr22 #15161	1	1	0	0
16316	3	50326403	50338817	12414	2	25.08	22.116	301	257	2	3	5	C3orf45, IFRD2, HYAL3, NAT6, HYAL1	16092, -2584, 4289, 4102, 17202	downstream, upstream, in gene, downstream, downstream	ActReg chr3 #16316	1	1	0	0
17420	4	104118396	104121029	2633	2	52.072	49.554	277	257	1	1	1	CENPE	-146	upstream	ActReg chr4 #17420	1	1	0	0
18418	5	175954442	175972431	17989	3	25.605	23.762	313	257	2	2	2	RNF44, CDHR2	985, -6076	in gene, upstream	ActReg chr5 #18418	1	1	0	0
906	1	45239488	45244412	4924	2	37.071	34.595	303	255	1	5	7	KIF2C, RPS8, SNORD55, SNORD46, SNORD38A, SNORD38B, BEST4	36460, 704, 413, -214, -1564, -2112, 11476	downstream, in gene, downstream, upstream, upstream, upstream, downstream	ActReg chr1 #906	1	1	0	0
3436	11	6497391	6504649	7258	2	31.846	26.555	294	255	1	3	3	TRIM3, ARFIP2, FXC1	-5815, 1575, -1657	upstream, in gene, upstream	ActReg chr11 #3436	1	1	0	0
3565	11	34125634	34128478	2844	2	53.65	46.534	289	255	1	1	2	CAPRIN1, NAT10	53826, -55	downstream, upstream	ActReg chr11 #3565	1	1	0	0
8329	16	67594524	67598446	3922	2	37.407	35.569	265	255	1	1	1	CTCF	175	in gene	ActReg chr16 #8329	1	1	0	0
9655	17	47020073	47024554	4481	2	39.587	37.299	295	254	1	1	1	SNF8	-159	upstream	ActReg chr17 #9655	1	1	0	0
18133	5	137798280	137803979	5699	2	42.531	35.362	303	254	2	1	1	EGR1	-52	upstream	ActReg chr5 #18133	1	1	0	0
944	1	47183133	47186159	3026	2	48.279	44.768	261	253	1	1	1	KIAA0494	90	in gene	ActReg chr1 #944	1	1	0	0
8394	16	70378642	70383366	4724	2	30.32	28.047	318	253	1	2	2	LOC100506083, DDX19A	-326, 180	upstream, in gene	ActReg chr16 #8394	1	1	0	0
8574	16	87795422	87803038	7616	5	28.84	25.706	282	253	1	1	1	KLHDC4	368	in gene	ActReg chr16 #8574	1	1	0	0
13074	2	68288753	68292083	3330	2	40.082	37.308	312	253	0	1	1	C1D	-259	upstream	ActReg chr2 #13074	1	1	0	0
14300	20	23335780	23344673	8893	2	40.586	33.978	303	253	3	2	3	NXT1, LOC100505683, GZF1	8853, -1584, -4795	downstream, upstream, upstream	ActReg chr20 #14300	1	1	0	0
16097	3	37033394	37036182	2788	2	79.861	63.816	304	253	1	2	2	EPM2AIP1, MLH1	7, -53	in gene, upstream	ActReg chr3 #16097	1	1	0	0
16317	3	50353340	50400298	46958	12	17.025	15.211	299	253	9	10	11	HYAL1, HYAL2, TUSC2, RASSF1, ZMYND10, TUSC4, CYB561D2, TMEM115, CACNA2D2, LOC100506825, LOC100506802	-27007, -16538, -11151, 1548, 6337, 11667, -11478, 20120, 164073, -25942, -28114	upstream, upstream, upstream, in gene, downstream, downstream, upstream, downstream, downstream, upstream, upstream	ActReg chr3 #16317	1	1	0	0
16390	3	53924402	53927450	3048	2	59.213	50.947	313	253	1	1	2	ACTR8, SELK	-9697, 63	upstream, in gene	ActReg chr3 #16390	1	1	0	0
4771	12	31880672	31883937	3265	2	39.158	33.825	292	252	1	1	1	AMN1	-196	upstream	ActReg chr12 #4771	1	1	0	0
6862	15	34392749	34396122	3373	2	41.03	37.598	298	252	1	2	2	C15orf24, PGBD4	-382, 161	upstream, in gene	ActReg chr15 #6862	1	1	0	0
8705	16	90037328	90041836	4508	2	36.114	32.929	289	252	1	1	2	DEF8, CENPBD1	24431, -640	downstream, upstream	ActReg chr16 #8705	1	1	0	0
12538	19	55916695	55921924	5229	2	34.519	33.878	259	252	1	1	1	UBE2S	16	in gene	ActReg chr19 #12538	1	1	0	0
16539	3	113774476	113776963	2487	2	62.325	55.346	313	252	1	2	2	KIAA1407, QTRTD1	-259, 108	upstream, in gene	ActReg chr3 #16539	1	1	0	0
16969	3	196593212	196596617	3405	2	45.187	41.505	282	252	1	1	1	SENP5	187	in gene	ActReg chr3 #16969	1	1	0	0
10323	17	80228023	80235809	7786	2	24.904	22.844	280	251	1	1	1	CSNK1D	-343	upstream	ActReg chr17 #10323	1	1	0	0
10745	19	981765	991609	9844	3	23.146	19.215	292	251	4	1	3	ARID3A, WDR18, GRIN3B	60650, 2359, -13750	downstream, in gene, upstream	ActReg chr19 #10745	1	1	0	0
14393	20	33288865	33299634	10769	3	25.543	25.85	200	251	2	2	3	TP53INP2, NCOA6, LOC100505514	2101, 119184, -8353	in gene, downstream, upstream	ActReg chr20 #14393	1	1	0	0
18844	6	30520054	30526142	6088	3	53.532	47.668	321	251	2	2	2	GNL1, PRR3	2273, -1388	in gene, upstream	ActReg chr6 #18844	1	1	0	0
7781	16	3766113	3771287	5174	2	29.456	30.306	289	250	1	1	2	TRAP1, CREBBP	-1102, 161421	upstream, downstream	ActReg chr16 #7781	1	1	0	0
11200	19	9730188	9733014	2826	2	61.488	51.195	304	250	1	2	2	ZNF561, LOC284385	315, -557	in gene, upstream	ActReg chr19 #11200	1	1	0	0
20332	7	99695829	99701044	5215	2	40.509	38.018	254	250	1	5	7	COPS6, MCM7, MIR25, MIR93, MIR106B, AP4M1, TAF6	11853, 991, -7170, -6966, -6739, -694, 19045	downstream, in gene, upstream, upstream, upstream, upstream, downstream	ActReg chr7 #20332	1	1	0	0
21386	8	141473071	141477088	4017	2	37.976	33.682	271	250	1	1	1	TRAPPC9	-6401	upstream	ActReg chr8 #21386	1	1	0	0
21604	9	26891614	26893830	2216	2	64.371	60.794	285	250	1	1	2	C9orf82, PLAA	104, 54746	in gene, downstream	ActReg chr9 #21604	1	1	0	0
22224	9	132564630	132568284	3654	2	32.31	32.562	284	250	1	1	2	TOR1B, TOR1A	1025, 19984	in gene, downstream	ActReg chr9 #22224	1	1	0	0
583	1	27646049	27649997	3948	2	33.336	32.968	277	249	1	2	2	TMEM222, LOC644961	-613, -2342	upstream, upstream	ActReg chr1 #583	1	1	0	0
16177	3	45015464	45019296	3832	2	49.683	44.7	283	249	1	2	2	ZDHHC3, EXOSC7	294, -361	in gene, upstream	ActReg chr3 #16177	1	1	0	0
12013	19	41767521	41772769	5248	2	54.396	52.158	303	248	2	1	2	AXL, HNRNPUL1	45037, 1754	downstream, in gene	ActReg chr19 #12013	1	1	0	0
16296	3	49754057	49764535	10478	2	27.217	23.44	292	248	2	2	4	RNF123, AMIGO3, GMPPB, IP6K1	32306, -2058, 2088, 64677	downstream, upstream, in gene, downstream	ActReg chr3 #16296	1	1	0	0
16361	3	52319688	52327551	7863	2	20.963	19.694	285	248	1	3	3	WDR82, GLYCTK, MIR135A1	-10960, 1783, 4705	upstream, in gene, downstream	ActReg chr3 #16361	1	1	0	0
18831	6	30292074	30296076	4002	2	58.4	62.256	244	248	1	2	2	HCG18, TRIM39	852, -546	in gene, upstream	ActReg chr6 #18831	1	1	0	0
21862	9	97487941	97490238	2297	2	59.812	46.643	322	248	1	1	1	C9orf3	203	in gene	ActReg chr9 #21862	1	1	0	0
5478	12	122708060	122712879	4819	2	36	34.523	276	247	1	1	2	DIABLO, VPS33A	1599, 40599	in gene, downstream	ActReg chr12 #5478	1	1	0	0
6094	14	24582456	24585608	3152	2	62.01	54.062	310	247	1	1	2	PCK2, DCAF11	20549, 126	downstream, in gene	ActReg chr14 #6094	1	1	0	0
11239	19	10525726	10540591	14865	2	21.388	23.265	269	247	3	1	1	PDE4A	1825	in gene	ActReg chr19 #11239	1	1	0	0
15876	22	50942636	50949564	6928	2	23.995	21.271	293	247	3	2	2	LMF2, NCAPH2	35, -545	in gene, upstream	ActReg chr22 #15876	1	1	0	0
20890	8	22101249	22104619	3370	2	53.438	49.059	302	247	1	2	3	MIR320A, POLR3D, LOC100507071	-378, 315, 29741	upstream, in gene, downstream	ActReg chr8 #20890	1	1	0	0
3524	11	18342549	18345136	2587	2	55.658	48.049	270	246	1	2	2	HPS5, GTF2H1	-121, 26	upstream, in gene	ActReg chr11 #3524	1	1	0	0
147	1	6050786	6057589	6803	2	37.887	33.858	280	245	1	1	1	NPHP4	-1656	upstream	ActReg chr1 #147	1	1	0	0
955	1	51424724	51427023	2299	2	50.696	46.797	277	245	1	2	2	FAF1, CDKN2C	63, -8494	in gene, upstream	ActReg chr1 #955	1	1	0	0
1418	1	150600205	150603664	3459	2	55.245	48.415	299	245	1	1	1	ENSA	164	in gene	ActReg chr1 #1418	1	1	0	0
5953	13	111804604	111807454	2850	2	70.276	55.112	298	245	1	1	2	ARHGEF7, LOC100505533	38405, -105	in gene, upstream	ActReg chr13 #5953	1	1	0	0
8067	16	30003826	30008706	4880	2	42.38	36.216	283	245	1	2	4	TAOK2, HIRIP3, INO80E, DOC2A	21044, 1146, -1265, 16135	downstream, in gene, upstream, downstream	ActReg chr16 #8067	1	1	0	0
11142	19	7892742	7897383	4641	2	27.583	24.869	273	245	0	1	1	EVI5L	-99	upstream	ActReg chr19 #11142	1	1	0	0
15920	3	9003393	9006189	2796	2	46.95	41.186	300	245	1	1	1	RAD18	368	in gene	ActReg chr3 #15920	1	1	0	0
22306	9	135751942	135756161	4219	2	45.321	37.061	314	245	1	2	2	C9orf98, C9orf9	147, -239	in gene, upstream	ActReg chr9 #22306	1	1	0	0
4075	11	72143264	72148006	4742	2	33.02	27.811	278	244	1	1	1	CLPB	-67	upstream	ActReg chr11 #4075	1	1	0	0
8968	17	8148864	8154655	5791	2	40.883	38.553	309	244	2	2	2	C17orf68, PFAS	-346, -837	upstream, upstream	ActReg chr17 #8968	1	1	0	0
12532	19	55849414	55854686	5272	2	33.122	31.098	284	244	1	2	3	SUV420H2, LOC100506270, COX6B2	829, -3810, 14132	in gene, upstream, downstream	ActReg chr19 #12532	1	1	0	0
12579	19	57873714	57876690	2976	2	45.533	38.785	289	244	1	1	2	ZNF304, ZNF547	12557, 311	downstream, in gene	ActReg chr19 #12579	1	1	0	0
6672	14	102411763	102417312	5549	2	39.093	32.253	295	243	1	0	0				ActReg chr14 #6672	1	1	0	0
14520	20	44419328	44423195	3867	2	40.603	36.542	302	243	1	2	2	WFDC3, DNTTIP1	-714, 685	upstream, in gene	ActReg chr20 #14520	1	1	0	0
963	1	52343099	52346561	3462	2	51.046	50.523	234	242	1	1	1	NRD1	-221	upstream	ActReg chr1 #963	1	1	0	0
5615	12	133756701	133760329	3628	2	41.747	32.912	267	242	1	1	1	ZNF268	520	in gene	ActReg chr12 #5615	1	1	0	0
6102	14	24663152	24666350	3198	2	51.01	44.55	295	242	1	2	3	IPO4, TM9SF1, TSSK4	-6627, 131, -10175	upstream, in gene, upstream	ActReg chr14 #6102	1	1	0	0
8456	16	81039080	81042707	3627	2	64.827	58.518	289	242	1	2	2	C16orf61, CENPN	-391, 790	upstream, in gene	ActReg chr16 #8456	1	1	0	0
11930	19	39388054	39391771	3717	2	56.486	50.841	250	242	1	2	3	SIRT2, NFKBIB, LOC643669	590, -703, 12886	in gene, upstream, downstream	ActReg chr19 #11930	1	1	0	0
13670	2	178075621	178079091	3470	2	46.939	48.352	263	242	1	1	1	HNRNPA3	-66	upstream	ActReg chr2 #13670	1	1	0	0
14063	2	240322463	240324490	2027	2	88.311	76.339	282	242	1	1	1	HDAC4	-833	upstream	ActReg chr2 #14063	1	1	0	0
5772	13	45561554	45565993	4439	2	45.261	37.674	294	241	1	2	2	NUFIP1, KIAA1704	-160, 86	upstream, in gene	ActReg chr13 #5772	1	1	0	0
19074	6	37399008	37402699	3691	2	42.009	36.36	288	241	1	1	1	FTSJD2	-54	upstream	ActReg chr6 #19074	1	1	0	0
1070	1	70670171	70673400	3229	2	45.724	37.178	307	240	1	2	2	LRRC40, SFRS11	-424, 420	upstream, in gene	ActReg chr1 #1070	1	1	0	0
2670	10	64562831	64566266	3435	2	50.925	48.421	240	240	1	1	2	ADO, EGR2	32, 14379	in gene, downstream	ActReg chr10 #2670	1	1	0	0
2928	10	99077023	99081669	4646	2	37.237	33.774	270	240	1	1	1	FRAT1	324	in gene	ActReg chr10 #2928	1	1	0	0
2929	10	99091421	99095759	4338	2	42.576	37.955	292	240	1	1	2	FRAT1, FRAT2	14568, 868	downstream, in gene	ActReg chr10 #2929	1	1	0	0
4603	12	6797035	6799957	2922	2	59.157	50.528	288	240	1	1	2	ZNF384, C12orf53	180, 11316	in gene, downstream	ActReg chr12 #4603	1	1	0	0
5304	12	110010080	110013154	3074	2	56.656	47.926	287	240	1	2	2	MMAB, MVK	-259, 117	upstream, in gene	ActReg chr12 #5304	1	1	0	0
6918	15	40856042	40864756	8714	3	27.815	23.688	308	240	1	2	2	C15orf57, RPUSD2	-3147, -1138	upstream, upstream	ActReg chr15 #6918	1	1	0	0
11823	19	36032480	36040649	8169	2	25.215	22.727	293	240	1	2	4	GAPDHS, LOC100506469, TMEM147, ATP4A	12250, -147, 19, 17996	downstream, upstream, in gene, downstream	ActReg chr19 #11823	1	1	0	0
13504	2	132247170	132252596	5426	2	36.506	30.18	263	240	1	1	2	TUBA3D, FAM128A	16217, 181	downstream, in gene	ActReg chr2 #13504	1	1	0	0
15777	22	46430948	46433736	2788	2	52.47	42.621	269	240	1	0	1	hCG_2039027	8406	downstream	ActReg chr22 #15777	1	1	0	0
2180	1	229642675	229646224	3549	2	39.211	39.609	278	239	1	1	2	NUP133, ABCB10	-361, 49993	upstream, downstream	ActReg chr1 #2180	1	1	0	0
3541	11	20407382	20410151	2769	2	55.094	42.989	299	239	1	1	2	HTATIP2, PRMT3	23535, -310	downstream, upstream	ActReg chr11 #3541	1	1	0	0
4722	12	16034439	16037436	2997	2	55.473	52.956	289	239	1	1	1	STRAP	649	in gene	ActReg chr12 #4722	1	1	0	0
8791	17	2291015	2307502	16487	2	40.365	41.435	267	239	2	1	3	SGSM2, MNT, LOC284009	58452, 5000, 19472	downstream, in gene, downstream	ActReg chr17 #8791	1	1	0	0
21007	8	37592664	37596059	3395	2	53.547	44.472	310	239	1	1	1	ERLIN2	264	in gene	ActReg chr8 #21007	1	1	0	0
9504	17	41320588	41324712	4124	2	50.352	50.646	226	238	1	2	2	LOC100505899, NBR1	-320, 152	upstream, in gene	ActReg chr17 #9504	1	1	0	0
12348	19	49988542	50007639	19097	4	23.012	22.881	271	238	3	8	10	FLT3LG, RPL13A, SNORD32A, SNORD33, SNORD34, SNORD35A, RPS11, SNORD35B, MIR150, FCGRT	20604, 7225, 4867, 4216, 3926, 3658, -1544, -2886, 6035, -17446	downstream, downstream, downstream, downstream, downstream, downstream, upstream, upstream, downstream, upstream	ActReg chr19 #12348	1	1	0	0
12375	19	50351940	50356193	4253	2	39.241	38	278	237	1	2	4	LOC100506033, PTOV1, LOC100506002, PNKP	867, -350, 8478, 16752	in gene, upstream, downstream, downstream	ActReg chr19 #12375	1	1	0	0
12620	19	58888760	58900233	11473	3	28.172	24.406	265	237	2	3	3	ZNF837, RPS5, LOC100506612	-2107, -4140, -12961	upstream, upstream, upstream	ActReg chr19 #12620	1	1	0	0
15892	3	3167031	3170056	3025	2	47.674	44.021	284	237	1	1	1	TRNT1	-57	upstream	ActReg chr3 #15892	1	1	0	0
8014	16	28855946	28859499	3553	2	36.802	33.55	265	236	1	1	2	ATXN2L, TUFM	23308, 7	downstream, in gene	ActReg chr16 #8014	1	1	0	0
11856	19	36704099	36706953	2854	2	62.977	48.517	279	236	1	2	2	ZNF565, ZNF146	460, 22	in gene, in gene	ActReg chr19 #11856	1	1	0	0
16365	3	52439667	52446742	7075	2	32.213	29.114	261	236	1	2	3	DNAH1, BAP1, PHF7	92869, 805, -1323	downstream, in gene, upstream	ActReg chr3 #16365	1	1	0	0
18239	5	145560359	145563971	3612	2	36	34.09	248	236	0	1	1	LARS	129	in gene	ActReg chr5 #18239	1	1	0	0
20078	7	45149370	45152560	3190	2	50.252	42.296	300	236	1	4	4	TBRG4, SNORA5A, SNORA5C, SNORA5B	352, -6884, -6324, -5267	in gene, upstream, upstream, upstream	ActReg chr7 #20078	1	1	0	0
3380	11	2419483	2430840	11357	3	21.206	18.873	258	235	1	1	3	CD81, TSSC4, TRPM5	26614, 1638, 19114	downstream, downstream, downstream	ActReg chr11 #3380	1	1	0	0
5969	13	113861701	113865131	3430	2	60.898	56.308	264	235	1	2	2	PCID2, CUL4A	-387, 330	upstream, in gene	ActReg chr13 #5969	1	1	0	0
20296	7	97733891	97737660	3769	2	40.218	34.914	295	235	1	1	1	LMTK2	-422	upstream	ActReg chr7 #20296	1	1	0	0
404	1	20832618	20835747	3129	2	45.135	41.031	284	234	1	1	1	MUL1	492	in gene	ActReg chr1 #404	1	1	0	0
1258	1	111505219	111508119	2900	2	49.261	52.326	248	234	1	1	2	LOC100506293, C1orf103	20580, -103	downstream, upstream	ActReg chr1 #1258	1	1	0	0
21969	9	116036388	116039298	2910	2	49.313	46	251	234	1	2	3	SLC31A1, CDC26, PRPF4	54035, 26, -131	downstream, in gene, upstream	ActReg chr9 #21969	1	1	0	0
23014	X	153231279	153240650	9371	3	29.051	27.137	283	234	1	3	4	HCFC1, TMEM187, MIR3202-1, MIR3202-2	855, -2027, -10584, 10663	in gene, upstream, upstream, downstream	ActReg chrX #23014	1	1	0	0
9171	17	26987983	26990737	2754	2	54.106	52.439	267	233	1	2	2	SDF2, SUPT6H	-427, 58	upstream, in gene	ActReg chr17 #9171	1	1	0	0
13566	2	157185199	157192130	6931	3	39.495	42.424	220	233	2	1	1	NR4A2	623	in gene	ActReg chr2 #13566	1	1	0	0
13683	2	180869767	180872847	3080	2	49.326	44.281	261	233	1	1	1	CWC22	473	in gene	ActReg chr2 #13683	1	1	0	0
13877	2	220107141	220120804	13663	3	29.176	24.602	299	233	3	3	4	ANKZF1, GLB1L, STK16, TUBA4A	19493, -3841, 3780, 4666	downstream, upstream, in gene, downstream	ActReg chr2 #13877	1	1	0	0
18961	6	33167175	33178631	11456	3	27.74	25.732	300	233	3	6	6	COL11A2, RXRB, SLC39A7, HSD17B8, MIR219-1, RING1	-12658, -4471, 4300, 484, -2709, -3383	upstream, upstream, downstream, in gene, upstream, upstream	ActReg chr6 #18961	1	1	0	0
20532	7	129588258	129594189	5931	3	28.753	28.724	296	233	1	1	1	UBE2H	1566	in gene	ActReg chr7 #20532	1	1	0	0
4231	11	95521647	95525115	3468	2	89.314	76.037	243	232	1	2	2	FAM76B, CEP57	-427, -261	upstream, upstream	ActReg chr11 #4231	1	1	0	0
4349	11	118229158	118231463	2305	2	48.057	42.855	295	232	1	1	2	CD3G, UBE4A	15251, 8	downstream, in gene	ActReg chr11 #4349	1	1	0	0
13472	2	128144021	128148191	4170	2	33.092	35.292	263	232	1	1	1	LOC100506922	629	in gene	ActReg chr2 #13472	1	1	0	0
15380	22	30986692	30988920	2228	2	42.406	40.565	217	232	1	0	1	PES1	15194	in gene	ActReg chr22 #15380	1	1	0	0
16091	3	33757949	33760986	3037	2	56.042	47.884	280	232	1	1	1	CLASP2	381	in gene	ActReg chr3 #16091	1	1	0	0
18942	6	32818336	32823447	5111	2	33.175	30.619	253	232	1	3	4	PSMB8, LOC100507463, TAP1, PSMB9	-8179, 8983, 857, -1047	upstream, downstream, in gene, upstream	ActReg chr6 #18942	1	1	0	0
19220	6	53211770	53215711	3941	2	45.715	43.041	290	232	1	1	1	ELOVL5	202	in gene	ActReg chr6 #19220	1	1	0	0
19916	7	19747033	19749784	2751	2	44.446	36.791	279	232	1	2	3	TWISTNB, MIR3146, TMEM196	252, -3349, 63996	in gene, upstream, downstream	ActReg chr7 #19916	1	1	0	0
3769	11	61791829	61795683	3854	2	10.67	28.512	82	231	0	0	0				ActReg chr11 #3769	1	1	0	0
4602	12	6770923	6774623	3700	2	37.556	35.87	285	231	1	1	2	ING4, ZNF384	-465, 25903	upstream, downstream	ActReg chr12 #4602	1	1	0	0
10458	18	13725279	13728088	2809	2	59.943	49.92	288	231	1	2	2	C18orf19, RNMT	-92, -21	upstream, upstream	ActReg chr18 #10458	1	1	0	0
12126	19	45392465	45396894	4429	2	52.338	47.225	266	231	1	1	2	PVRL2, TOMM40	45286, 202	downstream, in gene	ActReg chr19 #12126	1	1	0	0
12714	2	10827910	10831355	3445	2	42.915	38.171	298	231	1	1	1	NOL10	480	in gene	ActReg chr2 #12714	1	1	0	0
12981	2	47402012	47404998	2986	2	51.304	42.564	281	231	1	1	1	CALM2	235	in gene	ActReg chr2 #12981	1	1	0	0
15278	22	24056181	24061337	5156	2	34.231	30.044	283	231	1	0	0				ActReg chr22 #15278	1	1	0	0
15641	22	41251599	41255222	3623	2	47.26	36.991	263	231	1	2	3	ST13, XPNPEP3, DNAJB7	-723, 316, 4720	upstream, in gene, downstream	ActReg chr22 #15641	1	1	0	0
21473	8	144674893	144683610	8717	2	23.915	22.443	249	231	2	2	3	EEF1D, TIGD5, PYCRL	594, -823, 12533	in gene, upstream, downstream	ActReg chr8 #21473	1	1	0	0
1103	1	85740711	85743609	2898	2	48.357	38.911	265	230	1	2	2	BCL10, LOC646626	427, 37	in gene, in gene	ActReg chr1 #1103	1	1	0	0
4013	11	67269000	67277447	8447	2	37.371	37.208	280	230	2	2	3	PITPNM1, CDK2AP2, CABP2	-380, 2879, 17676	upstream, downstream, downstream	ActReg chr11 #4013	1	1	0	0
8150	16	31467788	31472614	4826	2	50.792	46.22	249	230	1	2	2	LOC100507110, ARMC5	-4801, -116	upstream, upstream	ActReg chr16 #8150	1	1	0	0
16174	3	44801197	44804439	3242	2	45.663	38.04	274	230	1	2	2	KIAA1143, KIF15	355, -391	in gene, upstream	ActReg chr3 #16174	1	1	0	0
21168	8	82753139	82756670	3531	2	40.545	38.264	256	230	1	1	1	SNX16	-383	upstream	ActReg chr8 #21168	1	1	0	0
3888	11	64874173	64891022	16849	2	28.742	26.161	274	229	4	4	6	C11orf2, TM7SF2, ZNHIT2, FAU, MRPL49, SYVN1	18914, 3256, 2573, 7075, -7131, 19406	downstream, in gene, downstream, downstream, upstream, downstream	ActReg chr11 #3888	1	1	0	0
5169	12	90100859	90104747	3888	2	48.33	46.18	275	229	1	1	1	LOC338758	71	in gene	ActReg chr12 #5169	1	1	0	0
7765	16	3283537	3285656	2119	2	63.781	54.175	275	229	1	1	2	ZNF200, MEFV	861, 22031	in gene, downstream	ActReg chr16 #7765	1	1	0	0
7770	16	3354206	3356780	2574	2	62.173	54.679	260	229	1	2	2	TIGD7, ZNF75A	-4093, 60	upstream, in gene	ActReg chr16 #7770	1	1	0	0
8313	16	67216668	67224158	7490	2	31.819	28.701	279	229	1	3	5	NOL3, KIAA0895L, EXOC3L, E2F4, ELMO3	16008, -2530, 3694, -5655, -12615	downstream, upstream, in gene, upstream, upstream	ActReg chr16 #8313	1	1	0	0
10777	19	1258811	1281179	22368	2	29.767	27.332	240	229	4	4	5	MIDN, C19orf23, CIRBP, C19orf24, EFNA2	21443, 264, 728, -5525, -16173	downstream, in gene, in gene, upstream, upstream	ActReg chr19 #10777	1	1	0	0
16403	3	57581645	57585111	3466	2	43.63	39.935	276	229	1	1	1	ARF4	-163	upstream	ActReg chr3 #16403	1	1	0	0
16712	3	141455524	141458562	3038	2	42.102	43.073	254	229	1	1	1	RNF7	-8	upstream	ActReg chr3 #16712	1	1	0	0
17837	5	64858124	64860943	2819	2	49.127	37.727	284	229	1	2	2	CENPK, PPWD1	-538, 402	upstream, in gene	ActReg chr5 #17837	1	1	0	0
22387	9	138851262	138856589	5327	2	24.133	24.653	239	229	1	1	1	UBAC1	-699	upstream	ActReg chr9 #22387	1	1	0	0
1835	1	186343022	186346037	3015	2	68.187	51.766	252	228	1	2	2	TPR, C1orf27	-72, -361	upstream, upstream	ActReg chr1 #1835	1	1	0	0
2893	10	93681982	93684685	2703	2	43.494	45.518	247	228	1	1	1	BTAF1	-403	upstream	ActReg chr10 #2893	1	1	0	0
4448	11	125460653	125463963	3310	2	50.443	44.364	286	228	1	1	2	EI24, STT3A	23010, -431	downstream, upstream	ActReg chr11 #4448	1	1	0	0
7241	15	72764480	72768162	3682	2	58.417	54.539	283	228	1	1	1	ARIH1	-346	upstream	ActReg chr15 #7241	1	1	0	0
10298	17	79845911	79851218	5307	2	30.537	28.675	244	228	2	2	4	THOC4, ANAPC11, NPB, PCYT2	898, -1035, -11508, 20776	in gene, upstream, upstream, downstream	ActReg chr17 #10298	1	1	0	0
10621	18	61088205	61091026	2821	2	46.329	38.852	277	228	1	1	1	VPS4B	137	in gene	ActReg chr18 #10621	1	1	0	0
13493	2	130936340	130941409	5069	2	36.792	31.918	261	228	1	2	3	SMPD4, FAM128B, TUBA3E	1449, -627, 17160	in gene, upstream, downstream	ActReg chr2 #13493	1	1	0	0
17559	4	164086279	164089412	3133	2	48.28	42.704	259	228	1	1	1	NAF1	228	in gene	ActReg chr4 #17559	1	1	0	0
4615	12	6958120	6963836	5716	2	45.789	35.966	266	227	1	2	4	LEPREL2, GNB3, CDCA3, USP5	23406, 11603, -522, -307	downstream, downstream, upstream, upstream	ActReg chr12 #4615	1	1	0	0
6707	14	104090206	104097019	6813	3	31.226	28.16	251	227	1	1	1	KLC1	-1913	upstream	ActReg chr14 #6707	1	1	0	0
16380	3	53161991	53167841	5850	2	24.006	22.208	266	227	1	1	1	RFT1	-446	upstream	ActReg chr3 #16380	1	1	0	0
17354	4	83349278	83353093	3815	2	62.2	57.546	249	227	1	2	2	HNRPDL, ENOPH1	193, -541	in gene, upstream	ActReg chr4 #17354	1	1	0	0
2534	10	31319257	31322130	2873	2	46.682	34.978	269	226	1	1	2	ZNF438, LOC100507663	173, -8947	in gene, upstream	ActReg chr10 #2534	1	1	0	0
3529	11	18654619	18657153	2534	2	51.671	48.737	266	226	1	1	1	SPTY2D1	134	in gene	ActReg chr11 #3529	1	1	0	0
6361	14	70232391	70235673	3282	2	63.277	56.52	263	226	1	2	3	LOC100289511, SFRS5, SLC10A1	398, 203, 29974	in gene, in gene, downstream	ActReg chr14 #6361	1	1	0	0
8931	17	7459617	7469280	9663	3	23.622	21.795	250	226	1	3	6	TNFSF12, TNFSF12-TNFSF13, TNFSF13, SENP3, EIF4A1, SNORA48	12073, 12032, 2839, -871, -11609, -13583	downstream, in gene, in gene, upstream, upstream, upstream	ActReg chr17 #8931	1	1	0	0
9832	17	61924022	61928172	4150	2	40.692	36.131	268	226	1	1	1	SMARCD2	-5746	upstream	ActReg chr17 #9832	1	1	0	0
11298	19	11613224	11619307	6083	3	31.481	30.321	242	226	1	1	2	ZNF653, ECSIT	473, 23722	in gene, downstream	ActReg chr19 #11298	1	1	0	0
14425	20	35232589	35235792	3203	2	51.28	39.96	275	226	1	1	2	C20orf24, SLA2	23, 40368	in gene, downstream	ActReg chr20 #14425	1	1	0	0
20074	7	45022962	45029676	6714	2	30.202	26.219	296	226	1	3	4	MYO1G, C7orf40, SNORA9, CCM2	-7615, -60, -1210, -13026	upstream, upstream, upstream, upstream	ActReg chr7 #20074	1	1	0	0
5611	12	133561683	133564506	2823	2	46.651	40.977	268	225	1	1	1	ZNF26	38	in gene	ActReg chr12 #5611	1	1	0	0
6070	14	23502028	23505653	3625	2	36.793	31.664	247	225	0	2	2	PSMB5, PSMB11	589, -7536	in gene, upstream	ActReg chr14 #6070	1	1	0	0
10379	18	266103	269837	3734	2	43.897	37.462	297	225	1	1	1	THOC1	89	in gene	ActReg chr18 #10379	1	1	0	0
16334	3	51425519	51431685	6166	2	29.764	26.168	253	225	2	1	4	DOCK3, MANF, RBM15B, VPRBP	715930, 5910, -129, 105416	downstream, downstream, upstream, downstream	ActReg chr3 #16334	1	1	0	0
18079	5	132386075	132388927	2852	2	53.793	45.307	267	225	1	1	1	HSPA4	-161	upstream	ActReg chr5 #18079	1	1	0	0
6967	15	42838880	42842902	4022	2	41.618	35.635	299	224	1	2	2	LRRC57, HAUS2	111, -120	in gene, upstream	ActReg chr15 #6967	1	1	0	0
8831	17	4045100	4049498	4398	2	56.485	49.153	243	224	1	2	2	ZZEF1, CYB5D2	-1046, 837	upstream, in gene	ActReg chr17 #8831	1	1	0	0
11059	19	5717562	5721676	4114	2	45.378	41.271	244	224	1	2	2	LONP1, TMEM146	557, -1069	in gene, upstream	ActReg chr19 #11059	1	1	0	0
11948	19	39878579	39885206	6627	3	37.941	34.419	239	224	1	2	3	SAMD4B, PAF1, MED29	48784, -213, -71	downstream, upstream, upstream	ActReg chr19 #11948	1	1	0	0
14844	21	30395033	30398133	3100	2	36.063	34.755	261	224	1	2	2	RWDD2B, USP16	-4898, -355	upstream, upstream	ActReg chr21 #14844	1	1	0	0
1508	1	154908143	154915821	7678	4	29.067	25.828	231	223	1	1	2	PMVK, PBXIP1	-2498, 16585	upstream, downstream	ActReg chr1 #1508	1	1	0	0
1904	1	202974609	202977556	2947	2	50.067	46.472	263	223	1	1	1	TMEM183A	-452	upstream	ActReg chr1 #1904	1	1	0	0
2032	1	212456611	212460932	4321	2	46.651	41.667	263	223	1	1	1	PPP2R5A	-108	upstream	ActReg chr1 #2032	1	1	0	0
3797	11	62553319	62560394	7075	2	31.398	30.486	218	223	2	2	4	TAF6L, TMEM179B, TMEM223, NXF1	17981, 1982, 2630, 16108	downstream, in gene, downstream, downstream	ActReg chr11 #3797	1	1	0	0
5669	13	27824449	27826836	2387	2	48.4	47.446	216	223	1	3	3	RPL21, SNORD102, SNORA27	-50, -3559, -3896	upstream, upstream, upstream	ActReg chr13 #5669	1	1	0	0
10407	18	5236654	5239269	2615	2	56.359	51.373	274	223	1	2	2	C18orf18, LOC339290	67, -138	in gene, upstream	ActReg chr18 #10407	1	1	0	0
11127	19	7596560	7601951	5391	2	39.258	35.72	262	223	1	1	2	MCOLN1, PNPLA6	11759, 217	downstream, in gene	ActReg chr19 #11127	1	1	0	0
14391	20	33144121	33151103	6982	2	33.569	28.362	299	223	2	0	2	MAP1LC3A, PIGU	12920, 117477	in gene, downstream	ActReg chr20 #14391	1	1	0	0
15405	22	32055876	32060339	4463	2	30.763	28.432	259	223	1	0	0				ActReg chr22 #15405	1	1	0	0
16773	3	156891709	156894277	2568	2	45.312	42.38	256	223	1	0	0				ActReg chr3 #16773	1	1	0	0
17005	4	924374	927341	2967	2	49.645	47.88	284	223	1	2	2	GAK, TMEM175	317, -405	in gene, upstream	ActReg chr4 #17005	1	1	0	0
19726	7	1176290	1180011	3721	2	36.252	30.974	279	223	1	1	1	C7orf50	-257	upstream	ActReg chr7 #19726	1	1	0	0
4284	11	112096185	112098681	2496	2	44.703	46.859	202	222	1	1	2	BCO2, PTS	51225, 345	downstream, in gene	ActReg chr11 #4284	1	1	0	0
8651	16	89281970	89285304	3334	2	48	43.683	288	222	1	1	1	ZNF778	-474	upstream	ActReg chr16 #8651	1	1	0	0
11105	19	6735178	6741900	6722	2	32.981	31.759	276	222	3	2	2	GPR108, TRIP10	-906, -1168	upstream, upstream	ActReg chr19 #11105	1	1	0	0
14275	20	18487185	18490553	3368	2	50.163	43.886	272	222	1	1	2	RBBP9, SEC23B	-10982, 681	upstream, in gene	ActReg chr20 #14275	1	1	0	0
18609	6	10693762	10696210	2448	2	49.171	46.974	252	222	1	2	2	C6orf52, PAK1IP1	44, -202	in gene, upstream	ActReg chr6 #18609	1	1	0	0
5606	12	133403791	133406672	2881	2	39.267	33.978	256	221	1	1	1	GOLGA3	195	in gene	ActReg chr12 #5606	1	1	0	0
7823	16	4895924	4899085	3161	2	56.456	48.636	269	221	1	2	2	GLYR1, UBN1	-201, -408	upstream, upstream	ActReg chr16 #7823	1	1	0	0
17253	4	41991341	41994350	3009	2	50.756	37.796	274	221	1	1	2	DCAF4L1, SLC30A9	9132, 322	downstream, in gene	ActReg chr4 #17253	1	1	0	0
20169	7	72393456	72398225	4769	3	35.443	35.429	240	221	1	0	1	POM121	45904	in gene	ActReg chr7 #20169	1	1	0	0
21520	8	145723552	145756304	32752	2	24.439	22.611	243	221	9	8	9	LOC100507333, PPP1R16A, GPT, MFSD3, RECQL4, LRRC14, LRRC24, C8orf82, KIAA1688	-17197, 17819, 10463, 5376, 3282, -3463, 12488, 14530, 98963	upstream, downstream, downstream, downstream, in gene, upstream, downstream, downstream, downstream	ActReg chr8 #21520	1	1	0	0
11237	19	10512568	10517741	5173	2	38.611	32.08	256	220	1	2	2	CDC37, MIR1181	-883, -940	upstream, upstream	ActReg chr19 #11237	1	1	0	0
11603	19	18302372	18307687	5315	2	31.982	31.413	259	220	1	1	2	MPV17L2, RAB3A	989, 9845	in gene, downstream	ActReg chr19 #11603	1	1	0	0
13784	2	203129402	203132695	3293	2	37.313	37.301	218	220	1	1	2	NOP58, SNORD70	533, -10106	in gene, upstream	ActReg chr2 #13784	1	1	0	0
17905	5	78808167	78811493	3326	2	55.928	48.019	256	220	1	1	1	HOMER1	-130	upstream	ActReg chr5 #17905	1	1	0	0
1594	1	156695054	156700530	5476	2	29.345	23.31	311	219	1	2	3	ISG20L2, C1orf66, MRPL24	-87, -471, 13131	upstream, upstream, downstream	ActReg chr1 #1594	1	1	0	0
7011	15	45878317	45880968	2651	2	60.59	52.024	279	219	1	1	1	PLDN	225	in gene	ActReg chr15 #7011	1	1	0	0
14712	20	60757045	60760468	3423	2	44.188	37.224	273	219	1	1	2	SS18L1, GTPBP5	39934, 675	downstream, in gene	ActReg chr20 #14712	1	1	0	0
20152	7	66117693	66120752	3059	2	54.308	44.885	272	219	1	0	1	KCTD7	25354	downstream	ActReg chr7 #20152	1	1	0	0
530	1	26489975	26499196	9221	2	26.532	22.249	302	218	2	3	4	GRRP1, LOC100128346, ZNF593, CNKSR1	9074, 3727, -1803, -9396	downstream, downstream, upstream, upstream	ActReg chr1 #530	1	1	0	0
2189	1	231112434	231115797	3363	2	35.606	34.388	223	218	1	2	2	TTC13, ARV1	503, -708	in gene, upstream	ActReg chr1 #2189	1	1	0	0
2438	10	14878260	14881970	3710	2	51.252	41.226	277	218	1	2	2	CDNF, HSPA14	-132, -146	upstream, upstream	ActReg chr10 #2438	1	1	0	0
3800	11	62598033	62601911	3878	3	40.863	36.059	256	218	1	1	3	STX5, WDR74, RNU2-2	-412, 7656, 9261	upstream, downstream, downstream	ActReg chr11 #3800	1	1	0	0
9537	17	42262561	42272862	10301	3	17.183	14.078	262	218	1	2	5	ASB16, C17orf65, TMUB2, ATXN7L3, UBTF	19637, -3629, 3357, 7818, 30539	downstream, upstream, in gene, downstream, downstream	ActReg chr17 #9537	1	1	0	0
10297	17	79815284	79832230	16946	5	24.406	21.197	265	218	3	2	2	P4HB, ARHGDIA	-5213, 5525	upstream, downstream	ActReg chr17 #10297	1	1	0	0
10386	18	2652923	2657729	4806	2	53.014	52.099	304	218	1	2	2	LOC645158, SMCHD1	-2095, -560	upstream, upstream	ActReg chr18 #10386	1	1	0	0
17582	4	175203701	175206003	2302	2	68.771	63.246	252	218	1	2	2	FBXO8, KIAA1712	550, 24	in gene, in gene	ActReg chr4 #17582	1	1	0	0
19018	6	35226036	35228880	2844	2	56.517	52.764	265	218	1	1	2	SCUBE3, ZNF76	45268, -52	downstream, upstream	ActReg chr6 #19018	1	1	0	0
9066	17	17378663	17382438	3775	2	34.845	28.754	283	217	1	1	1	MED9	250	in gene	ActReg chr17 #9066	1	1	0	0
12397	19	50977445	50985505	8060	3	24.628	20.47	288	217	2	2	4	MYBPC2, FAM71E1, C19orf63, LOC100506114	45315, -1472, 1739, 9976	downstream, upstream, in gene, downstream	ActReg chr19 #12397	1	1	0	0
15166	22	19465362	19468745	3383	2	50.113	48.028	264	217	1	2	2	UFD1L, CDC45L	-315, -361	upstream, upstream	ActReg chr22 #15166	1	1	0	0
16249	3	48485530	48489873	4343	2	35.14	32.713	268	217	1	2	3	CCDC51, CCDC72, ATRIP	-6172, 6015, -517	upstream, downstream, upstream	ActReg chr3 #16249	1	1	0	0
16267	3	48954226	48957807	3581	2	49.24	42.955	235	217	1	2	2	C3orf71, ARIH2	802, -265	in gene, upstream	ActReg chr3 #16267	1	1	0	0
19333	6	106772299	106774731	2432	2	51.159	38.539	269	217	1	1	1	ATG5	180	in gene	ActReg chr6 #19333	1	1	0	0
14807	20	62602990	62614019	11029	3	22.382	19.052	278	216	3	3	3	ZNF512B, SAMD10, PRPF6	-7286, 2491, -3927	upstream, in gene, upstream	ActReg chr20 #14807	1	1	0	0
18136	5	137910099	137912692	2593	2	53.731	47.765	225	216	1	1	1	HSPA9	-77	upstream	ActReg chr5 #18136	1	1	0	0
5013	12	56366399	56368871	2472	2	51.811	46.921	243	215	1	2	4	SILV, CDK2, RAB5B, LOC100131294	-7809, 7079, -227, 7216	upstream, downstream, upstream, downstream	ActReg chr12 #5013	1	1	0	0
12564	19	56825164	56827714	2550	2	55.062	50.737	249	215	1	0	1	LOC100506374	13134	downstream	ActReg chr19 #12564	1	1	0	0
13312	2	98611090	98613614	2524	2	53.718	48.208	268	215	1	1	1	TMEM131	2	in gene	ActReg chr2 #13312	1	1	0	0
18515	5	180686237	180690417	4180	2	48	42.875	245	215	1	2	3	LOC100507619, TRIM52, LOC100507602	14820, -208, 114	downstream, upstream, in gene	ActReg chr5 #18515	1	1	0	0
21139	8	74882951	74886102	3151	2	46.989	40.969	256	215	1	2	2	TCEB1, TMEM70	-180, -3851	upstream, upstream	ActReg chr8 #21139	1	1	0	0
896	1	44819287	44821949	2662	2	40.526	38.193	232	214	1	1	1	ERI3	321	in gene	ActReg chr1 #896	1	1	0	0
12577	19	57830874	57834160	3286	2	47.398	40.98	275	214	1	2	2	LOC100288211, ZNF543	-3324, 652	upstream, in gene	ActReg chr19 #12577	1	1	0	0
20232	7	75793846	75797168	3322	2	50.33	37.183	264	214	1	0	0				ActReg chr7 #20232	1	1	0	0
22056	9	127950591	127953436	2845	2	42.382	41.337	205	214	1	1	2	PPP6C, RABEPK	205, -10808	in gene, upstream	ActReg chr9 #22056	1	1	0	0
1114	1	89148652	89151257	2605	2	47.815	43.862	250	213	1	1	1	PKN2	32	in gene	ActReg chr1 #1114	1	1	0	0
8339	16	67925842	67930643	4801	2	25.392	31.533	153	213	1	1	3	EDC4, NRN1L, PSKH1	21243, 9461, 1067	downstream, downstream, in gene	ActReg chr16 #8339	1	1	0	0
8745	17	1357557	1361534	3977	2	38.347	33.411	212	213	1	1	2	CRK, MYO1C	-1, 36456	upstream, downstream	ActReg chr17 #8745	1	1	0	0
11480	19	16221150	16225036	3886	2	36.287	35.033	268	213	1	1	2	TPM4, RAB8A	44776, 603	downstream, in gene	ActReg chr19 #11480	1	1	0	0
15314	22	26906643	26909679	3036	2	42.59	39.742	278	213	1	2	2	TFIP11, LOC100507599	276, -315	in gene, upstream	ActReg chr22 #15314	1	1	0	0
17875	5	72859483	72862853	3370	2	49.94	44.874	253	213	1	2	2	ANKRA2, UTP15	343, -430	in gene, upstream	ActReg chr5 #17875	1	1	0	0
19116	6	41751890	41757494	5604	2	32.446	30.864	260	213	1	2	4	FRS3, PRICKLE4, TOMM6, USP49	-7062, 6192, -489, 108407	upstream, in gene, upstream, downstream	ActReg chr6 #19116	1	1	0	0
7138	15	65424463	65428442	3979	2	34.254	33.623	243	212	1	1	1	PDCD7	-278	upstream	ActReg chr15 #7138	1	1	0	0
7609	16	854078	859653	5575	3	28.237	25.173	258	212	1	2	3	CHTF18, GNG13, PRR25	18243, -6132, 1422	downstream, upstream, in gene	ActReg chr16 #7609	1	1	0	0
7769	16	3331695	3336335	4640	3	40.092	37.465	231	212	1	1	1	ZNF263	528	in gene	ActReg chr16 #7769	1	1	0	0
8957	17	8048792	8063714	14922	4	24.935	24.075	244	212	2	1	2	PER1, VAMP2	-500, 10040	upstream, downstream	ActReg chr17 #8957	1	1	0	0
11637	19	18681361	18684939	3578	2	30.259	28.812	252	212	1	1	2	C19orf50, UBA52	14578, 536	downstream, in gene	ActReg chr19 #11637	1	1	0	0
12060	19	42744982	42752223	7241	2	36.089	34.573	248	212	2	2	3	GSK3A, LOC100132272, ERF	-1866, 1675, 10707	upstream, in gene, downstream	ActReg chr19 #12060	1	1	0	0
15813	22	47155703	47160623	4920	2	31.335	29.875	245	212	1	1	1	TBC1D22A	-355	upstream	ActReg chr22 #15813	1	1	0	0
17460	4	122721292	122724067	2775	2	39.235	36.276	250	212	1	1	1	EXOSC9	207	in gene	ActReg chr4 #17460	1	1	0	0
22227	9	132596185	132599835	3650	2	38.189	35.246	237	212	1	2	3	TOR1A, C9orf78, USP20	-11569, -438, 314	upstream, upstream, in gene	ActReg chr9 #22227	1	1	0	0
23025	X	153604653	153609881	5228	2	46.41	41.95	247	212	1	2	2	FLNA, EMD	-4261, -330	upstream, upstream	ActReg chrX #23025	1	1	0	0
3453	11	8984706	8987292	2586	2	55.128	48.667	244	211	1	1	1	TMEM9B	-10	upstream	ActReg chr11 #3453	1	1	0	0
6175	14	50327875	50332805	4930	2	30.416	26.281	292	211	2	1	2	SDCCAG1, RN7SL2	-10801, -773	upstream, upstream	ActReg chr14 #6175	1	1	0	0
9068	17	17493248	17497210	3962	2	38.895	34.339	249	211	1	1	1	PEMT	-235	upstream	ActReg chr17 #9068	1	1	0	0
9850	17	62500661	62504333	3672	2	54.509	46.548	242	211	1	3	3	POLG2, DDX5, CCDC45	-9313, -13, -661	upstream, upstream, upstream	ActReg chr17 #9850	1	1	0	0
12678	2	9769611	9773206	3595	2	44.727	37.955	262	211	1	1	1	YWHAQ	-302	upstream	ActReg chr2 #12678	1	1	0	0
17170	4	15002593	15007263	4670	2	44.304	45.141	196	211	1	2	2	LOC441009, CPEB2	-964, 630	upstream, in gene	ActReg chr4 #17170	1	1	0	0
17813	5	57754740	57757325	2585	2	65.79	59.974	236	211	1	2	2	PLK2, LOC100289379	-119, 734	upstream, downstream	ActReg chr5 #17813	1	1	0	0
21065	8	48919872	48922572	2700	2	40.929	42.6	235	211	1	1	1	UBE2V2	227	in gene	ActReg chr8 #21065	1	1	0	0
22003	9	123554640	123556796	2156	2	46.439	46.364	236	211	1	2	2	FBXW2, LOC100288842	22, -57	in gene, upstream	ActReg chr9 #22003	1	1	0	0
4649	12	9101265	9103695	2430	2	44.921	46.787	217	210	1	1	2	PHC1, M6PR	35164, -228	downstream, upstream	ActReg chr12 #4649	1	1	0	0
8107	16	30666827	30673277	6450	2	36.93	35.109	255	210	1	2	3	PRR14, LOC100506988, FBRS	7811, -935, -5726	downstream, upstream, upstream	ActReg chr16 #8107	1	1	0	0
12165	19	46085769	46090677	4908	2	37.748	32.789	281	210	1	1	2	OPA3, GPR4	-101, 17243	upstream, downstream	ActReg chr19 #12165	1	1	0	0
16885	3	186522392	186525939	3547	2	34.694	34.514	216	210	1	1	1	RFC4	319	in gene	ActReg chr3 #16885	1	1	0	0
1298	1	115123308	115125631	2323	2	48.268	45.431	230	209	0	1	2	BCAS2, DENND2C	-204, 88263	upstream, downstream	ActReg chr1 #1298	1	1	0	0
12546	19	56010511	56016813	6302	3	26.979	22.485	302	209	1	0	1	SSC5D	13792	in gene	ActReg chr19 #12546	1	1	0	0
14392	20	33263927	33266675	2748	2	36.176	29.535	258	209	1	1	1	PIGU	-212	upstream	ActReg chr20 #14392	1	1	0	0
14800	20	62488893	62499008	10115	4	21.546	19.59	229	209	2	2	3	C20orf181, C20orf135, TPD52L2	-14285, 1384, -2640	upstream, in gene, upstream	ActReg chr20 #14800	1	1	0	0
15523	22	38000574	38008295	7721	3	21.456	19.31	218	209	1	1	1	GGA1	-47	upstream	ActReg chr22 #15523	1	1	0	0
17450	4	119510356	119514254	3898	3	27.008	25.475	233	209	0	0	0				ActReg chr4 #17450	1	1	0	0
19296	6	90527851	90531143	3292	2	44.942	39.194	272	209	1	1	2	MDN1, CASP8AP2	-55, -10122	upstream, upstream	ActReg chr6 #19296	1	1	0	0
3527	11	18547357	18549830	2473	2	55.533	50.587	249	208	1	1	2	TSG101, UEVLD	-104, 61688	upstream, downstream	ActReg chr11 #3527	1	1	0	0
11041	19	4967485	4972297	4812	3	29.606	24.318	257	208	1	1	2	UHRF1, KDM4B	60381, 767	downstream, in gene	ActReg chr19 #11041	1	1	0	0
11346	19	12891812	12908229	16417	3	32.336	31.528	203	208	3	2	4	HOOK2, JUNB, PRDX2, RNASEH2A	-13586, -2290, 12674, -17408	upstream, upstream, downstream, upstream	ActReg chr19 #11346	1	1	0	0
12495	19	54691813	54697825	6012	2	46.011	43.189	232	208	1	3	3	MBOAT7, TSEN34, RPS9	-1086, 700, -9907	upstream, in gene, upstream	ActReg chr19 #12495	1	1	0	0
5927	13	101324989	101328364	3375	3	32.526	31.257	239	207	1	1	1	TMTC4	427	in gene	ActReg chr13 #5927	1	1	0	0
8665	16	89553743	89559338	5595	3	27	26.786	259	207	1	2	2	ANKRD11, LOC100506268	429, -1193	in gene, upstream	ActReg chr16 #8665	1	1	0	0
10989	19	3978836	3988997	10161	3	21.032	18.951	242	207	2	2	3	DAPK3, EEF2, SNORD37	-14090, 1545, -1346	upstream, in gene, upstream	ActReg chr19 #10989	1	1	0	0
16873	3	184999113	185001875	2762	2	45.867	36.791	263	207	1	1	1	LOC100505749	-255	upstream	ActReg chr3 #16873	1	1	0	0
18191	5	139935297	139945118	9821	2	23.466	19.719	237	207	2	3	6	ANKHD1-EIF4EBP3, EIF4EBP3, SRA1, APBB3, SLC35A4, LOC100505798	158778, 12956, -2529, 3982, -4213, 31470	downstream, downstream, upstream, in gene, upstream, downstream	ActReg chr5 #18191	1	1	0	0
19013	6	34723491	34726944	3453	2	37.52	33.722	252	207	1	1	1	SNRPC	346	in gene	ActReg chr6 #19013	1	1	0	0
21241	8	101961939	101966398	4459	2	52.864	46.194	258	207	1	1	1	YWHAZ	1455	in gene	ActReg chr8 #21241	1	1	0	0
2311	10	1093339	1096544	3205	2	74.812	54.475	233	206	1	2	3	C10orf110, IDI1, WDR37	26364, 120, -7835	downstream, in gene, upstream	ActReg chr10 #2311	1	1	0	0
5156	12	76951898	76954509	2611	2	69.662	49.573	244	206	1	1	1	OSBPL8	386	in gene	ActReg chr12 #5156	1	1	0	0
5801	13	48876139	48879428	3289	2	44.447	44.291	233	206	1	1	1	RB1	-100	upstream	ActReg chr13 #5801	1	1	0	0
6354	14	69863898	69866424	2526	2	50.857	50.055	213	206	1	2	2	ERH, SLC39A9	-140, -246	upstream, upstream	ActReg chr14 #6354	1	1	0	0
9160	17	26660305	26664346	4041	2	37.476	36.349	243	206	1	2	4	TMEM97, IFT20, TNFAIP1, POLDIP2	16204, 170, -223, 22278	downstream, in gene, upstream, downstream	ActReg chr17 #9160	1	1	0	0
12393	19	50876994	50891606	14612	3	17.169	14.962	215	206	4	2	3	NAPSA, NR1H2, POLD1	-15369, 4615, -3293	upstream, in gene, upstream	ActReg chr19 #12393	1	1	0	0
13257	2	95830385	95832561	2176	2	54.985	44.5	275	206	1	2	2	ZNF514, ZNF2	-6210, 290	upstream, in gene	ActReg chr2 #13257	1	1	0	0
13439	2	118571665	118573550	1885	2	49.962	56.875	189	206	1	1	1	DDX18	352	in gene	ActReg chr2 #13439	1	1	0	0
15544	22	38450966	38456188	5222	2	35.547	26.583	281	206	1	1	1	PICK1	315	in gene	ActReg chr22 #15544	1	1	0	0
17226	4	39366498	39369260	2762	2	54.683	42.744	284	206	1	1	1	RFC1	116	in gene	ActReg chr4 #17226	1	1	0	0
17257	4	44679210	44681565	2355	2	43.725	38.315	209	206	1	1	1	GUF1	-46	upstream	ActReg chr4 #17257	1	1	0	0
18109	5	134072244	134075543	3299	2	51.612	50.448	269	206	1	1	2	SEC24A, CAMLG	89414, -313	downstream, upstream	ActReg chr5 #18109	1	1	0	0
18447	5	176879220	176888050	8830	2	31.174	29.577	226	206	1	0	3	GRK6, PRR7, DBN1	29948, 9839, 17059	downstream, downstream, in gene	ActReg chr5 #18447	1	1	0	0
21287	8	121456051	121459136	3085	2	43.21	34.268	236	206	1	2	2	MRPL13, MTBP	54, -73	in gene, upstream	ActReg chr8 #21287	1	1	0	0
22422	9	139375824	139383578	7754	2	26.773	25.178	241	206	1	2	3	SEC16A, C9orf163, NOTCH1	-2194, 1754, 60537	upstream, in gene, downstream	ActReg chr9 #22422	1	1	0	0
643	1	29555052	29560717	5665	3	22.542	21.07	265	205	1	2	2	MECR, PTPRU	-430, -5144	upstream, upstream	ActReg chr1 #643	1	1	0	0
4081	11	72430588	72438857	8269	2	24.695	20.737	260	205	1	0	1	ARAP1	28712	in gene	ActReg chr11 #4081	1	1	0	0
4088	11	72523526	72528144	4618	2	38.271	37.028	188	205	1	1	1	ATG16L2	384	in gene	ActReg chr11 #4088	1	1	0	0
7506	15	93445819	93449134	3315	2	27.636	27.183	244	205	1	2	4	LOC100506727, LOC100507217, CHD2, MIR3175	25289, 21563, 3925, -153	downstream, downstream, in gene, upstream	ActReg chr15 #7506	1	1	0	0
8129	16	31042796	31046231	3435	2	44.774	37.905	245	205	1	1	1	STX4	-390	upstream	ActReg chr16 #8129	1	1	0	0
10467	18	20511985	20514458	2473	2	54.338	47.867	241	205	1	1	1	RBBP8	-74	upstream	ActReg chr18 #10467	1	1	0	0
13053	2	64749757	64752963	3206	2	46.128	38.643	253	205	1	1	1	AFTPH	-79	upstream	ActReg chr2 #13053	1	1	0	0
15232	22	22018506	22021554	3048	2	35.032	32.872	207	205	1	1	1	PPIL2	-243	upstream	ActReg chr22 #15232	1	1	0	0
21644	9	34328082	34331011	2929	2	42.456	42.277	237	205	1	2	2	KIF24, NUDT2	-348, 42	upstream, in gene	ActReg chr9 #21644	1	1	0	0
21829	9	95524581	95528812	4231	2	37.311	30.685	240	205	1	1	1	BICD2	387	in gene	ActReg chr9 #21829	1	1	0	0
1584	1	156468102	156478478	10376	2	27.012	26.222	222	204	2	1	1	MEF2D	-2761	upstream	ActReg chr1 #1584	1	1	0	0
2646	10	53457733	53460664	2931	2	39.402	35.736	227	204	1	1	2	PRKG1, CSTF2T	708253, 157	in gene, in gene	ActReg chr10 #2646	1	1	0	0
6994	15	45002237	45005647	3410	2	46.99	40.336	277	204	1	1	1	B2M	257	in gene	ActReg chr15 #6994	1	1	0	0
7567	16	282891	286182	3291	2	34.592	35.929	164	204	1	3	3	LUC7L, LOC100129478, ITFG3	-5087, 4007, -265	upstream, downstream, upstream	ActReg chr16 #7567	1	1	0	0
7962	16	23566431	23570320	3889	2	38.107	38.554	243	204	1	2	2	EARS2, UBFD1	321, -487	in gene, upstream	ActReg chr16 #7962	1	1	0	0
17511	4	146017848	146020647	2799	2	48.747	39.284	255	204	1	2	2	ANAPC10, ABCE1	121, 91	in gene, in gene	ActReg chr4 #17511	1	1	0	0
17860	5	68664432	68666793	2361	2	43.159	38.581	214	204	1	2	2	TAF9, RAD17	228, 488	in gene, in gene	ActReg chr5 #17860	1	1	0	0
19931	7	23220247	23223452	3205	2	50.967	38.93	305	204	1	1	2	KLHL7, NUPL2	76496, 403	downstream, in gene	ActReg chr7 #19931	1	1	0	0
19988	7	30633293	30636057	2764	2	45.174	40.417	245	204	1	1	1	GARS	494	in gene	ActReg chr7 #19988	1	1	0	0
20605	7	140393910	140398459	4549	2	38.81	35.31	232	204	1	2	3	ADCK2, LOC100134713, NDUFB2	23231, 693, -297	downstream, in gene, upstream	ActReg chr7 #20605	1	1	0	0
779	1	38154560	38159271	4711	2	61.641	49.388	251	203	2	2	2	C1orf109, CDCA8	-723, -1244	upstream, upstream	ActReg chr1 #779	1	1	0	0
1737	1	169861788	169864827	3039	2	42.742	39.415	212	203	1	1	1	SCYL3	-231	upstream	ActReg chr1 #1737	1	1	0	0
2234	1	235666569	235669275	2706	2	50.062	43.119	237	203	1	1	1	B3GALNT2	-141	upstream	ActReg chr1 #2234	1	1	0	0
2418	10	13202100	13206323	4223	3	30.149	25.477	223	203	1	1	1	MCM10	657	in gene	ActReg chr10 #2418	1	1	0	0
2714	10	71928336	71931651	3315	2	41.719	33.981	224	203	1	1	1	SAR1A	292	in gene	ActReg chr10 #2714	1	1	0	0
3799	11	62570812	62575129	4317	2	27.007	26.437	231	203	1	1	2	NXF1, STX5	-6, 26590	upstream, downstream	ActReg chr11 #3799	1	1	0	0
4858	12	49450385	49456413	6028	2	29.092	27.34	240	203	1	1	2	MLL2, RHEBL1	-4292, 10376	upstream, downstream	ActReg chr12 #4858	1	1	0	0
7270	15	74986562	74990078	3516	2	40.633	33.266	268	203	1	1	1	EDC3	66	in gene	ActReg chr15 #7270	1	1	0	0
9498	17	41149057	41152596	3539	2	34.527	34.211	207	203	1	2	3	RUNDC1, RPL27, IFI35	18244, 380, -7943	downstream, in gene, upstream	ActReg chr17 #9498	1	1	0	0
12768	2	25193067	25196165	3098	2	67.122	52.453	248	203	1	2	2	DNAJC27, LOC729723	208, -365	in gene, upstream	ActReg chr2 #12768	1	1	0	0
13564	2	153572864	153576197	3333	2	77.158	67.571	239	203	1	2	2	PRPF40A, ARL6IP6	-555, 107	upstream, in gene	ActReg chr2 #13564	1	1	0	0
13885	2	220403496	220419303	15807	5	18	16.204	219	203	5	3	5	ACCN4, CHPF, TMEM198, MIR3132, OBSL1	32507, -2912, 2654, 2470, 24869	downstream, upstream, in gene, downstream, downstream	ActReg chr2 #13885	1	1	0	0
17154	4	8428344	8432896	4552	2	32.259	27.557	268	203	1	0	2	ACOX3, C4orf23	11832, -11912	in gene, upstream	ActReg chr4 #17154	1	1	0	0
20986	8	29938903	29943292	4389	2	43.278	38.146	241	203	1	1	2	TMEM66, LEPROTL1	-448, -11825	upstream, upstream	ActReg chr8 #20986	1	1	0	0
21722	9	71393535	71396176	2641	2	58.829	45.651	251	203	1	1	2	PIP5K1B, FAM122A	74239, -109	in gene, upstream	ActReg chr9 #21722	1	1	0	0
21947	9	111694638	111697753	3115	2	53.568	44.947	282	203	1	2	3	IKBKAP, C9orf6, CTNNAL1	413, -478, 79569	in gene, upstream, downstream	ActReg chr9 #21947	1	1	0	0
2261	1	243263864	243266043	2179	2	50.929	35.353	252	202	1	1	1	LOC731275	93	in gene	ActReg chr1 #2261	1	1	0	0
11382	19	13857625	13860348	2723	2	45.41	38.082	239	202	1	1	1	CCDC130	233	in gene	ActReg chr19 #11382	1	1	0	0
11966	19	40474972	40479022	4050	2	28.827	28.638	210	202	1	1	1	PSMC4	-76	upstream	ActReg chr19 #11966	1	1	0	0
14289	20	21282474	21285190	2716	2	59.59	49	245	202	1	1	1	XRN2	-110	upstream	ActReg chr20 #14289	1	1	0	0
16875	3	185302360	185305901	3541	2	45.191	34.306	245	202	1	1	1	SENP2	99	in gene	ActReg chr3 #16875	1	1	0	0
17444	4	113151550	113154235	2685	2	52.397	47.854	206	202	1	1	1	AP1AR	-3	upstream	ActReg chr4 #17444	1	1	0	0
17653	5	1343815	1348097	4282	2	29.008	26.978	213	202	1	1	1	CLPTM1L	-954	upstream	ActReg chr5 #17653	1	1	0	0
21620	9	33073917	33078571	4654	3	28.596	24.616	255	202	1	1	1	SMU1	470	in gene	ActReg chr9 #21620	1	1	0	0
21895	9	100393456	100397027	3571	2	49.58	44.382	234	202	1	2	2	TSTD2, NCBP1	721, -464	in gene, upstream	ActReg chr9 #21895	1	1	0	0
6804	15	23032868	23035616	2748	2	50.733	37.698	235	201	1	1	2	NIPA2, NIPA1	185, 52601	in gene, downstream	ActReg chr15 #6804	1	1	0	0
7805	16	4585801	4592041	6240	3	23.477	24.305	230	201	1	1	1	C16orf5	-105	upstream	ActReg chr16 #7805	1	1	0	0
9653	17	46968969	46973041	4072	2	34.983	30.984	204	201	1	1	1	ATP5G1	857	in gene	ActReg chr17 #9653	1	1	0	0
13780	2	202506458	202508857	2399	2	66.288	54.693	250	201	1	1	2	ALS2CR4, MPP4	567, 55760	in gene, downstream	ActReg chr2 #13780	1	1	0	0
15375	22	30751621	30754465	2844	2	42.455	39.667	224	201	1	2	2	SF3A1, CCDC157	-130, 416	upstream, in gene	ActReg chr22 #15375	1	1	0	0
17566	4	166247787	166250084	2297	2	53.015	41.083	247	201	1	1	2	KLHL2, SC4MOL	120165, 117	downstream, in gene	ActReg chr4 #17566	1	1	0	0
20471	7	108164503	108167761	3258	2	47	38.196	251	201	1	1	1	PNPLA8	506	in gene	ActReg chr7 #20471	1	1	0	0
21610	9	27572115	27574913	2798	2	40.739	36.862	244	201	2	1	1	C9orf72	328	in gene	ActReg chr9 #21610	1	1	0	0
6979	15	43783637	43786842	3205	2	38.163	31.79	264	200	1	0	1	TP53BP1	17468	in gene	ActReg chr15 #6979	1	1	0	0
11175	19	8575783	8581235	5452	2	22.965	20.653	226	200	2	1	3	PRAM1, ZNF414, MYO1F	-10971, 539, 63822	upstream, in gene, downstream	ActReg chr19 #11175	1	1	0	0
12624	19	58950084	58953643	3559	2	44	36.955	234	200	1	1	2	ZNF132, ZNF324B	-274, -11108	upstream, upstream	ActReg chr19 #12624	1	1	0	0
13962	2	232644512	232647564	3052	2	37.383	34.698	205	200	1	2	2	PDE6D, COPS7B	-64, -5124	upstream, upstream	ActReg chr2 #13962	1	1	0	0
17395	4	95127980	95130335	2355	2	50.698	41.274	225	200	1	1	1	SMARCAD1	398	in gene	ActReg chr4 #17395	1	1	0	0
20143	7	65443898	65449682	5784	2	27.966	22.79	254	200	1	1	1	GUSB	511	in gene	ActReg chr7 #20143	1	1	0	0
194	1	8013432	8016155	2723	2	39.952	36.346	216	199	1	1	1	PARK7	-6921	upstream	ActReg chr1 #194	1	1	0	0
748	1	36551188	36555867	4679	2	31.357	26.697	239	199	1	2	3	TEKT2, ADPRHL2, COL8A2	3851, -926, 12323	in gene, upstream, downstream	ActReg chr1 #748	1	1	0	0
4895	12	50502128	50507109	4981	2	44.263	39.212	236	199	1	1	3	SMARCD1, GPD1, C12orf62	25635, 6817, -1282	downstream, in gene, upstream	ActReg chr12 #4895	1	1	0	0
6161	14	39899975	39903037	3062	2	41.495	35.453	226	199	1	1	1	FBXO33	198	in gene	ActReg chr14 #6161	1	1	0	0
8725	17	899207	902322	3115	2	40.753	33.812	246	199	1	2	3	TIMM22, LOC100506836, ABR	407, -5043, 189852	in gene, upstream, downstream	ActReg chr17 #8725	1	1	0	0
8915	17	7214499	7222872	8373	3	22.251	19.393	228	199	1	1	3	EIF5A, GPS2, NEURL4	8367, -27, 13953	downstream, upstream, downstream	ActReg chr17 #8915	1	1	0	0
9573	17	43317579	43326860	9281	3	22.669	19.552	216	199	2	2	4	FMNL1, LOC100505988, LOC100133991, C17orf46	22927, -3118, -3084, 17260	in gene, upstream, upstream, downstream	ActReg chr17 #9573	1	1	0	0
11234	19	10490188	10493387	3199	2	42.299	34.58	246	199	1	1	2	TYK2, CDC37	-539, 22484	upstream, downstream	ActReg chr19 #11234	1	1	0	0
15661	22	42015290	42018652	3362	2	46.314	41.543	232	199	1	2	2	PPPDE2, XRCC6	-55, -324	upstream, upstream	ActReg chr22 #15661	1	1	0	0
17461	4	122743160	122745742	2582	2	53.354	45.636	249	199	1	1	3	EXOSC9, CCNA2, BBS7	21979, 637, 47191	downstream, in gene, downstream	ActReg chr4 #17461	1	1	0	0
862	1	42799288	42802273	2985	2	42.447	37.819	234	198	1	1	1	FOXJ3	123	in gene	ActReg chr1 #862	1	1	0	0
2275	1	245132443	245135409	2966	2	41.349	40.136	236	198	1	1	1	EFCAB2	755	in gene	ActReg chr1 #2275	1	1	0	0
2589	10	43931057	43933258	2201	2	52.42	46.71	230	198	1	0	0				ActReg chr10 #2589	1	1	0	0
2686	10	70286123	70288392	2269	2	51.485	41.943	247	198	1	1	1	SLC25A16	327	in gene	ActReg chr10 #2686	1	1	0	0
3782	11	62357950	62361940	3990	2	27.616	27.639	237	198	1	1	3	TUT1, MTA2, EML3	-836, 9358, 20292	upstream, downstream, downstream	ActReg chr11 #3782	1	1	0	0
9135	17	21116309	21119626	3317	2	38.827	35.942	201	198	1	1	1	TMEM11	-59	upstream	ActReg chr17 #9135	1	1	0	0
12634	19	59062273	59075856	13583	2	27.793	24.95	205	198	3	3	5	TRIM28, CHMP2A, UBE2M, LOC100131691, MZF1	13228, -2578, 1279, -1528, 15878	downstream, upstream, in gene, upstream, downstream	ActReg chr19 #12634	1	1	0	0
17440	4	110735705	110738171	2466	2	50.027	45.987	228	198	1	1	1	GAR1	272	in gene	ActReg chr4 #17440	1	1	0	0
18097	5	133559806	133563161	3355	2	45.856	46.619	191	198	1	1	1	PPP2CA	467	in gene	ActReg chr5 #18097	1	1	0	0
19614	6	160146750	160149548	2798	2	49.869	41.75	260	198	1	1	1	WTAP	-3	upstream	ActReg chr6 #19614	1	1	0	0
20031	7	39770336	39774468	4132	2	37.677	30.273	259	198	1	1	1	LOC349114	-765	upstream	ActReg chr7 #20031	1	1	0	0
20156	7	66203812	66207190	3378	2	46.883	40.883	242	198	1	1	1	RABGEF1	-142	upstream	ActReg chr7 #20156	1	1	0	0
21930	9	104294363	104297026	2663	2	43.307	30.929	263	198	1	1	1	RNF20	-439	upstream	ActReg chr9 #21930	1	1	0	0
52	1	1305737	1312772	7035	2	31.4	29.159	214	197	1	2	3	LOC100506404, AURKAIP1, CCNL2	5679, 1564, 25464	in gene, in gene, downstream	ActReg chr1 #52	1	1	0	0
1541	1	155275812	155280489	4677	2	25.528	24.034	240	197	1	2	3	PKLR, FDPS, C1orf104	-6925, -389, 15788	upstream, upstream, downstream	ActReg chr1 #1541	1	1	0	0
7155	15	66677339	66680912	3573	2	31.661	29.58	238	197	1	1	1	MAP2K1	-86	upstream	ActReg chr15 #7155	1	1	0	0
8407	16	71495122	71497900	2778	2	52.628	38.721	268	197	1	2	2	ZNF23, LOC100506105	-394, 313	upstream, in gene	ActReg chr16 #8407	1	1	0	0
9058	17	17182336	17185545	3209	2	48.8	43.68	235	197	1	1	1	COPS3	651	in gene	ActReg chr17 #9058	1	1	0	0
11122	19	7550104	7558242	8138	4	19.445	18.537	245	197	1	2	2	PEX11G, C19orf45	-268, -8272	upstream, upstream	ActReg chr19 #11122	1	1	0	0
12841	2	28611863	28619576	7713	2	23.396	30.473	188	197	1	2	2	FLJ31356, FOSL2	1820, -60	in gene, upstream	ActReg chr2 #12841	1	1	0	0
22419	9	139301170	139306962	5792	3	28.343	25.039	232	197	2	2	3	SNAPC4, SDCCAG3, PMPCA	-11177, 988, -1050	upstream, in gene, upstream	ActReg chr9 #22419	1	1	0	0
22458	9	139758914	139763767	4853	2	24.47	21.463	231	197	1	1	2	MAMDC4, EDF1	14521, -602	downstream, upstream	ActReg chr9 #22458	1	1	0	0
1901	1	202926129	202928485	2356	2	39.389	43.041	188	196	1	1	2	ADIPOR1, CYB5R1	393, 9097	in gene, downstream	ActReg chr1 #1901	1	1	0	0
4030	11	68037339	68041041	3702	2	36.233	32.647	233	196	1	1	1	C11orf24	279	in gene	ActReg chr11 #4030	1	1	0	0
4606	12	6857206	6863570	6364	3	29.226	25.749	234	196	3	1	1	MLF2	2248	in gene	ActReg chr12 #4606	1	1	0	0
6442	14	76126429	76128696	2267	2	45.618	39.943	215	196	1	2	2	C14orf1, TTLL5	-24, 11	upstream, in gene	ActReg chr14 #6442	1	1	0	0
7593	16	636300	643769	7469	2	30.532	28.619	221	196	1	1	2	PIGQ, RAB40C	20030, 677	downstream, in gene	ActReg chr16 #7593	1	1	0	0
426	1	22107574	22111680	4106	2	48.837	40.651	221	195	1	1	1	USP48	61	in gene	ActReg chr1 #426	1	1	0	0
432	1	22377873	22380837	2964	2	32.301	32.957	216	195	1	1	1	CDC42	235	in gene	ActReg chr1 #432	1	1	0	0
3802	11	62604534	62611656	7122	2	31.891	30.104	254	195	1	3	8	STX5, WDR74, RNU2-2, SNHG1, SNORD22, SNORD31, SNORD30, SNORD29	-8535, -467, 1138, 15265, 12412, 12770, 13109, 13345	upstream, upstream, downstream, downstream, downstream, downstream, downstream, downstream	ActReg chr11 #3802	1	1	0	0
6864	15	34515575	34518637	3062	2	48.157	41.177	252	195	0	1	2	TMEM85, SLC12A6	-139, 113159	upstream, downstream	ActReg chr15 #6864	1	1	0	0
11060	19	5788143	5793078	4935	2	37.234	35.095	216	195	2	2	3	TMEM146, PRR22, DUS3L	69922, -5834, 639	downstream, upstream, in gene	ActReg chr19 #11060	1	1	0	0
13114	2	70360391	70371647	11256	3	15.464	16.641	243	195	1	0	2	LOC100133985, C2orf42	-13571, 52132	upstream, downstream	ActReg chr2 #13114	1	1	0	0
17080	4	2929928	2939946	10018	2	24.569	20.518	225	195	2	2	4	ADD1, MFSD10, C4orf10, NOP14	89353, 1649, -2336, 30181	downstream, in gene, upstream, downstream	ActReg chr4 #17080	1	1	0	0
19353	6	108878120	108884535	6415	2	36.328	34.732	205	195	1	1	1	FOXO3	301	in gene	ActReg chr6 #19353	1	1	0	0
21545	9	2843069	2845876	2807	2	43.432	37.023	240	195	1	1	1	KIAA0020	-342	upstream	ActReg chr9 #21545	1	1	0	0
21857	9	96927446	96930517	3071	2	62.953	60.583	209	195	1	0	2	MIRLET7A1, MIRLET7F1	-9258, -9648	upstream, upstream	ActReg chr9 #21857	1	1	0	0
2504	10	27442443	27446251	3808	2	54.436	47.958	274	194	2	2	2	YME1L1, MASTL	-1026, 594	upstream, in gene	ActReg chr10 #2504	1	1	0	0
11198	19	9693671	9696877	3206	2	45.457	38.01	240	194	1	1	1	ZNF121	-65	upstream	ActReg chr19 #11198	1	1	0	0
16495	3	101291836	101294231	2395	2	54.328	45.2	214	194	1	1	2	RG9MTD1, PCNP	12321, -9	downstream, upstream	ActReg chr3 #16495	1	1	0	0
17314	4	73933846	73936425	2579	2	50.79	48.462	252	194	1	1	2	COX18, ANKRD17	337, 189367	in gene, downstream	ActReg chr4 #17314	1	1	0	0
20285	7	93632493	93634787	2294	2	43.986	41.366	234	194	1	1	1	BET1	50	in gene	ActReg chr7 #20285	1	1	0	0
22683	X	48813512	48816844	3332	2	42.59	36.481	216	194	1	1	2	OTUD5, KCND1	470, 13073	in gene, downstream	ActReg chrX #22683	1	1	0	0
53	1	1332693	1337582	4889	2	32.222	24.92	254	193	1	2	4	LOC100506404, CCNL2, LOC148413, MRPL20	31562, -419, 227, 7556	downstream, upstream, in gene, downstream	ActReg chr1 #53	1	1	0	0
195	1	8019761	8022810	3049	2	41.341	32.284	243	193	1	1	1	PARK7	-429	upstream	ActReg chr1 #195	1	1	0	0
3833	11	64002175	64011724	9549	3	25.512	23.352	231	193	3	4	8	TRPT1, NUDT22, DNAJC4, VEGFB, FKBP2, PPP1R14B, LOC100507590, PLCB3	-13223, 13211, 9196, 4683, -1464, 7464, -7662, -12046	upstream, downstream, downstream, downstream, upstream, downstream, upstream, upstream	ActReg chr11 #3833	1	1	0	0
3962	11	66046552	66061138	14586	8	16.719	14.133	246	193	3	3	4	RAB1B, CNIH2, YIF1A, TMEM151A	17789, 8149, 2793, -5528	downstream, downstream, in gene, upstream	ActReg chr11 #3962	1	1	0	0
4971	12	54120159	54122718	2559	2	40.474	31.1	258	193	0	1	1	CALCOCO1	-131	upstream	ActReg chr12 #4971	1	1	0	0
7566	16	278162	282001	3839	2	28.317	26.6	219	193	2	3	3	LUC7L, LOC100129478, ITFG3	-632, -448, -4720	upstream, upstream, upstream	ActReg chr16 #7566	1	1	0	0
8126	16	30967487	30969728	2241	2	51.565	46.076	224	193	1	1	3	FBXL19, ORAI3, SETD1A	32711, 8202, -8	downstream, downstream, upstream	ActReg chr16 #8126	1	1	0	0
8611	16	88728392	88730945	2553	2	56.6	51.838	232	193	1	2	2	MVD, MGC23284	-173, -113	upstream, upstream	ActReg chr16 #8611	1	1	0	0
9089	17	17941013	17944432	3419	2	42.198	35.523	216	193	1	2	2	ATPAF2, C17orf39	-242, 111	upstream, in gene	ActReg chr17 #9089	1	1	0	0
11362	19	13046942	13057875	10933	3	28.95	25.28	232	193	2	3	5	FARSA, CALR, LOC100507328, RAD23A, GADD45GIP1	-7850, 2994, 25797, -4246, 15642	upstream, in gene, downstream, upstream, downstream	ActReg chr19 #11362	1	1	0	0
12751	2	21021647	21023586	1939	2	63.268	47.65	273	193	1	1	1	C2orf43	211	in gene	ActReg chr2 #12751	1	1	0	0
15158	22	19128699	19135722	7023	4	20.673	18.264	225	193	1	2	3	DGCR14, TSSK2, GSC2	-20, 13889, 5586	upstream, downstream, downstream	ActReg chr22 #15158	1	1	0	0
16036	3	19987440	19990035	2595	2	45.917	38.889	215	193	1	1	1	RAB5A	165	in gene	ActReg chr3 #16036	1	1	0	0
17182	4	17577248	17580520	3272	2	40.857	34.775	223	193	1	1	1	LAP3	-43	upstream	ActReg chr4 #17182	1	1	0	0
21660	9	35071201	35075744	4543	2	41.387	35.021	262	193	1	1	2	VCP, FANCG	-733, 6541	upstream, downstream	ActReg chr9 #21660	1	1	0	0
21923	9	102581066	102588497	7431	2	35.983	41.944	195	193	1	1	1	NR4A3	644	in gene	ActReg chr9 #21923	1	1	0	0
22093	9	130212007	130215505	3498	2	42.927	39.185	226	193	1	3	4	ZNF79, RPL12, SNORA65, LRSAM1	27103, -72, -2840, -9	downstream, upstream, upstream, upstream	ActReg chr9 #22093	1	1	0	0
8458	16	81109425	81112233	2808	2	47.721	40.977	237	192	1	1	2	C16orf46, GCSH	43, 19151	in gene, downstream	ActReg chr16 #8458	1	1	0	0
9477	17	40538978	40543421	4443	2	44.578	37.876	203	192	1	1	1	STAT3	-686	upstream	ActReg chr17 #9477	1	1	0	0
14239	20	5589888	5593922	4034	2	27.607	27.221	212	192	1	1	1	GPCPD1	-233	upstream	ActReg chr20 #14239	1	1	0	0
14407	20	34200652	34208273	7621	2	23.794	22.017	233	192	3	1	2	SPAG4, CPNE1	653, 48386	in gene, downstream	ActReg chr20 #14407	1	1	0	0
17522	4	148603999	148606530	2531	2	38.244	37.35	212	192	1	1	1	PRMT10	16	in gene	ActReg chr4 #17522	1	1	0	0
19233	6	64281020	64284362	3342	2	50.731	47.829	224	192	1	1	1	PTP4A1	771	in gene	ActReg chr6 #19233	1	1	0	0
20926	8	23384848	23388413	3565	2	42.3	33.964	220	192	1	1	1	SLC25A37	267	in gene	ActReg chr8 #20926	1	1	0	0
904	1	45203495	45207979	4484	2	25.029	23.216	227	191	1	2	2	RNU5D, KIF2C	-8897, 247	upstream, in gene	ActReg chr1 #904	1	1	0	0
1196	1	109234129	109236459	2330	2	48.2	46.667	220	191	1	1	1	PRPF38B	362	in gene	ActReg chr1 #1196	1	1	0	0
6702	14	103849702	103853506	3804	2	35.508	31.957	219	191	1	1	1	MARK3	-97	upstream	ActReg chr14 #6702	1	1	0	0
8750	17	1417577	1421277	3700	2	35.617	30.826	229	191	1	2	3	INPP5K, LOC100306951, PITPNA	755, -786, 46683	in gene, upstream, downstream	ActReg chr17 #8750	1	1	0	0
11608	19	18400032	18406462	6430	2	27.144	33.582	150	191	1	0	2	JUND, MIR3188	-10815, 10360	upstream, downstream	ActReg chr19 #11608	1	1	0	0
12145	19	45679886	45685013	5127	2	40.594	37.736	216	191	1	2	2	TRAPPC6A, BLOC1S3	-964, 446	upstream, in gene	ActReg chr19 #12145	1	1	0	0
12558	19	56184307	56187791	3484	2	31.75	31.139	222	191	1	1	2	U2AF2, EPN1	20633, -512	in gene, upstream	ActReg chr19 #12558	1	1	0	0
14237	20	5098683	5101761	3078	2	54.359	45.814	272	191	1	3	4	C20orf30, PCNA, PCNAAS, CDS2	-6489, 7046, -10, -7260	upstream, in gene, upstream, upstream	ActReg chr20 #14237	1	1	0	0
14286	20	20691660	20694510	2850	2	32.931	30.57	204	191	1	1	1	RALGAPA2	181	in gene	ActReg chr20 #14286	1	1	0	0
14442	20	35916147	35919542	3395	2	30.714	27.311	234	191	1	1	1	MANBAL	-207	upstream	ActReg chr20 #14442	1	1	0	0
17611	4	186315494	186319063	3569	2	38.75	40.189	206	191	1	1	2	ANKRD37, UFSP2	-562, 29861	upstream, downstream	ActReg chr4 #17611	1	1	0	0
20606	7	140623179	140626723	3544	2	43.944	43.491	238	191	1	1	1	BRAF	-387	upstream	ActReg chr7 #20606	1	1	0	0
21878	9	99178444	99182289	3845	2	57.717	51.966	256	191	1	1	1	ZNF367	303	in gene	ActReg chr9 #21878	1	1	0	0
1607	1	157106828	157109740	2912	2	49.656	47.841	217	190	1	1	1	ETV3	99	in gene	ActReg chr1 #1607	1	1	0	0
6141	14	35514084	35516768	2684	2	40.131	40.024	200	190	1	1	1	FAM177A1	1313	in gene	ActReg chr14 #6141	1	1	0	0
18741	6	26595469	26599613	4144	2	39.805	29.736	256	190	4	2	2	ABT1, LOC100507085	361, -5420	in gene, upstream	ActReg chr6 #18741	1	1	0	0
20465	7	107203172	107205847	2675	2	56.133	45.94	253	190	1	2	2	COG5, DUS4L	450, 77	in gene, in gene	ActReg chr7 #20465	1	1	0	0
3472	11	10561433	10563786	2353	2	44.704	37.444	233	189	1	2	2	RNF141, LOC100129827	165, -178	in gene, upstream	ActReg chr11 #3472	1	1	0	0
3889	11	64896931	64903791	6860	2	27.916	25.173	219	189	1	2	3	FAU, MRPL49, SYVN1	-10689, 10633, 1642	upstream, downstream, in gene	ActReg chr11 #3889	1	1	0	0
4904	12	51565280	51568023	2743	2	44.07	39.023	254	189	1	1	1	TFCP2	275	in gene	ActReg chr12 #4904	1	1	0	0
6843	15	31616628	31623914	7286	2	26.084	30.89	159	189	2	1	1	KLF13	1188	in gene	ActReg chr15 #6843	1	1	0	0
9682	17	47863800	47867619	3819	2	42.932	36.119	214	189	1	1	1	MYST2	-362	upstream	ActReg chr17 #9682	1	1	0	0
15222	22	21346417	21357908	11491	3	15.053	13.954	212	189	2	2	3	LZTR1, THAP7, FLJ39582	15604, 4242, -4049	in gene, downstream, upstream	ActReg chr22 #15222	1	1	0	0
17277	4	54230785	54233877	3092	2	40.596	34.115	220	189	1	1	2	SCFD2, FIP1L1	-89, -11489	upstream, upstream	ActReg chr4 #17277	1	1	0	0
17519	4	147441757	147444651	2894	2	52.571	44.297	207	189	1	1	1	SLC10A7	-81	upstream	ActReg chr4 #17519	1	1	0	0
18925	6	32153595	32167619	14024	3	23.927	20.544	255	189	1	3	6	AGPAT1, RNF5, AGER, PBX2, GPSM3, NOTCH4	-14719, 14445, -8584, -2644, 2693, 31237	upstream, downstream, upstream, upstream, in gene, downstream	ActReg chr6 #18925	1	1	0	0
20904	8	22524854	22531430	6576	2	22.665	19.675	229	189	1	1	1	BIN3	-1481	upstream	ActReg chr8 #20904	1	1	0	0
22623	X	40943023	40946317	3294	2	55.151	48.515	251	189	1	1	1	USP9X	-218	upstream	ActReg chrX #22623	1	1	0	0
22966	X	135578367	135580425	2058	2	41.881	45.108	171	189	1	1	2	BRS3, HTATSF1	9271, 158	downstream, in gene	ActReg chrX #22966	1	1	0	0
178	1	6637706	6643140	5434	2	29.265	25.253	236	188	1	1	3	TAS1R1, ZBTB48, KLHL21	25085, 360, 22506	downstream, in gene, downstream	ActReg chr1 #178	1	1	0	0
3701	11	57478439	57481156	2717	2	47.654	42.759	183	188	1	2	3	ZDHHC5, MED19, TMX2	44323, -124, -245	downstream, upstream, upstream	ActReg chr11 #3701	1	1	0	0
3751	11	61196039	61198451	2412	2	47.471	44.547	205	188	1	2	2	CPSF7, SDHAF2	219, -352	in gene, upstream	ActReg chr11 #3751	1	1	0	0
6080	14	23788916	23792198	3282	2	33.51	29.495	214	188	1	1	2	BCL2L2, PABPN1	14545, 1160	downstream, in gene	ActReg chr14 #6080	1	1	0	0
6552	14	93259459	93261579	2120	2	50.787	39	228	188	1	1	1	GOLGA5	-131	upstream	ActReg chr14 #6552	1	1	0	0
7772	16	3450020	3452541	2521	2	49.841	41.09	192	188	1	2	2	ZNF434, ZNF174	-255, 90	upstream, in gene	ActReg chr16 #7772	1	1	0	0
10683	18	77747385	77750044	2659	2	46.012	43.952	189	188	1	1	1	TXNL4A	-182	upstream	ActReg chr18 #10683	1	1	0	0
11328	19	12720725	12723162	2437	2	46.914	41.184	217	188	1	2	2	ZNF490, ZNF791	-320, 211	upstream, in gene	ActReg chr19 #11328	1	1	0	0
13763	2	201726302	201731147	4845	2	32.179	33.218	212	188	1	1	2	CLK1, PPIL3	743, 25125	in gene, downstream	ActReg chr2 #13763	1	1	0	0
14076	2	241523655	241528202	4547	2	32.894	27.732	223	188	1	1	2	RNPEPL1, CAPN10	17824, -217	downstream, upstream	ActReg chr2 #14076	1	1	0	0
16995	4	666010	675432	9422	3	18.478	16.451	232	188	3	2	4	PDE6B, ATP5I, MYL5, MFSD7	51358, -2594, -990, 12252	downstream, upstream, upstream, downstream	ActReg chr4 #16995	1	1	0	0
19467	6	137538906	137541443	2537	2	41.182	36.684	224	188	1	1	1	IFNGR1	393	in gene	ActReg chr6 #19467	1	1	0	0
20732	7	151720987	151725581	4594	2	22.646	23.403	212	188	1	1	2	GALNTL5, GALNT11	69820, 506	downstream, in gene	ActReg chr7 #20732	1	1	0	0
20922	8	23103280	23106278	2998	2	39.602	32.223	224	188	1	1	1	CHMP7	3629	in gene	ActReg chr8 #20922	1	1	0	0
22563	X	16736647	16738922	2275	2	38.422	36.521	185	188	1	2	2	CTPS2, SYAP1	-6725, 77	upstream, in gene	ActReg chrX #22563	1	1	0	0
741	1	36105521	36108246	2725	2	44.809	36.259	261	187	1	1	1	PSMB2	260	in gene	ActReg chr1 #741	1	1	0	0
798	1	39455621	39458778	3157	2	31.319	28.412	202	187	1	1	1	AKIRIN1	283	in gene	ActReg chr1 #798	1	1	0	0
2310	10	1032366	1036028	3662	2	37.219	30.237	234	187	1	2	2	LOC100288619, GTPBP4	84, -152	in gene, upstream	ActReg chr10 #2310	1	1	0	0
3928	11	65483524	65488940	5416	2	20.252	19.899	210	187	1	1	2	KAT5, RNASEH2C	6743, 2177	in gene, in gene	ActReg chr11 #3928	1	1	0	0
4243	11	102216888	102219460	2572	2	49.288	40.873	239	187	1	1	2	BIRC3, BIRC2	29980, 208	downstream, in gene	ActReg chr11 #4243	1	1	0	0
5078	12	58162241	58167506	5265	2	33.738	27.84	217	187	2	3	5	MARCH9, CYP27B1, METTL1, FAM119B, TSFM	15973, -3897, 1041, -1510, -11655	downstream, upstream, in gene, upstream, upstream	ActReg chr12 #5078	1	1	0	0
5930	13	103247818	103250576	2758	2	50.025	46.329	255	187	1	1	1	TPP2	-89	upstream	ActReg chr13 #5930	1	1	0	0
8121	16	30932328	30936339	4011	2	52.04	45.936	195	187	1	2	2	NCRNA00095, FBXL19	257, -1563	in gene, upstream	ActReg chr16 #8121	1	1	0	0
8567	16	87422826	87427711	4885	2	28.788	26.737	230	187	1	2	2	FBXO31, MAP1LC3B	440, -533	in gene, upstream	ActReg chr16 #8567	1	1	0	0
8891	17	6914890	6919856	4966	2	38.392	35.445	227	187	2	6	8	LOC100506713, ALOX12, RNASEK, C17orf49, LOC100506755, MIR195, MIR497, BCL6B	-1705, 17989, 1575, -700, 5600, 3647, 3968, -8996	upstream, downstream, in gene, upstream, downstream, downstream, downstream, upstream	ActReg chr17 #8891	1	1	0	0
10431	18	11849398	11852831	3433	2	43.235	35.085	245	187	1	1	2	GNAL, CHMP1B	161978, -275	in gene, upstream	ActReg chr18 #10431	1	1	0	0
11257	19	10762030	10767206	5176	2	31.619	28.722	205	187	1	2	3	SLC44A2, LOC147727, ILF3	51497, -70, -319	downstream, upstream, upstream	ActReg chr19 #11257	1	1	0	0
11672	19	19494237	19498502	4265	2	26.782	24.478	226	187	1	1	1	GATAD2A	-273	upstream	ActReg chr19 #11672	1	1	0	0
15653	22	41807619	41812313	4694	2	34.786	31.575	208	187	1	0	0				ActReg chr22 #15653	1	1	0	0
17165	4	13484425	13487542	3117	2	35.392	35.407	197	187	1	1	1	RAB28	6	in gene	ActReg chr4 #17165	1	1	0	0
21826	9	95430689	95433878	3189	2	36.448	31.786	223	187	1	1	1	IPPK	264	in gene	ActReg chr9 #21826	1	1	0	0
478	1	24967193	24971161	3968	2	36.634	35.879	188	186	1	1	1	SRRM1	-417	upstream	ActReg chr1 #478	1	1	0	0
5281	12	108078029	108080928	2899	2	42.697	35.42	251	186	1	1	1	PWP1	-112	upstream	ActReg chr12 #5281	1	1	0	0
6185	14	50581962	50584002	2040	2	40.885	39.885	215	186	1	1	2	C14orf138, SOS2	315, 115117	in gene, downstream	ActReg chr14 #6185	1	1	0	0
7799	16	4474071	4477272	3201	2	35.96	32.303	210	186	1	2	2	CORO7, DNAJA3	-9032, -187	upstream, upstream	ActReg chr16 #7799	1	1	0	0
9771	17	56593253	56597253	4000	2	39.423	35.368	212	186	1	1	2	MTMR4, SEPT4	-2, 14158	upstream, downstream	ActReg chr17 #9771	1	1	0	0
9827	17	61849809	61852615	2806	2	57.212	49.057	222	186	1	2	2	CCDC47, DDX42	-124, -355	upstream, upstream	ActReg chr17 #9827	1	1	0	0
11164	19	8453607	8457598	3991	2	51.106	38.46	266	186	1	2	2	LOC100507567, RAB11B	-33, 397	upstream, in gene	ActReg chr19 #11164	1	1	0	0
11196	19	9545153	9547538	2385	2	49.257	40.649	231	186	1	1	1	ZNF266	-111	upstream	ActReg chr19 #11196	1	1	0	0
20017	7	38216870	38219119	2249	2	63.316	43.843	239	186	1	1	1	STARD3NL	61	in gene	ActReg chr7 #20017	1	1	0	0
20298	7	97879445	97883187	3742	2	38.5	33.992	222	186	1	1	1	TECPR1	152	in gene	ActReg chr7 #20298	1	1	0	0
3824	11	63740659	63744341	3682	2	33.31	32.114	210	185	1	1	2	COX8A, OTUB1	421, -10825	in gene, upstream	ActReg chr11 #3824	1	1	0	0
4623	12	7044475	7074953	30478	5	17.171	15.1	215	185	2	8	10	ATN1, RNU7, C12orf57, PTPN6, LOC100507644, MIR200C, MIR141, PHB2, SCARNA12, EMG1	26088, 6735, 6511, 3974, -12695, -13148, -13546, 20202, 17055, -20230	downstream, downstream, downstream, in gene, upstream, upstream, upstream, downstream, downstream, upstream	ActReg chr12 #4623	1	1	0	0
5020	12	56508679	56516297	7618	3	34.983	31.992	220	185	1	3	4	PA2G4, RPL41, ZC3H10, ESYT1	14385, 2114, 458, -9498	downstream, downstream, in gene, upstream	ActReg chr12 #5020	1	1	0	0
11984	19	40947785	40953142	5357	2	32.533	29.713	227	185	2	1	2	SERTAD3, BLVRB	-181, 21262	upstream, downstream	ActReg chr19 #11984	1	1	0	0
15379	22	30830517	30833146	2629	2	39.487	37.719	194	185	0	1	3	SEC14L2, MTP18, UNQ1945	38898, 10111, 200	downstream, downstream, in gene	ActReg chr22 #15379	1	1	0	0
16333	3	51421173	51424830	3657	2	39.054	30.777	241	185	1	2	4	DOCK3, MANF, RBM15B, VPRBP	710329, 309, -5730, 111017	downstream, in gene, upstream, downstream	ActReg chr3 #16333	1	1	0	0
19506	6	144163239	144165824	2585	2	42.125	35.101	228	185	1	1	1	LTV1	23	in gene	ActReg chr6 #19506	1	1	0	0
20313	7	99095983	99100028	4045	2	38.611	35.582	215	185	1	2	2	ZNF394, ZKSCAN5	-128, -4268	upstream, upstream	ActReg chr7 #20313	1	1	0	0
20477	7	112089296	112091990	2694	2	68.333	58.578	223	185	1	0	1	IFRD1	27417	in gene	ActReg chr7 #20477	1	1	0	0
21022	8	38242276	38246352	4076	2	40.606	36.433	238	185	1	2	2	WHSC1L1, LETM2	-4524, 294	upstream, in gene	ActReg chr8 #21022	1	1	0	0
109	1	2320425	2327378	6953	2	18.12	18.421	220	184	1	2	3	MORN1, RER1, PEX10	-908, 687, 20109	upstream, in gene, downstream	ActReg chr1 #109	1	1	0	0
6166	14	45721674	45723900	2226	2	43.116	40.5	218	184	1	1	1	C14orf106	-182	upstream	ActReg chr14 #6166	1	1	0	0
11971	19	40696166	40699561	3395	2	34.837	37.302	187	184	1	1	1	MAP3K10	212	in gene	ActReg chr19 #11971	1	1	0	0
17315	4	74122896	74126228	3332	2	48.835	37.922	246	184	1	1	1	ANKRD17	-60	upstream	ActReg chr4 #17315	1	1	0	0
320	1	15849780	15854433	4653	2	30.931	27.657	209	183	3	2	2	CASP9, DNAJC16	-1316, -1246	upstream, upstream	ActReg chr1 #320	1	1	0	0
3178	10	126604313	126607059	2746	2	40.372	31.861	211	183	1	0	0				ActReg chr10 #3178	1	1	0	0
4800	12	44198817	44201221	2404	2	37.23	45.56	152	183	1	1	1	TWF1	159	in gene	ActReg chr12 #4800	1	1	0	0
12063	19	42771308	42779991	8683	2	31.144	26.183	222	183	2	0	1	CIC	-13168	upstream	ActReg chr19 #12063	1	1	0	0
12759	2	24297989	24301016	3027	2	35.819	30.096	224	183	2	1	2	SF3B14, TP53I3	-188, 8226	upstream, downstream	ActReg chr2 #12759	1	1	0	0
12915	2	39349503	39352646	3143	2	29.842	26.02	192	183	1	1	1	SOS1	-3470	upstream	ActReg chr2 #12915	1	1	0	0
21501	8	145156581	145166951	10370	2	31.596	26.87	193	183	2	4	5	CYC1, LOC100507382, SHARPIN, MAF1, KIAA1875	11806, -9823, -2626, 2461, -863	downstream, upstream, upstream, in gene, upstream	ActReg chr8 #21501	1	1	0	0
22054	9	127702084	127704649	2565	2	52.682	43.388	205	183	1	1	2	GOLGA1, SCAI	20, 202472	in gene, downstream	ActReg chr9 #22054	1	1	0	0
1502	1	154529497	154532457	2960	2	33.057	25.198	224	182	2	1	3	TDRD10, UBE2Q1, CHRNB2	56282, 143, -9280	downstream, in gene, upstream	ActReg chr1 #1502	1	1	0	0
2109	1	226184888	226191126	6238	4	22.337	23.564	223	182	1	1	1	C1orf55	-941	upstream	ActReg chr1 #2109	1	1	0	0
7347	15	78590580	78592934	2354	2	40.73	36.203	203	182	0	1	1	WDR61	183	in gene	ActReg chr15 #7347	1	1	0	0
8440	16	75655532	75659078	3546	2	31.083	28.238	225	182	1	1	2	ADAT1, KARS	-84, 24280	upstream, downstream	ActReg chr16 #8440	1	1	0	0
13044	2	63814616	63817279	2663	2	49.173	41.915	212	182	1	2	2	C2orf86, MDH1	-96, -175	upstream, upstream	ActReg chr2 #13044	1	1	0	0
17747	5	37369620	37372414	2794	2	35.345	32.402	222	182	1	2	2	NUP155, WDR70	180, -8395	in gene, upstream	ActReg chr5 #17747	1	1	0	0
19873	7	6142538	6146712	4174	3	26.725	24.152	228	182	2	1	1	USP42	75	in gene	ActReg chr7 #19873	1	1	0	0
786	1	38323606	38327749	4143	2	36.824	29.554	249	181	1	1	2	MTF1, INPP5B	-385, 87052	upstream, downstream	ActReg chr1 #786	1	1	0	0
9266	17	33287101	33290223	3122	2	48	40.612	234	181	1	2	2	CCT6B, ZNF830	-134, 113	upstream, in gene	ActReg chr17 #9266	1	1	0	0
14721	20	60960513	60963650	3137	2	37.948	32.837	236	181	1	1	2	RPS21, CABLES2	-40, 20258	upstream, downstream	ActReg chr20 #14721	1	1	0	0
16335	3	51532615	51536672	4057	2	37.472	39.508	227	181	1	1	1	VPRBP	-625	upstream	ActReg chr3 #16335	1	1	0	0
16797	3	169489392	169492504	3112	2	45.629	39.916	214	181	1	3	3	TERC, ARPM1, MYNN	-8100, -3265, 95	upstream, upstream, in gene	ActReg chr3 #16797	1	1	0	0
16830	3	179320581	179323695	3114	2	35.349	30.526	211	181	1	2	2	MRPL47, NDUFB5	296, -437	in gene, upstream	ActReg chr3 #16830	1	1	0	0
18824	6	30027576	30030441	2865	2	53.012	45.124	220	181	1	3	4	NCRNA00171, ZNRD1, PPP1R11, RNF39	-47, -28, -5924, 14620	upstream, upstream, upstream, downstream	ActReg chr6 #18824	1	1	0	0
19015	6	34853309	34859001	5692	2	47.583	44.366	228	181	2	2	3	UHRF1BP1, TAF11, ANKS1A	96361, -336, -883	downstream, upstream, upstream	ActReg chr6 #19015	1	1	0	0
19781	7	2392743	2395894	3151	2	38.163	35.701	182	181	1	1	1	EIF3B	-156	upstream	ActReg chr7 #19781	1	1	0	0
22092	9	130185544	130188447	2903	2	39.581	37.033	191	181	1	1	1	ZNF79	342	in gene	ActReg chr9 #22092	1	1	0	0
22263	9	134246774	134249857	3083	2	38.165	31.443	207	181	1	0	0				ActReg chr9 #22263	1	1	0	0
22307	9	135818720	135821899	3179	2	27.18	26.57	180	181	1	1	1	TSC1	-289	upstream	ActReg chr9 #22307	1	1	0	0
1825	1	184722563	184725203	2640	2	52.197	42.963	214	180	1	1	1	EDEM3	158	in gene	ActReg chr1 #1825	1	1	0	0
4028	11	67979454	67984468	5014	2	25.537	20.677	199	180	1	1	1	SUV420H1	-1177	upstream	ActReg chr11 #4028	1	1	0	0
4104	11	73084475	73097424	12949	4	16.349	15.067	168	180	1	1	2	ARHGEF17, RELT	71286, 3544	downstream, in gene	ActReg chr11 #4104	1	1	0	0
7157	15	66787903	66791705	3802	2	28.983	28.731	202	180	1	3	8	MAP2K1, SNAPC5, RPL4, SNORD18C, SNORD18B, SNORD16, SNORD18A, ZWILCH	110593, 342, 7380, 3852, 4625, 5444, 5848, -7627	downstream, in gene, downstream, downstream, downstream, downstream, downstream, upstream	ActReg chr15 #7157	1	1	0	0
7975	16	25116564	25124437	7873	4	30.28	25.049	211	180	2	1	1	LCMT1	-2547	upstream	ActReg chr16 #7975	1	1	0	0
8862	17	4888577	4892633	4056	2	31.111	30.222	176	180	1	1	3	CAMTA2, INCA1, KIF1C	355, 10300, -10638	in gene, downstream, upstream	ActReg chr17 #8862	1	1	0	0
12251	19	48245507	48250237	4730	2	35.866	31.36	219	180	2	1	3	EHD2, GLTSCR2, SNORD23	31271, -921, -11238	downstream, upstream, upstream	ActReg chr19 #12251	1	1	0	0
12862	2	30368093	30371541	3448	2	31.907	35.34	139	180	1	1	1	YPEL5	67	in gene	ActReg chr2 #12862	1	1	0	0
13779	2	202313973	202317519	3546	2	35.961	29.081	224	180	1	2	2	TRAK2, STRADB	573, -646	in gene, upstream	ActReg chr2 #13779	1	1	0	0
15017	21	45076825	45081072	4247	2	42.722	39.88	193	180	1	2	2	HSF2BP, RRP1B	426, -484	in gene, upstream	ActReg chr21 #15017	1	1	0	0
18776	6	28047328	28050146	2818	2	41	36.27	225	180	0	2	3	LOC100507241, ZNF165, LOC100129195	220, 255, 56334	in gene, in gene, downstream	ActReg chr6 #18776	1	1	0	0
20557	7	134000531	134002784	2253	2	37.742	35.058	180	180	1	1	1	SLC35B4	170	in gene	ActReg chr7 #20557	1	1	0	0
20758	7	157127953	157132981	5028	2	24.922	25.656	215	180	1	1	1	DNAJB6	757	in gene	ActReg chr7 #20758	1	1	0	0
22301	9	135227373	135232519	5146	2	25.497	23.391	216	180	1	1	1	SETX	426	in gene	ActReg chr9 #22301	1	1	0	0
189	1	7830107	7833271	3164	2	34.327	34.556	178	179	1	1	2	CAMTA1, VAMP3	986305, 360	downstream, in gene	ActReg chr1 #189	1	1	0	0
793	1	38477341	38479726	2385	2	40.824	36.48	206	179	1	2	2	FHL3, UTP11L	-7299, 149	upstream, in gene	ActReg chr1 #793	1	1	0	0
3920	11	65377284	65389002	11718	2	22.872	22.737	181	179	2	2	2	MAP3K11, PCNXL3	-1423, -640	upstream, upstream	ActReg chr11 #3920	1	1	0	0
4109	11	73470758	73473514	2756	2	34.738	32.907	206	179	1	1	1	RAB6A	65	in gene	ActReg chr11 #4109	1	1	0	0
9092	17	18085158	18089853	4695	2	58.62	51.159	206	179	1	1	2	MYO15A, ALKBH5	75485, 638	downstream, in gene	ActReg chr17 #9092	1	1	0	0
11533	19	17335687	17340970	5283	3	23.155	20.073	218	179	1	1	3	USE1, OCEL1, NR2F6	12173, 1273, 17823	downstream, in gene, downstream	ActReg chr19 #11533	1	1	0	0
13629	2	172777501	172780133	2632	2	37.253	34.354	189	179	1	1	1	HAT1	-118	upstream	ActReg chr2 #13629	1	1	0	0
17574	4	170532732	170535087	2355	2	39.054	33.324	222	179	1	2	2	NEK1, CLCN3	-295, -7813	upstream, upstream	ActReg chr4 #17574	1	1	0	0
19072	6	37224414	37227013	2599	2	51.8	39.366	257	179	1	2	2	TMEM217, TBC1D22B	218, 165	in gene, in gene	ActReg chr6 #19072	1	1	0	0
20183	7	73095157	73101070	5913	2	32.563	27.692	243	179	1	2	3	VPS37D, DNAJC30, WBSCR22	15939, -332, 215	downstream, upstream, in gene	ActReg chr7 #20183	1	1	0	0
20261	7	86780418	86783202	2784	2	47.842	41.349	218	179	1	3	3	LOC100505932, DMTF1, LOC100505951	-154, 133, -7026	upstream, in gene, upstream	ActReg chr7 #20261	1	1	0	0
21499	8	145131004	145141804	10800	3	18.58	17.308	180	179	2	2	4	EXOSC4, GPAA1, CYC1, LOC100507382	2882, -1120, -13556, 15539	downstream, upstream, upstream, downstream	ActReg chr8 #21499	1	1	0	0
7940	16	21528875	21532238	3363	2	30.68	31.833	188	178	1	0	0				ActReg chr16 #7940	1	1	0	0
10080	17	74720793	74725792	4999	2	34.928	28.917	218	178	1	2	5	JMJD6, C17orf95, SFRS2, MIR636, MFSD11	-411, 342, 10120, 9338, -10491	upstream, in gene, downstream, downstream, upstream	ActReg chr17 #10080	1	1	0	0
10422	18	9474083	9476950	2867	2	34.317	29.552	208	178	1	1	2	LOC100505700, RALBP1	5230, -14	downstream, upstream	ActReg chr18 #10422	1	1	0	0
11084	19	6391369	6395812	4443	2	33.927	28.014	235	178	1	1	1	GTF2F1	-299	upstream	ActReg chr19 #11084	1	1	0	0
13153	2	74054239	74057365	3126	2	30.065	27.216	180	178	1	1	2	C2orf78, STAMBP	44486, -284	downstream, upstream	ActReg chr2 #13153	1	1	0	0
13249	2	88925849	88928695	2846	2	63.921	52.852	259	178	1	2	2	EIF2AK3, LOC100507360	-178, 233	upstream, in gene	ActReg chr2 #13249	1	1	0	0
13394	2	110961470	110964763	3293	2	34.363	27.098	239	178	1	1	2	NPHP1, NCRNA00116	-477, 17401	upstream, downstream	ActReg chr2 #13394	1	1	0	0
17099	4	4248134	4251635	3501	2	41.569	32.844	259	178	1	2	2	TMEM128, LOC100507225	50, 2371	in gene, downstream	ActReg chr4 #17099	1	1	0	0
21302	8	124779575	124782165	2590	2	43.667	38.778	231	178	1	1	1	FAM91A1	-12	upstream	ActReg chr8 #21302	1	1	0	0
3265	11	203060	210459	7399	2	29.597	28.087	171	177	1	2	5	SCGB1C1, ODF3, BET1L, RIC8A, SIRT3	13679, 9998, 663, -1771, 29603	downstream, downstream, in gene, upstream, downstream	ActReg chr11 #3265	1	1	0	0
4534	12	1799152	1801476	2324	2	44.534	40.52	225	177	1	1	1	ADIPOR2	67	in gene	ActReg chr12 #4534	1	1	0	0
6226	14	55517323	55520447	3124	2	41.387	37.737	221	177	1	1	2	SOCS4, MAPK1IP1L	25041, 523	downstream, in gene	ActReg chr14 #6226	1	1	0	0
7774	16	3506383	3509522	3139	2	29.447	28.582	166	177	1	0	1	NAT15	14284	in gene	ActReg chr16 #7774	1	1	0	0
15613	22	39914923	39918379	3456	2	44.944	38.748	222	177	1	1	3	SMCR7L, ATF4, RPS19BP1	18367, 82, 12209	downstream, in gene, downstream	ActReg chr22 #15613	1	1	0	0
17954	5	95295273	95298856	3583	2	34.973	34.411	201	177	1	1	1	ELL2	711	in gene	ActReg chr5 #17954	1	1	0	0
18271	5	150137345	150140136	2791	2	40.282	38.897	213	177	1	1	1	DCTN4	-83	upstream	ActReg chr5 #18271	1	1	0	0
1744	1	171749218	171751900	2682	2	36.313	31.663	220	176	1	1	1	METTL13	-202	upstream	ActReg chr1 #1744	1	1	0	0
3990	11	66723260	66727188	3928	2	34.328	31.26	205	176	1	1	1	PC	623	in gene	ActReg chr11 #3990	1	1	0	0
4844	12	49109277	49112020	2743	2	46.128	41.116	187	176	1	1	2	CCNT1, LOC255411	133, -10570	in gene, upstream	ActReg chr12 #4844	1	1	0	0
5135	12	69978625	69980494	1869	2	56.058	43.207	196	176	1	1	2	FRS2, CCT2	115430, 351	downstream, in gene	ActReg chr12 #5135	1	1	0	0
5841	13	60736979	60739254	2275	2	43.422	40.014	213	176	1	1	1	DIAPH3	3	in gene	ActReg chr13 #5841	1	1	0	0
11595	19	18207649	18225156	17507	4	17.098	16.287	255	176	2	1	2	IL12RB1, MAST3	-18705, 7799	upstream, in gene	ActReg chr19 #11595	1	1	0	0
11833	19	36228173	36240445	12272	4	23.819	24.251	161	176	4	4	7	MLL4, TMEM149, U2AF1L4, PSENEN, LIN37, HSPB6, C19orf55	25388, -958, 2027, -2185, -5203, 13621, -14735	downstream, upstream, in gene, upstream, upstream, downstream, upstream	ActReg chr19 #11833	1	1	0	0
13781	2	202644745	202647756	3011	2	51.815	42.978	206	176	1	1	1	ALS2	-355	upstream	ActReg chr2 #13781	1	1	0	0
19206	6	49429981	49432064	2083	2	38.903	38.261	197	176	1	2	2	MUT, CENPQ	19, -74	in gene, upstream	ActReg chr6 #19206	1	1	0	0
21902	9	100683098	100685705	2607	2	41.595	34.024	268	176	1	1	2	C9orf156, HEMGN	451, 22733	in gene, downstream	ActReg chr9 #21902	1	1	0	0
925	1	46047447	46051395	3948	2	40.766	36.016	214	175	1	1	1	NASP	-296	upstream	ActReg chr1 #925	1	1	0	0
1572	1	156180881	156184653	3772	2	29.237	23.803	206	175	1	1	2	SLC25A44, PMF1	19037, -17	downstream, upstream	ActReg chr1 #1572	1	1	0	0
6977	15	43621018	43623697	2679	2	47.938	40.639	222	175	1	2	2	LCMT2, ADAL	534, -515	in gene, upstream	ActReg chr15 #6977	1	1	0	0
9700	17	48473252	48476057	2805	2	36.096	31.448	213	175	1	1	1	LRRC59	260	in gene	ActReg chr17 #9700	1	1	0	0
11355	19	13000283	13005245	4962	2	26.555	24.34	168	175	1	2	4	DNASE2, KLF1, GCDH, SYCE2	-10429, -4747, 790, 27322	upstream, upstream, in gene, downstream	ActReg chr19 #11355	1	1	0	0
11418	19	14226161	14231992	5831	2	18.892	16.473	217	175	1	1	2	PRKACA, ASF1B	-517, 18364	upstream, downstream	ActReg chr19 #11418	1	1	0	0
12833	2	28112316	28115248	2932	2	49.859	47.066	167	175	1	3	3	RBKS, LOC100302650, BRE	-559, 199, 300	upstream, in gene, in gene	ActReg chr2 #12833	1	1	0	0
13034	2	61990646	61992957	2311	2	52.448	50.444	189	175	1	0	0				ActReg chr2 #13034	1	1	0	0
13259	2	96066863	96070380	3517	2	31.927	27.736	209	175	1	1	1	FAHD2A	173	in gene	ActReg chr2 #13259	1	1	0	0
17811	5	56467685	56471244	3559	2	36.873	33.982	200	175	1	1	1	GPBP1	-311	upstream	ActReg chr5 #17811	1	1	0	0
18648	6	15244092	15250561	6469	3	37.077	30.05	213	175	1	2	2	JARID2, LOC100506681	799, 1561	in gene, downstream	ActReg chr6 #18648	1	1	0	0
19012	6	34663213	34666842	3629	2	28.822	25.46	212	175	1	1	1	C6orf106	-402	upstream	ActReg chr6 #19012	1	1	0	0
19414	6	121654854	121656907	2053	2	44.938	35.812	203	175	1	1	1	C6orf170	-236	upstream	ActReg chr6 #19414	1	1	0	0
20271	7	89974487	89976995	2508	2	40	31.62	244	175	1	1	1	GTPBP10	-249	upstream	ActReg chr7 #20271	1	1	0	0
21751	9	82184759	82189117	4358	2	33.173	30.735	232	175	1	1	1	TLE4	60	in gene	ActReg chr9 #21751	1	1	0	0
1302	1	115322110	115324306	2196	2	37.676	36.076	201	174	1	1	1	SIKE1	100	in gene	ActReg chr1 #1302	1	1	0	0
3526	11	18414633	18418455	3822	2	36.992	33.853	199	174	2	1	1	LDHA	608	in gene	ActReg chr11 #3526	1	1	0	0
3759	11	61558256	61561680	3424	2	30.219	27.841	205	174	1	3	5	C11orf9, C11orf10, MIR611, FEN1, FADS1	39847, 117, 65, -182, 24561	downstream, in gene, in gene, upstream, downstream	ActReg chr11 #3759	1	1	0	0
4968	12	53891258	53897471	6213	2	28.794	28.665	176	174	2	2	4	MAP3K12, TARBP2, NPFF, ATF7	-920, -341, 7058, 125835	upstream, upstream, downstream, downstream	ActReg chr12 #4968	1	1	0	0
6128	14	32029058	32032162	3104	2	34.644	29.771	243	174	0	1	1	NUBPL	19	in gene	ActReg chr14 #6128	1	1	0	0
7117	15	64454384	64456549	2165	2	41.031	38.677	207	174	1	1	3	SNX22, PPIB, CSNK1G1	11550, -112, 192976	downstream, upstream, downstream	ActReg chr15 #7117	1	1	0	0
7807	16	4662456	4669693	7237	3	35.469	32.923	192	174	1	2	2	FAM100A, MGRN1	-1147, -8752	upstream, upstream	ActReg chr16 #7807	1	1	0	0
8134	16	31117028	31125688	8660	3	21.161	19.147	208	174	2	3	3	BCKDK, MYST1, LOC100507092	1696, -7627, -7923	in gene, upstream, upstream	ActReg chr16 #8134	1	1	0	0
9032	17	16282181	16285574	3393	2	28.365	26.91	183	174	1	1	1	UBB	-490	upstream	ActReg chr17 #9032	1	1	0	0
9915	17	66507270	66510076	2806	2	48.345	46.69	214	174	1	1	1	PRKAR1A	563	in gene	ActReg chr17 #9915	1	1	0	0
10305	17	79933823	79937879	4056	2	23.173	26.716	168	174	1	1	1	ASPSCR1	425	in gene	ActReg chr17 #10305	1	1	0	0
11197	19	9648127	9650950	2823	2	39.23	33.31	225	174	1	1	1	ZNF426	-235	upstream	ActReg chr19 #11197	1	1	0	0
14440	20	35806154	35809416	3262	2	32.802	26.475	192	174	1	2	2	C20orf132, RPN2	189, 329	in gene, in gene	ActReg chr20 #14440	1	1	0	0
14998	21	44310485	44314324	3839	2	34.602	33.051	212	174	1	1	1	NDUFV3	-974	upstream	ActReg chr21 #14998	1	1	0	0
17025	4	1282291	1285587	3296	2	28.592	28.549	206	174	1	1	1	MAEA	267	in gene	ActReg chr4 #17025	1	1	0	0
18339	5	159434787	159437569	2782	2	26.598	29.724	182	174	0	1	1	TTC1	-2	upstream	ActReg chr5 #18339	1	1	0	0
18970	6	33358092	33360890	2798	2	42.081	36.287	214	174	1	1	1	KIFC1	178	in gene	ActReg chr6 #18970	1	1	0	0
21259	8	104426174	104428476	2302	2	52.761	43.451	214	174	1	2	2	SLC25A32, DCAF13	143, 383	in gene, in gene	ActReg chr8 #21259	1	1	0	0
22060	9	128002258	128005248	2990	2	52.258	37.596	234	174	1	1	2	RABEPK, HSPA5	40932, -92	downstream, upstream	ActReg chr9 #22060	1	1	0	0
22220	9	132386093	132391788	5695	2	24.202	26.506	216	174	1	2	3	C9orf50, METTL11A, ASB6	-5885, 505, 15504	upstream, in gene, downstream	ActReg chr9 #22220	1	1	0	0
1244	1	110880106	110884220	4114	2	50.432	44.227	209	173	2	1	1	RBM15	218	in gene	ActReg chr1 #1244	1	1	0	0
7969	16	24549712	24552674	2962	2	48.628	40.956	180	173	1	1	1	RBBP6	285	in gene	ActReg chr16 #7969	1	1	0	0
10593	18	55287804	55290638	2834	2	56.873	35.843	249	173	1	2	2	NARS, LOC100505549	-44, -8361	upstream, upstream	ActReg chr18 #10593	1	1	0	0
16046	3	25704442	25707839	3397	2	37.087	33.208	198	173	1	1	1	TOP2B	-352	upstream	ActReg chr3 #16046	1	1	0	0
16484	3	99535154	99537857	2703	2	41.282	39.553	206	173	1	1	1	C3orf26	-173	upstream	ActReg chr3 #16484	1	1	0	0
16923	3	194391856	194394026	2170	2	42.849	41.909	154	173	1	1	1	LSG1	265	in gene	ActReg chr3 #16923	1	1	0	0
20497	7	127223792	127230235	6443	2	38.478	34.271	234	173	2	3	3	GCC1, ARF5, FSCN3	-1359, -1504, -6676	upstream, upstream, upstream	ActReg chr7 #20497	1	1	0	0
21321	8	126102953	126105778	2825	2	39.048	33.69	231	173	1	2	2	KIAA0196, NSMCE2	-304, 282	upstream, in gene	ActReg chr8 #21321	1	1	0	0
4892	12	50418074	50420168	2094	2	36.576	32.712	206	172	1	1	1	RACGAP1	186	in gene	ActReg chr12 #4892	1	1	0	0
5098	12	64615000	64617879	2879	2	44.9	35	222	172	1	1	1	C12orf66	-363	upstream	ActReg chr12 #5098	1	1	0	0
7678	16	2196375	2209723	13348	2	15.23	13.07	228	172	2	4	4	RAB26, LOC100507303, SNORD60, TRAF7	4398, 2310, 2057, -2750	in gene, downstream, downstream, upstream	ActReg chr16 #7678	1	1	0	0
8672	16	89624953	89629051	4098	2	33.32	30.641	193	172	1	2	3	SPG7, RPL13, SNORD68	52197, -88, -836	downstream, upstream, upstream	ActReg chr16 #8672	1	1	0	0
11208	19	9944635	9947823	3188	2	38.78	29.44	239	172	1	2	3	UBL5, LOC100505640, PIN1	7661, -506, 230	downstream, upstream, in gene	ActReg chr19 #11208	1	1	0	0
11871	19	37405711	37408363	2652	2	41.203	35.663	219	172	1	2	2	ZNF829, ZNF568	156, -197	in gene, upstream	ActReg chr19 #11871	1	1	0	0
12635	19	59080200	59088094	7894	2	35.585	31.782	209	172	2	2	4	UBE2M, LOC100131691, MZF1, MGC2752	-13804, 13555, 795, -2619	upstream, in gene, in gene, upstream	ActReg chr19 #12635	1	1	0	0
17424	4	106628875	106631272	2397	2	47.586	39.04	196	172	1	2	2	INTS12, GSTCD	-192, 132	upstream, in gene	ActReg chr4 #17424	1	1	0	0
18560	6	3156128	3161147	5019	2	23.046	24.314	182	172	2	1	2	BPHL, TUBB2A	39711, -854	downstream, upstream	ActReg chr6 #18560	1	1	0	0
21736	9	74978643	74981511	2868	2	44.253	45.067	176	172	1	1	1	ZFAND5	86	in gene	ActReg chr9 #21736	1	1	0	0
22701	X	49124278	49128610	4332	2	35.552	30.706	201	172	1	2	2	FOXP3, PPP1R3F	-5156, 138	upstream, in gene	ActReg chrX #22701	1	1	0	0
1504	1	154598613	154601548	2935	2	47.109	43.685	194	171	1	1	1	ADAR	376	in gene	ActReg chr1 #1504	1	1	0	0
1900	1	202895231	202897769	2538	2	34.75	31.753	222	171	1	1	1	KLHL12	-129	upstream	ActReg chr1 #1900	1	1	0	0
4624	12	7075453	7081239	5786	2	24.243	22.901	192	171	1	4	8	PTPN6, LOC100507644, MIR200C, MIR141, PHB2, SCARNA12, EMG1, LPCAT3	22606, 5937, 5484, 5086, 1570, -1577, -1598, 47496	downstream, downstream, downstream, downstream, in gene, upstream, upstream, downstream	ActReg chr12 #4624	1	1	0	0
6204	14	52454998	52457396	2398	2	45.533	36.533	226	171	1	1	1	C14orf166	-31	upstream	ActReg chr14 #6204	1	1	0	0
11159	19	8384751	8388321	3570	2	31.589	26.705	213	171	1	2	3	NDUFA7, RPS28, KANK3	-256, 152, 21610	upstream, in gene, downstream	ActReg chr19 #11159	1	1	0	0
12131	19	45456533	45459697	3164	2	30.296	27.849	166	171	1	1	3	APOC4, APOC2, CLPTM1	12620, 8872, -523	downstream, downstream, upstream	ActReg chr19 #12131	1	1	0	0
12395	19	50929940	50938227	8287	2	23.135	21.34	227	171	2	1	3	POLD1, SPIB, MYBPC2	46490, 11888, -2077	downstream, downstream, upstream	ActReg chr19 #12395	1	1	0	0
12870	2	30669029	30671621	2592	2	41.506	37.432	202	171	1	1	1	LCLAT1	202	in gene	ActReg chr2 #12870	1	1	0	0
14308	20	24971659	24976214	4555	3	32.363	26.206	222	171	1	1	1	C20orf3	-511	upstream	ActReg chr20 #14308	1	1	0	0
17722	5	32172417	32175661	3244	2	42.959	39.97	223	171	1	1	1	GOLPH3	386	in gene	ActReg chr5 #17722	1	1	0	0
17773	5	43120106	43123018	2912	2	44.326	38.154	180	171	1	1	1	ZNF131	-80	upstream	ActReg chr5 #17773	1	1	0	0
20155	7	66145702	66148541	2839	2	50.736	41.727	212	171	1	0	0				ActReg chr7 #20155	1	1	0	0
20494	7	124568776	124570468	1692	2	52.5	45.698	213	171	1	1	1	POT1	415	in gene	ActReg chr7 #20494	1	1	0	0
21009	8	37618490	37621736	3246	2	43.021	35.131	212	171	1	1	2	ERLIN2, PROSC	26016, 12	downstream, in gene	ActReg chr8 #21009	1	1	0	0
3225	10	134347936	134353717	5781	2	21.209	19.382	166	170	1	1	1	INPP5A	-527	upstream	ActReg chr10 #3225	1	1	0	0
4068	11	71819269	71825175	5906	3	19.527	20.883	164	170	1	2	3	LRTOMT, C11orf59, C11orf51	30840, -7789, 1600	downstream, upstream, in gene	ActReg chr11 #4068	1	1	0	0
9416	17	38496627	38506890	10263	2	17.43	15.642	213	170	2	0	1	RARA	36335	in gene	ActReg chr17 #9416	1	1	0	0
10723	19	794630	806382	11752	2	16.114	15.624	187	170	3	2	3	PTBP1, LPPR3, MIR3187	3114, 21446, -13078	in gene, downstream, upstream	ActReg chr19 #10723	1	1	0	0
11849	19	36483186	36487484	4298	2	29.842	28.736	180	170	2	1	2	SDHAF1, C19orf46	-755, 14337	upstream, downstream	ActReg chr19 #11849	1	1	0	0
13909	2	227699512	227702237	2725	2	42.988	36.447	210	170	1	1	1	RHBDD1	203	in gene	ActReg chr2 #13909	1	1	0	0
16864	3	184049654	184057636	7982	2	25.069	21.704	228	170	2	1	4	EIF4G1, SNORD66, FAM131A, CLCN2	21362, 10161, -72, 25746	downstream, downstream, upstream, downstream	ActReg chr3 #16864	1	1	0	0
19983	7	30172574	30177066	4492	2	29.295	27.511	208	170	1	1	1	C7orf41	268	in gene	ActReg chr7 #19983	1	1	0	0
21616	9	32571696	32574513	2817	2	35.241	33.976	208	170	1	1	1	NDUFB6	78	in gene	ActReg chr9 #21616	1	1	0	0
22173	9	131532644	131536131	3487	2	35.467	29.165	186	170	1	1	1	ZER1	-189	upstream	ActReg chr9 #22173	1	1	0	0
22178	9	131642633	131649025	6392	2	22.97	22.625	181	170	1	2	2	CCBL1, LRRC8A	-1475, 1438	upstream, in gene	ActReg chr9 #22178	1	1	0	0
462	1	24121902	24129296	7394	2	19.434	16.593	185	169	1	1	4	C1orf128, LYPLA2, GALE, HMGCL	20723, 7953, 1695, 26350	downstream, downstream, in gene, downstream	ActReg chr1 #462	1	1	0	0
2973	10	102787675	102793385	5710	2	38.714	35.38	181	169	3	2	2	PDZD7, SFXN3	349, -466	in gene, upstream	ActReg chr10 #2973	1	1	0	0
3048	10	106027447	106029706	2259	2	32.634	34.761	157	169	1	1	2	GSTO1, GSTO2	14624, -55	downstream, upstream	ActReg chr10 #3048	1	1	0	0
4439	11	124668721	124671374	2653	2	39.988	41.987	186	169	1	2	3	C11orf61, UNQ565, LOC100507283	252, -10082, -277	in gene, upstream, upstream	ActReg chr11 #4439	1	1	0	0
5810	13	49821047	49824133	3086	2	44.151	34.155	230	169	1	1	1	CDADC1	543	in gene	ActReg chr13 #5810	1	1	0	0
6032	14	21569765	21573440	3675	3	28.052	26.07	196	169	1	1	2	ZNF219, C14orf176	1261, 4506	in gene, in gene	ActReg chr14 #6032	1	1	0	0
6443	14	76447675	76453932	6257	3	17.785	16.908	221	169	2	2	2	TGFB3, C14orf179	-2711, -1293	upstream, upstream	ActReg chr14 #6443	1	1	0	0
7583	16	473295	475942	2647	2	43.987	38.753	211	169	1	1	1	RAB11FIP3	-1050	upstream	ActReg chr16 #7583	1	1	0	0
7735	16	3066989	3082928	15939	2	17.787	15.972	196	169	5	5	7	CLDN9, CLDN6, TNFRSF12A, HCFC1R1, THOC6, CCDC64B, LOC100128770	12501, -6770, 4645, -671, 926, 10584, -7524	downstream, upstream, downstream, upstream, in gene, downstream, upstream	ActReg chr16 #7735	1	1	0	0
8106	16	30659297	30664703	5406	3	24.077	24.512	191	169	1	2	2	PRR14, LOC100506988	-241, -8987	upstream, upstream	ActReg chr16 #8106	1	1	0	0
8272	16	58161902	58164738	2836	2	35.674	29.955	199	169	1	1	1	C16orf80	-24	upstream	ActReg chr16 #8272	1	1	0	0
8685	16	89759720	89770115	10395	2	29.314	27.238	212	169	2	1	4	CDK10, SPATA2L, C16orf7, LOC100128881	11841, 3182, 22477, -13347	downstream, in gene, downstream, upstream	ActReg chr16 #8685	1	1	0	0
11151	19	8005797	8010093	4296	2	31.321	29.366	180	169	1	1	1	TIMM44	763	in gene	ActReg chr19 #11151	1	1	0	0
12233	19	47757982	47762775	4793	2	29.693	26.533	206	169	1	1	1	CCDC9	647	in gene	ActReg chr19 #12233	1	1	0	0
12242	19	48013874	48019857	5983	3	26.481	24.342	189	169	1	1	2	NAPA, ZNF541	1632, 42248	in gene, downstream	ActReg chr19 #12242	1	1	0	0
12551	19	56108388	56118977	10589	2	23.994	24.022	192	169	4	3	3	FIZ1, ZNF524, LOC100507290	-2789, 1952, -11303	upstream, in gene, upstream	ActReg chr19 #12551	1	1	0	0
12903	2	38602834	38606113	3279	2	28.041	25.794	167	169	1	1	1	ATL2	-41	upstream	ActReg chr2 #12903	1	1	0	0
13477	2	128282827	128285535	2708	2	38.726	39.417	174	169	1	1	2	IWS1, MYO7B	-94, -9197	upstream, upstream	ActReg chr2 #13477	1	1	0	0
13695	2	190304809	190307293	2484	2	36.805	42.118	153	169	1	1	1	WDR75	-108	upstream	ActReg chr2 #13695	1	1	0	0
13814	2	208392944	208396614	3670	2	35.811	30.595	193	169	1	1	1	CREB1	163	in gene	ActReg chr2 #13814	1	1	0	0
14485	20	42218015	42220509	2494	2	36.784	34.654	179	169	1	1	2	SGK2, IFT52	31576, -317	downstream, upstream	ActReg chr20 #14485	1	1	0	0
16877	3	185654072	185657709	3637	2	44.933	36.42	213	169	1	1	1	TRA2B	34	in gene	ActReg chr3 #16877	1	1	0	0
18896	6	31618993	31621912	2919	2	42.055	34.857	209	169	2	2	4	BAT3, APOM, C6orf47, BAT4	25, -3219, 8097, 12711	in gene, upstream, downstream, downstream	ActReg chr6 #18896	1	1	0	0
19061	6	36952430	36955396	2966	2	32.559	32.065	204	169	1	1	1	MTCH1	36	in gene	ActReg chr6 #19061	1	1	0	0
19483	6	139093934	139096148	2214	2	49.507	40.725	214	169	1	2	2	LOC100507462, CCDC28A	-252, 384	upstream, in gene	ActReg chr6 #19483	1	1	0	0
732	1	35656965	35659917	2952	2	51.921	51.511	182	168	1	1	2	LOC100506168, SFPQ	-10359, 302	upstream, in gene	ActReg chr1 #732	1	1	0	0
2794	10	76583531	76587274	3743	2	43.205	33.145	190	168	1	1	1	MYST4	-977	upstream	ActReg chr10 #2794	1	1	0	0
4547	12	2920975	2923099	2124	2	49.279	37.788	208	168	1	1	2	FKBP4, ITFG2	17929, 250	downstream, in gene	ActReg chr12 #4547	1	1	0	0
5222	12	97299833	97302592	2759	2	42.659	37.633	218	168	1	1	1	NEDD1	211	in gene	ActReg chr12 #5222	1	1	0	0
5664	13	26827330	26829569	2239	2	38.333	32.492	211	168	1	1	1	CDK8	-307	upstream	ActReg chr13 #5664	1	1	0	0
9569	17	43237438	43240692	3254	2	41.465	40.637	186	168	1	1	3	HEXIM1, HEXIM2, LOC100505972	14381, 801, 9787	downstream, in gene, downstream	ActReg chr17 #9569	1	1	0	0
10590	18	54304655	54307021	2366	2	34.689	32.486	203	168	1	1	2	TXNL1, LOC100505499	82, 12667	in gene, downstream	ActReg chr18 #10590	1	1	0	0
10915	19	2943535	2948208	4673	2	38.212	31.123	239	168	1	1	1	ZNF77	-902	upstream	ActReg chr19 #10915	1	1	0	0
14999	21	44392837	44396585	3748	2	29.898	27.336	147	168	1	1	1	PKNOX1	68	in gene	ActReg chr21 #14999	1	1	0	0
15378	22	30818035	30823659	5624	2	31.657	24.296	234	168	2	1	3	SEC14L2, MTP18, UNQ1945	27914, -873, -10784	in gene, upstream, upstream	ActReg chr22 #15378	1	1	0	0
15926	3	9772094	9775926	3832	2	28.553	24.136	197	168	1	1	2	CPNE9, BRPF1	28500, 576	downstream, in gene	ActReg chr3 #15926	1	1	0	0
16227	3	47321412	47325752	4340	2	27.492	23.644	220	168	1	2	2	KIF9, KLHL18	755, -748	in gene, upstream	ActReg chr3 #16227	1	1	0	0
16239	3	48128948	48131647	2699	2	46.013	36.405	219	168	1	1	1	MAP4	472	in gene	ActReg chr3 #16239	1	1	0	0
17575	4	170540054	170542859	2805	2	43.364	35.625	211	168	1	2	2	NEK1, CLCN3	-7842, -266	upstream, upstream	ActReg chr4 #17575	1	1	0	0
17915	5	80595108	80598832	3724	2	38.889	26.603	233	168	1	2	2	LOC100131067, ZCCHC9	418, -432	in gene, upstream	ActReg chr5 #17915	1	1	0	0
20468	7	107529245	107532918	3673	3	29.152	25.435	212	168	1	1	1	DLD	-505	upstream	ActReg chr7 #20468	1	1	0	0
21564	9	6013816	6016654	2838	2	40.975	34.719	215	168	0	2	2	KIAA2026, RANBP6	-7232, 405	upstream, in gene	ActReg chr9 #21564	1	1	0	0
1938	1	204379256	204381813	2557	2	37.368	32.362	177	167	1	1	2	PPP1R15B, PIK3C2B	410, 78940	in gene, downstream	ActReg chr1 #1938	1	1	0	0
2343	10	5930250	5933702	3452	2	28.306	25.722	188	167	1	2	2	ANKRD16, FBXO18	-116, -238	upstream, upstream	ActReg chr10 #2343	1	1	0	0
2916	10	97849067	97851173	2106	2	55.804	45.369	186	167	1	1	1	LOC728558	-167	upstream	ActReg chr10 #2916	1	1	0	0
4380	11	118952847	118957275	4428	2	23.144	18.63	200	167	1	1	4	VPS11, HMBS, H2AFX, DPAGT1	16568, -526, 11116, 17724	downstream, upstream, downstream, downstream	ActReg chr11 #4380	1	1	0	0
6326	14	68085242	68088251	3009	2	43.888	31.957	238	167	1	1	1	ARG2	167	in gene	ActReg chr14 #6326	1	1	0	0
6327	14	68140348	68142935	2587	2	33.434	29.988	180	167	1	1	2	VTI1B, RDH11	-39, 20869	upstream, downstream	ActReg chr14 #6327	1	1	0	0
18178	5	139486115	139489253	3138	2	39.01	31.092	211	167	1	2	2	LOC100505636, PURA	466, -6024	in gene, upstream	ActReg chr5 #18178	1	1	0	0
20315	7	99147703	99150681	2978	2	38.239	31.226	237	167	1	2	2	C7orf38, ZNF655	565, -6853	in gene, upstream	ActReg chr7 #20315	1	1	0	0
20413	7	102035154	102039245	4091	2	33.633	29.863	234	167	1	1	2	PRKRIP1, MIR548O	395, 9103	in gene, downstream	ActReg chr7 #20413	1	1	0	0
2689	10	70659751	70662264	2513	2	60.111	45.538	199	166	1	1	2	STOX1, DDX50	73713, -27	downstream, upstream	ActReg chr10 #2689	1	1	0	0
3099	10	116697169	116699263	2094	2	41.859	33.185	198	166	1	1	1	TRUB1	264	in gene	ActReg chr10 #3099	1	1	0	0
7650	16	1659613	1664214	4601	2	35.063	33.868	157	166	1	2	3	IFT140, LOC100507235, CRAMP1L	196, 31385, -2728	in gene, downstream, upstream	ActReg chr16 #7650	1	1	0	0
7697	16	2560866	2574857	13991	2	21.053	18.399	191	166	2	2	5	TBC1D24, ATP6V0C, AMDHD2, CEMP1, MIR3178	42714, 3908, -2502, 26216, 14145	downstream, in gene, upstream, downstream, downstream	ActReg chr16 #7697	1	1	0	0
9608	17	45725333	45728896	3563	2	46.243	33.991	229	166	1	1	1	KPNB1	-161	upstream	ActReg chr17 #9608	1	1	0	0
10018	17	73774338	73776657	2319	2	50.076	47.292	189	166	1	2	2	H3F3B, UNK	363, -5184	in gene, upstream	ActReg chr17 #10018	1	1	0	0
10776	19	1231496	1258797	27301	3	25.464	23.752	203	166	9	3	5	STK11, C19orf26, ATP5D, MIDN, C19orf23	39348, -7156, 3397, -3406, 25113	downstream, upstream, downstream, upstream, downstream	ActReg chr19 #10776	1	1	0	0
12368	19	50178647	50184760	6113	2	28.405	26.356	190	166	2	2	5	IRF3, BCL2L12, PRMT1, C19orf76, CPT1C	-12571, 13304, 1207, -10239, -12698	upstream, downstream, in gene, upstream, upstream	ActReg chr19 #12368	1	1	0	0
15526	22	38051661	38057761	6100	2	20.257	16.55	202	166	1	1	2	SH3BP1, PDXP	19027, -26	downstream, upstream	ActReg chr22 #15526	1	1	0	0
16944	3	195806724	195810177	3453	2	40.356	36.639	206	166	1	1	1	TFRC	582	in gene	ActReg chr3 #16944	1	1	0	0
17001	4	773479	779216	5737	2	24	21.581	216	166	2	1	3	PCGF3, LOC100129917, CPLX1	76774, -711, 43598	downstream, upstream, downstream	ActReg chr4 #17001	1	1	0	0
17509	4	144433531	144436440	2909	2	63.276	48.165	207	166	1	2	2	SMARCA5, LOC100128055	369, 803	in gene, in gene	ActReg chr4 #17509	1	1	0	0
17799	5	54602553	54604689	2136	2	33.159	32.94	173	166	1	2	2	DHX29, SKIV2L2	-100, 45	upstream, in gene	ActReg chr5 #17799	1	1	0	0
18417	5	175873596	175876823	3227	2	31.031	30.792	156	166	1	1	1	FAF2	-147	upstream	ActReg chr5 #18417	1	1	0	0
20119	7	56018607	56022641	4034	2	28.903	22.452	226	166	1	1	2	MRPS17, GBAS	1013, -11672	in gene, upstream	ActReg chr7 #20119	1	1	0	0
21028	8	38793717	38797412	3695	2	20.172	25.724	129	166	0	0	1	PLEKHA2	36811	in gene	ActReg chr8 #21028	1	1	0	0
21532	8	146125237	146128844	3607	2	47.275	41.174	180	166	1	1	1	ZNF250	-194	upstream	ActReg chr8 #21532	1	1	0	0
21779	9	91923867	91927228	3361	2	44.39	35.924	212	166	1	3	3	CKS2, MIR3153, SECISBP2	-566, -1593, -7865	upstream, upstream, upstream	ActReg chr9 #21779	1	1	0	0
1300	1	115257879	115260257	2378	2	33.814	30.893	180	165	0	1	2	NRAS, CSDE1	447, 41603	in gene, downstream	ActReg chr1 #1300	1	1	0	0
5059	12	57823320	57826356	3036	2	24.168	23.747	181	165	1	1	1	INHBC	-3705	upstream	ActReg chr12 #5059	1	1	0	0
6959	15	42263194	42266522	3328	2	43.36	34.625	203	165	1	1	2	EHD4, PLA2G4E	-103, 37587	upstream, downstream	ActReg chr15 #6959	1	1	0	0
12633	19	59054454	59057881	3427	2	35.231	30.462	229	165	1	1	3	TRIM28, CHMP2A, UBE2M	331, 10319, 14176	in gene, downstream, downstream	ActReg chr19 #12633	1	1	0	0
12744	2	20249642	20252713	3071	2	37.678	30.427	191	165	1	1	1	LAPTM4A	612	in gene	ActReg chr2 #12744	1	1	0	0
14486	20	42284644	42287496	2852	2	39.701	31.73	218	165	1	0	2	IFT52, MYBL2	66491, -9639	downstream, upstream	ActReg chr20 #14486	1	1	0	0
14821	21	15754426	15756563	2137	2	41.373	35.97	210	165	1	1	1	HSPA13	15	in gene	ActReg chr21 #14821	1	1	0	0
15936	3	9973819	9977385	3566	2	43.384	38.571	198	165	1	1	3	IL17RC, CRELD1, PRRT3	16838, 78, 18476	downstream, in gene, downstream	ActReg chr3 #15936	1	1	0	0
16125	3	39446667	39449487	2820	2	34.259	30.148	179	165	1	3	4	SLC25A38, RPSA, SNORA6, SNORA62	23262, -127, -1805, -4468	downstream, upstream, upstream, upstream	ActReg chr3 #16125	1	1	0	0
16301	3	49892186	49897868	5682	2	23.831	19.107	216	165	1	1	2	TRAIP, CAMKV	-1035, 12342	upstream, downstream	ActReg chr3 #16301	1	1	0	0
22558	X	15692366	15695022	2656	2	60.373	48.488	220	165	1	0	1	TMEM27	-10540	upstream	ActReg chrX #22558	1	1	0	0
2152	1	228268689	228274087	5398	2	25.923	25.692	154	164	1	2	2	LOC100506571, ARF1	-7137, 1027	upstream, in gene	ActReg chr1 #2152	1	1	0	0
2776	10	75502965	75505590	2625	2	29.793	32.512	160	164	1	2	2	LOC100507280, SEC24C	249, 145	in gene, in gene	ActReg chr10 #2776	1	1	0	0
4751	12	27395846	27398185	2339	2	38.863	33.452	224	164	1	1	1	STK38L	-63	upstream	ActReg chr12 #4751	1	1	0	0
4943	12	53399042	53401508	2466	2	38.74	33.662	189	164	1	1	1	EIF4B	213	in gene	ActReg chr12 #4943	1	1	0	0
7280	15	75162795	75167028	4233	2	26.061	22.123	202	164	1	1	1	SCAMP2	759	in gene	ActReg chr15 #7280	1	1	0	0
9134	17	21029185	21032536	3351	2	35.735	29.144	226	164	1	1	1	DHRS7B	602	in gene	ActReg chr17 #9134	1	1	0	0
10065	17	74506820	74512950	6130	4	9.838	16.723	71	164	0	0	1	RHBDF2	-12377	upstream	ActReg chr17 #10065	1	1	0	0
10291	17	79666387	79672182	5795	2	23.491	21.886	186	164	1	2	3	HGS, MRPL12, SLC25A10	18264, -1123, -10087	downstream, upstream, upstream	ActReg chr17 #10291	1	1	0	0
11291	19	11483289	11488347	5058	2	22.601	21.542	184	164	1	1	3	LPPR2, C19orf39, EPOR	19756, 435, 9200	downstream, in gene, downstream	ActReg chr19 #11291	1	1	0	0
12372	19	50268735	50272088	3353	2	32.291	29.086	194	164	1	2	2	TSKS, AP2A1	-3896, 231	upstream, in gene	ActReg chr19 #12372	1	1	0	0
13675	2	178482317	178484422	2105	2	33.076	30.849	164	164	1	1	2	TTC30A, PDE11A	325, 489697	in gene, downstream	ActReg chr2 #13675	1	1	0	0
13983	2	234159212	234161542	2330	2	33.877	32.356	178	164	1	1	1	ATG16L1	160	in gene	ActReg chr2 #13983	1	1	0	0
16045	3	23986098	23988575	2477	2	39.75	36.507	168	164	1	2	2	LOC100505901, NR1D2	-4821, 585	upstream, in gene	ActReg chr3 #16045	1	1	0	0
17418	4	103939421	103941971	2550	2	32.175	31.421	201	164	1	1	2	NHEDC1, NHEDC2	200, 57474	in gene, downstream	ActReg chr4 #17418	1	1	0	0
18386	5	172195294	172202861	7567	3	31.004	27.593	243	164	1	1	1	DUSP1	-874	upstream	ActReg chr5 #18386	1	1	0	0
20308	7	99004856	99007626	2770	2	33.103	29	182	164	1	2	3	PDAP1, BUD31, PTCD1	51, -360, 30178	in gene, upstream, downstream	ActReg chr7 #20308	1	1	0	0
20723	7	151214855	151218312	3457	2	32.806	32.865	160	164	1	1	1	RHEB	427	in gene	ActReg chr7 #20723	1	1	0	0
21758	9	86593663	86596865	3202	2	56.782	47.812	222	164	1	2	3	HNRNPK, MIR7-1, RMI1	305, -10492, -373	in gene, upstream, upstream	ActReg chr9 #21758	1	1	0	0
22047	9	127531585	127537540	5955	2	25.833	24.457	190	164	1	3	3	NR6A1, LOC100505607, OLFML2A	-986, 2160, -4875	upstream, in gene, upstream	ActReg chr9 #22047	1	1	0	0
242	1	10269364	10272576	3212	2	38.247	28.693	208	163	1	1	1	KIF1B	206	in gene	ActReg chr1 #242	1	1	0	0
568	1	27247179	27249507	2328	2	38.746	35.89	185	163	1	2	2	NR0B2, NUDC	-7776, 119	upstream, in gene	ActReg chr1 #568	1	1	0	0
1238	1	110525509	110528827	3318	2	33.091	29.485	196	163	1	1	1	AHCYL1	-140	upstream	ActReg chr1 #1238	1	1	0	0
3823	11	63704923	63708032	3109	2	28.153	24.594	200	163	1	1	1	NAA40	35	in gene	ActReg chr11 #3823	1	1	0	0
6103	14	24681011	24686755	5744	2	35.458	31.128	202	163	1	2	4	TSSK4, CHMP4A, MDP1, NEDD8	8957, -698, 1358, 17693	downstream, upstream, in gene, downstream	ActReg chr14 #6103	1	1	0	0
8084	16	30378820	30396443	17623	3	18.297	17.791	162	163	2	3	3	TBC1D10B, MYLPF, SEPT1	-6109, 1508, 6540	upstream, in gene, downstream	ActReg chr16 #8084	1	1	0	0
9558	17	42975626	42977817	2191	2	46.333	36.179	228	163	1	2	3	EFTUD2, CCDC103, GFAP	272, -433, 16193	in gene, upstream, downstream	ActReg chr17 #9558	1	1	0	0
9674	17	47754162	47756352	2190	2	33.853	28.927	194	163	1	1	1	SPOP	268	in gene	ActReg chr17 #9674	1	1	0	0
12563	19	56651217	56654272	3055	3	27.859	22.237	201	163	1	1	1	ZNF444	188	in gene	ActReg chr19 #12563	1	1	0	0
13874	2	220070491	220081899	11408	4	11.768	11.354	118	163	1	2	3	ZFAND2B, ABCB6, ATG9A	4657, 7477, 18166	downstream, in gene, downstream	ActReg chr2 #13874	1	1	0	0
16641	3	128878020	128881709	3689	2	31.938	27.719	183	163	1	1	2	ISY1, CNBP	165, 22946	in gene, downstream	ActReg chr3 #16641	1	1	0	0
16702	3	140659688	140662226	2538	2	40.222	33.821	202	163	1	1	1	SLC25A36	295	in gene	ActReg chr3 #16702	1	1	0	0
17284	4	56260987	56263669	2682	2	44.107	41.143	217	163	1	1	2	LOC100506462, TMEM165	-10581, 238	upstream, in gene	ActReg chr4 #17284	1	1	0	0
17686	5	7867437	7870419	2982	2	34.303	35.228	183	163	1	2	3	LOC100288963, FASTKD3, MTRR	18009, 222, -289	downstream, in gene, upstream	ActReg chr5 #17686	1	1	0	0
18756	6	27438721	27442470	3749	2	46.932	31.871	217	163	1	1	1	ZNF184	302	in gene	ActReg chr6 #18756	1	1	0	0
20162	7	66766187	66768557	2370	2	42.609	39.411	174	163	1	1	1	STAG3L4	-244	upstream	ActReg chr7 #20162	1	1	0	0
533	1	26559550	26562200	2650	2	39.446	33.259	175	162	1	1	1	CCDC21	182	in gene	ActReg chr1 #533	1	1	0	0
783	1	38272169	38275447	3278	2	33.153	30.555	157	162	1	2	4	MANEAL, YRDC, C1orf122, MTF1	14034, 57, 335, 51484	downstream, in gene, in gene, downstream	ActReg chr1 #783	1	1	0	0
1436	1	151252150	151256532	4382	2	49.343	40.86	202	162	1	2	3	LOC100507670, ZNF687, PI4KB	424, -450, 44383	in gene, upstream, downstream	ActReg chr1 #1436	1	1	0	0
3951	11	65818499	65821442	2943	2	31.989	27.315	177	162	1	2	2	GAL3ST3, SF3B2	-3319, 154	upstream, in gene	ActReg chr11 #3951	1	1	0	0
5035	12	56860418	56864740	4322	2	21.698	20.852	198	162	0	1	2	SPRYD4, GLS2	278, 19602	in gene, downstream	ActReg chr12 #5035	1	1	0	0
5274	12	107166944	107169742	2798	2	50.094	43	204	162	1	2	2	LOC100287944, RIC8B	353, -56	in gene, upstream	ActReg chr12 #5274	1	1	0	0
5287	12	108953930	108958077	4147	2	41.087	36.093	202	162	2	2	2	SART3, ISCU	-838, -291	upstream, upstream	ActReg chr12 #5287	1	1	0	0
6142	14	35588052	35592667	4615	2	30.732	27.59	198	162	1	2	2	PPP2R3C, KIAA0391	1160, -1417	in gene, upstream	ActReg chr14 #6142	1	1	0	0
10201	17	77768230	77779495	11265	3	23.365	20.731	206	162	1	2	3	CBX2, CBX8, LOC100507425	21885, -2947, -535	downstream, upstream, upstream	ActReg chr17 #10201	1	1	0	0
11554	19	17529736	17532199	2463	2	33.104	33.697	167	162	1	1	2	LOC100507535, FAM125A	14417, 55	in gene, in gene	ActReg chr19 #11554	1	1	0	0
16497	3	101403965	101407656	3691	2	24.73	23.181	181	162	1	1	3	ZBTB11, LOC100009676, RPL24	-9822, 10536, -247	upstream, downstream, upstream	ActReg chr3 #16497	1	1	0	0
17479	4	130013702	130016417	2715	2	34.689	30.22	203	162	1	2	2	SCLT1, C4orf33	-295, 230	upstream, in gene	ActReg chr4 #17479	1	1	0	0
19665	6	170101050	170103729	2679	2	49.602	45.312	190	162	1	2	3	WDR27, C6orf120, PHF10	-230, 132, 21717	upstream, in gene, downstream	ActReg chr6 #19665	1	1	0	0
21357	8	132914644	132917700	3056	2	31.956	30.198	158	162	1	1	1	EFR3A	-187	upstream	ActReg chr8 #21357	1	1	0	0
580	1	27559849	27562212	2363	2	39.808	32.743	197	161	1	1	1	WDTC1	23	in gene	ActReg chr1 #580	1	1	0	0
6771	14	105938171	105960271	22100	3	20.12	17.919	183	161	4	3	4	MTA1, CRIP2, CRIP1, C14orf80	63035, 8090, -4036, -7299	downstream, downstream, upstream, upstream	ActReg chr14 #6771	1	1	0	0
9087	17	17874235	17876906	2671	2	46.351	36.244	187	161	1	2	2	TOM1L2, LRRC48	214, -557	in gene, upstream	ActReg chr17 #9087	1	1	0	0
13273	2	96999943	97004221	4278	2	20.132	23.023	163	161	1	1	2	ITPRIPL1, NCAPH	11020, 598	downstream, in gene	ActReg chr2 #13273	1	1	0	0
14574	20	47834596	47838555	3959	2	22.387	21.529	174	161	1	1	1	DDX27	743	in gene	ActReg chr20 #14574	1	1	0	0
16115	3	39092500	39094501	2001	2	44.841	42.968	191	161	1	1	1	WDR48	-7	upstream	ActReg chr3 #16115	1	1	0	0
16663	3	130463802	130467343	3541	2	24.101	26.207	181	161	1	1	1	PIK3R4	124	in gene	ActReg chr3 #16663	1	1	0	0
17029	4	1338587	1344925	6338	2	29.434	27.419	214	161	1	1	2	MAEA, KIAA1530	58084, 652	downstream, in gene	ActReg chr4 #17029	1	1	0	0
17883	5	74631612	74634449	2837	2	44.329	31.742	236	161	1	1	1	HMGCR	37	in gene	ActReg chr5 #17883	1	1	0	0
18263	5	149827862	149830407	2545	2	36.75	30.65	172	161	1	1	1	RPS14	185	in gene	ActReg chr5 #18263	1	1	0	0
20827	8	9411588	9414768	3180	2	43.695	36.353	194	161	1	1	1	TNKS	-267	upstream	ActReg chr8 #20827	1	1	0	0
2556	10	35483296	35485791	2495	2	23.939	40.133	102	160	0	0	1	CREM	68742	in gene	ActReg chr10 #2556	1	1	0	0
2587	10	43900751	43906863	6112	2	26.791	23.674	188	160	1	1	1	HNRNPF	889	in gene	ActReg chr10 #2587	1	1	0	0
4187	11	82996031	82999582	3551	2	37.815	35.162	190	160	1	1	1	CCDC90B	-429	upstream	ActReg chr11 #4187	1	1	0	0
8416	16	72126388	72128949	2561	2	44.31	35.487	190	160	1	2	2	TXNL4B, DHX38	547, 53	in gene, in gene	ActReg chr16 #8416	1	1	0	0
8583	16	87978206	87986534	8328	4	19.403	20.253	147	160	1	1	2	CA5A, BANP	-12258, -2668	upstream, upstream	ActReg chr16 #8583	1	1	0	0
9148	17	25619887	25622583	2696	2	44.904	40.393	212	160	1	1	1	WSB1	129	in gene	ActReg chr17 #9148	1	1	0	0
9316	17	35304872	35307428	2556	2	41.275	36.862	183	160	1	1	2	LHX1, AATF	11651, -25	downstream, upstream	ActReg chr17 #9316	1	1	0	0
10338	17	80414922	80418165	3243	2	44.071	38.969	191	160	1	2	2	C17orf62, NARF	-7836, 483	upstream, in gene	ActReg chr17 #10338	1	1	0	0
14263	20	16709659	16712142	2483	2	43.5	33.077	218	160	1	1	1	SNRPB2	291	in gene	ActReg chr20 #14263	1	1	0	0
14950	21	40683846	40687221	3375	2	37.962	31.786	196	160	1	2	2	BRWD1, C21orf87	23, 1355	in gene, downstream	ActReg chr21 #14950	1	1	0	0
15357	22	29998498	30001472	2974	2	34.77	27.495	197	160	1	1	1	NF2	440	in gene	ActReg chr22 #15357	1	1	0	0
15471	22	36923982	36927022	3040	2	32.882	29.168	194	160	1	1	1	EIF3D	-225	upstream	ActReg chr22 #15471	1	1	0	0
17168	4	13627993	13630412	2419	2	34.944	31.757	189	160	1	1	1	BOD1L	126	in gene	ActReg chr4 #17168	1	1	0	0
18368	5	171432142	171435092	2950	2	36.703	30.522	187	160	1	1	1	FBXW11	260	in gene	ActReg chr5 #18368	1	1	0	0
21570	9	6756350	6759652	3302	2	40.287	36.078	168	160	1	0	1	KDM4C	37138	in gene	ActReg chr9 #21570	1	1	0	0
776	1	38018045	38020897	2852	2	24.425	27.977	139	159	1	2	2	SNIP1, DNALI1	432, -3049	in gene, upstream	ActReg chr1 #776	1	1	0	0
2069	1	222816554	222819182	2628	2	41.85	33.988	204	159	1	0	1	MIA3	26424	in gene	ActReg chr1 #2069	1	1	0	0
4605	12	6832244	6834653	2409	2	37.685	33.92	191	159	1	1	1	COPS7A	298	in gene	ActReg chr12 #4605	1	1	0	0
5040	12	57080099	57083985	3886	2	28.748	27.256	183	159	1	1	1	PTGES3	36	in gene	ActReg chr12 #5040	1	1	0	0
10695	19	504509	515660	11151	2	26.546	25.304	157	159	2	1	2	MADCAM1, C19orf20	13594, 2587	downstream, in gene	ActReg chr19 #10695	1	1	0	0
11202	19	9784147	9786649	2502	2	47.385	39.234	217	159	1	1	1	ZNF562	378	in gene	ActReg chr19 #11202	1	1	0	0
13886	2	220461734	220463792	2058	2	33.532	34.131	163	159	1	1	1	STK11IP	167	in gene	ActReg chr2 #13886	1	1	0	0
14617	20	49545479	49549291	3812	3	28.571	26.009	187	159	2	1	2	ADNP, DPM1	142, 27675	in gene, downstream	ActReg chr20 #14617	1	1	0	0
20325	7	99645815	99649008	3193	2	28.769	28.31	166	159	0	1	1	ZSCAN21	-6	upstream	ActReg chr7 #20325	1	1	0	0
20936	8	25314625	25317707	3082	2	38.736	31.135	198	159	1	2	2	KCTD9, CDCA2	-182, -347	upstream, upstream	ActReg chr8 #20936	1	1	0	0
21289	8	123791894	123796249	4355	2	29.184	31.609	167	159	1	1	2	LOC100507001, ZHX2	10048, 170	downstream, in gene	ActReg chr8 #21289	1	1	0	0
3677	11	47868755	47872325	3570	2	27.964	27.393	193	158	1	1	1	NUP160	-483	upstream	ActReg chr11 #3677	1	1	0	0
5828	13	52376248	52379806	3558	2	40.019	40.468	170	158	1	2	3	DHRS12, LOC100507413, RP11-327P2.4	266, 294, 41259	in gene, in gene, downstream	ActReg chr13 #5828	1	1	0	0
7880	16	12006888	12010978	4090	2	27.333	27.969	190	158	1	1	1	GSPT1	1586	in gene	ActReg chr16 #7880	1	1	0	0
11085	19	6422354	6427824	5470	3	31.012	25.329	196	158	2	1	2	KHSRP, SLC25A41	-267, 8701	upstream, downstream	ActReg chr19 #11085	1	1	0	0
12082	19	44078557	44081766	3209	2	23.39	21.564	176	158	1	2	3	XRCC1, LOC390940, IRGQ	-431, -791, 20126	upstream, upstream, downstream	ActReg chr19 #12082	1	1	0	0
13266	2	96872609	96876450	3841	2	35.28	29.783	209	158	1	1	1	STARD7	44	in gene	ActReg chr2 #13266	1	1	0	0
14483	20	42085205	42087587	2382	2	53.92	50.133	177	158	1	1	1	SFRS6	-108	upstream	ActReg chr20 #14483	1	1	0	0
14618	20	49573517	49577105	3588	2	41.406	38.018	148	158	1	2	2	DPM1, MOCS3	-251, -52	upstream, upstream	ActReg chr20 #14618	1	1	0	0
14657	20	54965943	54968631	2688	2	34.88	30.651	176	158	1	2	2	AURKA, CSTF1	64, -140	in gene, upstream	ActReg chr20 #14657	1	1	0	0
16271	3	49061344	49067741	6397	3	19.14	15.146	211	158	1	4	7	WDR6, DALRD3, MIR425, NDUFAF3, MIR191, IMPDH2, QRICH1	19905, -6075, -6875, 6634, -6400, 2333, 66962	downstream, upstream, upstream, downstream, upstream, in gene, downstream	ActReg chr3 #16271	1	1	0	0
17186	4	20701069	20703043	1974	2	40.323	37.823	194	158	1	1	1	PACRGL	20	in gene	ActReg chr4 #17186	1	1	0	0
2797	10	76968936	76971597	2661	2	54.269	42.181	198	157	1	1	1	VDAC2	354	in gene	ActReg chr10 #2797	1	1	0	0
3003	10	104003712	104006583	2871	2	43.173	34.789	197	157	1	2	2	PITX3, GBF1	-3916, -162	upstream, upstream	ActReg chr10 #3003	1	1	0	0
6510	14	91525516	91528599	3083	2	34.333	32.792	223	157	1	1	1	RPS6KA5	-64	upstream	ActReg chr14 #6510	1	1	0	0
11604	19	18312576	18317462	4886	2	32.224	29.085	187	157	2	1	3	MPV17L2, RAB3A, PDE4C	10979, -145, 43991	downstream, upstream, downstream	ActReg chr19 #11604	1	1	0	0
11898	19	38864056	38866878	2822	2	34.83	35.919	164	157	1	1	3	CATSPERG, PSMD8, GGN	39024, 277, 13201	downstream, in gene, downstream	ActReg chr19 #11898	1	1	0	0
12255	19	48672445	48675693	3248	2	32.314	27.951	183	157	2	2	2	LIG1, C19orf68	-509, -1141	upstream, upstream	ActReg chr19 #12255	1	1	0	0
16155	3	43326257	43329479	3222	2	21.876	27.485	140	157	1	1	1	SNRK	-136	upstream	ActReg chr3 #16155	1	1	0	0
17503	4	142141157	142143262	2105	2	41.672	39.661	187	157	1	1	1	ZNF330	160	in gene	ActReg chr4 #17503	1	1	0	0
17726	5	32584666	32586922	2256	2	37.956	33.803	172	157	1	1	1	SUB1	189	in gene	ActReg chr5 #17726	1	1	0	0
21974	9	116170360	116174687	4327	2	26.031	23.689	172	157	1	3	3	ALAD, POLE3, C9orf43	-8905, 506, -499	upstream, in gene, upstream	ActReg chr9 #21974	1	1	0	0
1749	1	172500895	172503831	2936	2	49.407	42.554	182	156	1	1	1	C1orf9	103	in gene	ActReg chr1 #1749	1	1	0	0
2955	10	102025806	102028665	2859	2	30.835	30.708	180	156	1	1	2	CWF19L1, BLOC1S2	202, 19204	in gene, downstream	ActReg chr10 #2955	1	1	0	0
4269	11	108534456	108537000	2544	2	35.527	31.87	170	156	1	1	1	DDX10	-88	upstream	ActReg chr11 #4269	1	1	0	0
4666	12	10363373	10367160	3787	2	35.687	33.873	174	156	1	1	1	GABARAPL1	-223	upstream	ActReg chr12 #4666	1	1	0	0
7268	15	74905904	74909670	3766	2	44.5	39.254	177	156	1	0	1	CLK3	7074	in gene	ActReg chr15 #7268	1	1	0	0
11295	19	11545296	11549245	3949	2	33.984	30.407	181	156	1	2	2	CCDC151, PRKCSH	-1290, 1001	upstream, in gene	ActReg chr19 #11295	1	1	0	0
12496	19	54702602	54706385	3783	2	28.974	25.11	169	156	1	1	3	MBOAT7, TSEN34, RPS9	-10760, 10374, -233	upstream, downstream, upstream	ActReg chr19 #12496	1	1	0	0
13420	2	113520514	113523577	3063	2	32.179	26.674	211	156	1	1	2	CKAP2L, IL1A	209, 20926	in gene, downstream	ActReg chr2 #13420	1	1	0	0
16493	3	101279660	101282053	2393	2	37.32	29.373	221	156	1	1	1	RG9MTD1	144	in gene	ActReg chr3 #16493	1	1	0	0
16593	3	125313193	125315601	2408	2	38.778	35.133	196	156	1	1	1	OSBPL11	-16	upstream	ActReg chr3 #16593	1	1	0	0
16742	3	150478797	150482396	3599	2	35.438	31.771	151	156	1	1	1	SIAH2	667	in gene	ActReg chr3 #16742	1	1	0	0
17038	4	1712416	1728884	16468	4	19.781	20.307	147	156	2	3	3	SLBP, TMEM129, TACC3	-6620, 2434, -2616	upstream, in gene, upstream	ActReg chr4 #17038	1	1	0	0
17270	4	48832145	48834283	2138	2	46.852	36.924	187	156	1	1	1	OCIAD1	154	in gene	ActReg chr4 #17270	1	1	0	0
19426	6	126276795	126279101	2306	2	46.621	36.917	192	156	1	1	1	HINT3	87	in gene	ActReg chr6 #19426	1	1	0	0
22157	9	131083894	131086725	2831	2	32.393	31.694	187	156	1	2	2	TRUB2, COQ4	-612, 518	upstream, in gene	ActReg chr9 #22157	1	1	0	0
1279	1	113160212	113164360	4148	2	34.52	30.246	197	155	1	2	2	ST7L, CAPZA1	-246, 211	upstream, in gene	ActReg chr1 #1279	1	1	0	0
3785	11	62387795	62391770	3975	2	22.032	21.967	181	155	1	1	4	EML3, ROM1, B3GAT3, GANAB	-9545, 9569, -334, 24322	upstream, downstream, upstream, downstream	ActReg chr11 #3785	1	1	0	0
5515	12	124066799	124070188	3389	2	29.747	26.924	155	155	1	1	1	TMED2	-583	upstream	ActReg chr12 #5515	1	1	0	0
6105	14	24709117	24713625	4508	2	24.683	25.943	166	155	1	1	4	NEDD8, GMPR2, TINF2, TGM1	-9795, 9723, 509, 21045	upstream, downstream, in gene, downstream	ActReg chr14 #6105	1	1	0	0
6558	14	93649616	93652337	2721	2	41.165	38.229	175	155	1	2	2	MOAP1, C14orf109	273, -320	in gene, upstream	ActReg chr14 #6558	1	1	0	0
10612	18	60189136	60194683	5547	4	33.288	30.458	194	155	2	1	1	ZCCHC2	1251	in gene	ActReg chr18 #10612	1	1	0	0
12271	19	48946398	48951483	5085	2	23	21.459	182	155	2	2	3	GRIN2D, GRWD1, KCNJ14	50808, -90, -9826	downstream, upstream, upstream	ActReg chr19 #12271	1	1	0	0
17067	4	2536301	2540012	3711	3	31.165	21	203	155	1	0	0				ActReg chr4 #17067	1	1	0	0
17425	4	107236475	107238701	2226	2	51.953	41.632	177	155	0	2	2	TBCK, AIMP1	273, 821	in gene, in gene	ActReg chr4 #17425	1	1	0	0
18605	6	8063638	8065861	2223	2	35.412	31.493	170	155	1	1	2	MUTED, EEF1E1	-102, 38079	upstream, downstream	ActReg chr6 #18605	1	1	0	0
20940	8	26239526	26242153	2627	2	46.838	34.805	196	155	1	1	2	PPP2R2A, BNIP3L	91832, 316	downstream, in gene	ActReg chr8 #20940	1	1	0	0
1962	1	205599641	205602277	2636	2	31.072	31.494	173	154	1	1	1	ELK4	1041	in gene	ActReg chr1 #1962	1	1	0	0
4930	12	52462476	52465038	2562	2	35.608	30.413	185	154	1	1	2	NR4A1, C12orf44	18566, -1	downstream, upstream	ActReg chr12 #4930	1	1	0	0
8434	16	75497186	75499511	2325	2	41.426	37.916	192	154	1	1	2	TMEM170A, CHST6	236, 30578	in gene, downstream	ActReg chr16 #8434	1	1	0	0
10265	17	79264320	79270584	6264	3	20.651	19.199	172	154	1	1	2	SLC38A10, C17orf55	1644, 15596	in gene, downstream	ActReg chr17 #10265	1	1	0	0
14411	20	34328784	34332464	3680	2	34.15	31.07	168	154	1	1	1	RBM39	-431	upstream	ActReg chr20 #14411	1	1	0	0
16173	3	44769553	44772257	2704	2	37.471	28.631	235	154	1	1	2	ZNF502, ZNF501	16770, -219	downstream, upstream	ActReg chr3 #16173	1	1	0	0
17681	5	6711487	6713890	2403	2	34.178	34.757	157	154	1	2	2	LOC100505625, PAPD7	-4864, -2030	upstream, upstream	ActReg chr5 #17681	1	1	0	0
21706	9	37464024	37467303	3279	2	44.893	40.641	200	154	1	1	2	ZBTB5, LOC647013	-256, -11483	upstream, upstream	ActReg chr9 #21706	1	1	0	0
22001	9	123341081	123343760	2679	2	28.429	27.107	155	154	1	1	1	CDK5RAP2	17	in gene	ActReg chr9 #22001	1	1	0	0
22527	X	3731301	3734622	3321	2	32.544	29.118	190	154	1	0	1	LOC389906	28974	downstream	ActReg chrX #22527	1	1	0	0
22575	X	19361044	19363692	2648	2	33.951	30.582	181	154	1	1	1	PDHA1	357	in gene	ActReg chrX #22575	1	1	0	0
891	1	44433929	44444854	10925	4	19.68	17.632	169	153	3	3	4	IPO13, DPH2, ATP6V0B, B4GALT2	26913, 3738, -1211, -5475	downstream, downstream, upstream, upstream	ActReg chr1 #891	1	1	0	0
1759	1	173835112	173838604	3492	2	39.358	36.945	185	153	1	12	14	DARS2, LOC100506046, GAS5, SNORD81, SNORD47, SNORD80, SNORD79, SNORD78, SNORD44, SNORD77, SNORD76, SNORD75, SNORD74, ZBTB37	43061, 5568, 267, -3503, -3275, -2817, -2290, -2034, -1692, -1349, -1005, -782, 25, -635	downstream, downstream, in gene, upstream, upstream, upstream, upstream, upstream, upstream, upstream, upstream, upstream, in gene, upstream	ActReg chr1 #1759	1	1	0	0
8442	16	77223502	77226239	2737	2	45.122	36.096	187	153	1	2	2	MON1B, SYCE1L	34, -8479	in gene, upstream	ActReg chr16 #8442	1	1	0	0
10519	18	33708360	33710892	2532	2	48.093	39.557	177	153	1	2	2	SLC39A6, ELP2	-269, -261	upstream, upstream	ActReg chr18 #10519	1	1	0	0
16583	3	124448192	124450626	2434	2	35.329	31.44	208	153	1	2	4	KALRN, LOC100506841, UMPS, MIR544B	635851, 5466, 196, -1877	downstream, downstream, in gene, upstream	ActReg chr3 #16583	1	1	0	0
17594	4	184424467	184428291	3824	2	42.847	45.458	194	153	1	2	2	LOC389247, ING2	-711, 159	upstream, in gene	ActReg chr4 #17594	1	1	0	0
1036	1	63248569	63250762	2193	2	42	32.768	173	152	0	1	1	ATG4C	-138	upstream	ActReg chr1 #1036	1	1	0	0
1550	1	155902947	155905430	2483	2	33.658	28.61	181	152	1	3	3	KIAA0907, SCARNA4, RXFP4	0, -8311, -7292	in gene, upstream, upstream	ActReg chr1 #1550	1	1	0	0
3200	10	131907150	131910625	3475	2	46.789	41.56	177	152	1	1	1	LOC387723	194	in gene	ActReg chr10 #3200	1	1	0	0
3516	11	17097263	17100757	3494	2	32.038	27.339	192	152	1	3	4	RPS13, SNORD14A, SNORD14B, PIK3C2A	210, -2719, -1595, 92344	in gene, upstream, upstream, downstream	ActReg chr11 #3516	1	1	0	0
4121	11	74202681	74205571	2890	2	34.341	26.615	174	152	1	2	2	LIPT2, LOC100287896	629, -359	in gene, upstream	ActReg chr11 #4121	1	1	0	0
7024	15	50715438	50717644	2206	2	45.821	37.397	207	152	1	1	1	USP8	-38	upstream	ActReg chr15 #7024	1	1	0	0
11867	19	37262044	37264617	2573	2	32.9	30.241	192	152	1	1	2	LOC728485, LOC100507272	-690, 9023	upstream, downstream	ActReg chr19 #11867	1	1	0	0
12749	2	20849033	20852171	3138	2	27.84	25.134	137	152	1	1	1	HS1BP3	262	in gene	ActReg chr2 #12749	1	1	0	0
13075	2	68383633	68386016	2383	2	48.766	34.04	180	152	1	2	2	WDR92, PNO1	-168, -181	upstream, upstream	ActReg chr2 #13075	1	1	0	0
13764	2	201752167	201755480	3313	2	40.42	34.784	204	152	0	2	2	PPIL3, NIF3L1	26, -227	in gene, upstream	ActReg chr2 #13764	1	1	0	0
13808	2	207023035	207025692	2657	2	37.247	34.88	143	152	1	4	4	NDUFS1, EEF1B2, SNORD51, SNORA41	-176, 45, -2242, -2589	upstream, in gene, upstream, upstream	ActReg chr2 #13808	1	1	0	0
13960	2	232569985	232577778	7793	2	42	40.346	156	152	1	1	1	PTMA	646	in gene	ActReg chr2 #13960	1	1	0	0
18483	5	179124100	179127240	3140	2	37.98	28.847	214	152	1	1	2	LOC729595, CANX	4472, -260	downstream, upstream	ActReg chr5 #18483	1	1	0	0
18810	6	29616474	29620583	4109	2	31.504	27.398	199	152	1	1	1	MOG	-6230	upstream	ActReg chr6 #18810	1	1	0	0
1155	1	94343255	94345708	2453	2	40.039	32.329	206	151	1	1	2	DNTTIP2, GCLM	261, 30531	in gene, downstream	ActReg chr1 #1155	1	1	0	0
2030	1	212207792	212210323	2531	2	41.734	33.582	180	151	1	2	2	INTS7, DTL	-173, 138	upstream, in gene	ActReg chr1 #2030	1	1	0	0
4046	11	68814738	68824195	9457	2	17.773	15.667	204	151	1	1	1	TPCN2	3116	in gene	ActReg chr11 #4046	1	1	0	0
5144	12	72147845	72150160	2315	2	31.394	31.069	180	151	1	1	1	RAB21	344	in gene	ActReg chr12 #5144	1	1	0	0
5709	13	32888274	32890995	2721	2	40.087	34.988	201	151	1	2	2	ZAR1L, BRCA2	-3543, 17	upstream, in gene	ActReg chr13 #5709	1	1	0	0
6678	14	102779559	102787694	8135	3	25.941	24.961	167	151	2	1	2	RAGE, ZNF839	-12095, -2470	upstream, upstream	ActReg chr14 #6678	1	1	0	0
8331	16	67689414	67702885	13471	2	19.563	17.808	196	151	2	4	6	RLTPR, ACD, PARD6A, C16orf48, C16orf86, GFOD2	17119, -1431, 1298, 4479, -4568, 57124	downstream, upstream, in gene, downstream, upstream, downstream	ActReg chr16 #8331	1	1	0	0
12272	19	48971454	48974866	3412	2	31.065	28.57	175	151	1	2	3	KCNJ14, LOC100505825, CYTH2	14394, -2631, 695	downstream, upstream, in gene	ActReg chr19 #12272	1	1	0	0
13699	2	190626716	190628772	2056	2	54.61	42.206	199	151	0	1	2	OSGEPL1, ORMDL1	180, 21353	in gene, downstream	ActReg chr2 #13699	1	1	0	0
17366	4	84204750	84206756	2006	2	27.508	32.206	103	151	1	1	2	COQ2, HPSE	314, 50553	in gene, downstream	ActReg chr4 #17366	1	1	0	0
20122	7	56118280	56120477	2197	2	46	36.103	207	151	1	2	3	PSPH, CCT6A, SNORA15	-110, 0, -8785	upstream, in gene, upstream	ActReg chr7 #20122	1	1	0	0
20607	7	140713294	140715519	2225	2	37.119	32.179	162	151	1	1	1	MRPS33	375	in gene	ActReg chr7 #20607	1	1	0	0
267	1	11739019	11742410	3391	3	33.43	28.54	169	150	1	0	3	FBXO6, MAD2L2, C1orf187	16564, 10964, -11067	downstream, in gene, upstream	ActReg chr1 #267	1	1	0	0
639	1	29209748	29215606	5858	2	27.82	23.706	195	150	1	1	1	EPB41	-926	upstream	ActReg chr1 #639	1	1	0	0
4969	12	54018549	54020822	2273	2	40.833	28.333	163	150	1	1	1	ATF7	514	in gene	ActReg chr12 #4969	1	1	0	0
5142	12	72056056	72059094	3038	2	55.732	44.753	163	150	1	2	2	ZFC3H1, THAP2	174, -209	in gene, upstream	ActReg chr12 #5142	1	1	0	0
6939	15	41407225	41409772	2547	2	38.237	36.544	176	150	1	1	1	INO80	-158	upstream	ActReg chr15 #6939	1	1	0	0
7594	16	682030	689106	7076	2	24.727	22.589	154	150	1	4	7	RAB40C, WFIKKN1, C16orf13, LOC100287175, LOC100130285, FAM195A, LOC100507146	46211, 4556, 779, -1249, 6167, -6281, 13461	downstream, downstream, in gene, upstream, downstream, upstream, downstream	ActReg chr16 #7594	1	1	0	0
8687	16	89783330	89791364	8034	2	29.864	28.108	162	150	1	2	3	C16orf7, LOC100128881, ZNF276	47, 9083, -46	in gene, downstream, upstream	ActReg chr16 #8687	1	1	0	0
10580	18	48721580	48725926	4346	2	30.773	25.766	219	150	2	1	1	MEX3C	298	in gene	ActReg chr18 #10580	1	1	0	0
11419	19	14245837	14249100	3263	2	35.323	29.941	152	150	1	2	3	ASF1B, LOC100507373, LPHN1	-28, -512, 69529	upstream, upstream, downstream	ActReg chr19 #11419	1	1	0	0
12475	19	54040115	54042709	2594	2	47.28	41.225	137	150	1	0	1	ZNF331	17235	in gene	ActReg chr19 #12475	1	1	0	0
12616	19	58837501	58840028	2527	2	45.117	37.182	162	150	1	1	1	ZSCAN22	379	in gene	ActReg chr19 #12616	1	1	0	0
12629	19	58984687	58992147	7460	2	20.25	18.309	169	150	2	1	2	ZNF324, ZNF446	10005, 622	downstream, in gene	ActReg chr19 #12629	1	1	0	0
13756	2	200774949	200777178	2229	2	42.238	33.232	153	150	1	1	1	C2orf69	84	in gene	ActReg chr2 #13756	1	1	0	0
17775	5	43312288	43314751	2463	2	44.468	33.68	201	150	1	1	1	HMGCS1	76	in gene	ActReg chr5 #17775	1	1	0	0
20643	7	148724322	148726961	2639	2	38.871	34.476	140	150	1	1	1	PDIA4	141	in gene	ActReg chr7 #20643	1	1	0	0
1246	1	110949218	110951381	2163	2	35.939	31.925	164	149	1	1	1	HBXIP	247	in gene	ActReg chr1 #1246	1	1	0	0
1489	1	154154072	154157824	3752	2	30.365	28.308	183	149	1	0	2	TPM3, MIR190B	8661, 10271	in gene, downstream	ActReg chr1 #1489	1	1	0	0
1578	1	156306584	156309340	2756	2	42.917	36.59	190	149	1	3	3	CCT3, LOC100505747, C1orf182	233, -933, 857	in gene, upstream, in gene	ActReg chr1 #1578	1	1	0	0
1895	1	202315996	202319069	3073	2	27.409	26.771	180	149	1	2	2	UBE2T, PPP1R12B	-6438, -298	upstream, upstream	ActReg chr1 #1895	1	1	0	0
5205	12	95610247	95612900	2653	2	39.916	36.378	179	149	1	2	2	FGD6, VEZT	-333, 51	upstream, in gene	ActReg chr12 #5205	1	1	0	0
5303	12	109913739	109916513	2774	2	27.048	25.046	162	149	1	2	2	KCTD10, UBE3B	29, -313	in gene, upstream	ActReg chr12 #5303	1	1	0	0
5697	13	31190588	31193191	2603	2	38.788	37.281	151	149	1	1	1	USPL1	59	in gene	ActReg chr13 #5697	1	1	0	0
6017	14	20928088	20930893	2805	2	39.057	30.625	155	149	1	3	4	OSGEP, APEX1, TMEM55B, PNP	-6223, 6200, 147, -8048	upstream, downstream, in gene, upstream	ActReg chr14 #6017	1	1	0	0
9379	17	37885070	37888069	2999	2	28.402	22.957	198	149	1	2	3	ERBB2, C17orf37, GRB7	42176, 219, -7618	downstream, in gene, upstream	ActReg chr17 #9379	1	1	0	0
11218	19	10214891	10228679	13788	3	17.287	13.815	189	149	4	7	7	ANGPTL6, PPAN, PPAN-P2RY11, SNORD105, SNORD105B, P2RY11, EIF3G	-8360, 4820, 4714, 3458, 1360, -412, 8814	upstream, in gene, in gene, downstream, downstream, upstream, downstream	ActReg chr19 #11218	1	1	0	0
11832	19	36203393	36211504	8111	3	21.173	19.613	160	149	2	2	2	ZBTB32, MLL4	3618, -1473	in gene, upstream	ActReg chr19 #11832	1	1	0	0
12813	2	27433778	27436467	2689	2	35.197	32.296	156	149	1	3	3	SLC5A6, C2orf28, CAD	53, 223, -5136	in gene, in gene, upstream	ActReg chr2 #12813	1	1	0	0
13154	2	74153168	74155109	1941	2	42.54	34.59	172	149	1	1	2	ACTG2, DGUOK	34045, 185	downstream, in gene	ActReg chr2 #13154	1	1	0	0
13382	2	109064398	109066809	2411	2	35.533	33.987	190	149	1	1	1	GCC2	26	in gene	ActReg chr2 #13382	1	1	0	0
13700	2	190648028	190649984	1956	2	55.576	42.258	192	149	1	2	2	ORMDL1, PMS1	91, 195	in gene, in gene	ActReg chr2 #13700	1	1	0	0
14103	2	242445992	242450446	4454	2	26.434	24.667	165	149	1	1	1	STK25	-185	upstream	ActReg chr2 #14103	1	1	0	0
17853	5	68388922	68391485	2563	2	35.388	35.359	175	149	1	1	1	SLC30A5	385	in gene	ActReg chr5 #17853	1	1	0	0
19600	6	159289652	159292174	2522	2	33.721	36.19	126	149	1	0	0				ActReg chr6 #19600	1	1	0	0
19869	7	6047854	6049669	1815	2	60.204	48.653	191	149	1	2	2	PMS2, AIMP2	-24, -121	upstream, upstream	ActReg chr7 #19869	1	1	0	0
22156	9	131036379	131040190	3811	2	27.444	21.345	180	149	1	2	2	GOLGA2, C9orf119	-16, -141	upstream, upstream	ActReg chr9 #22156	1	1	0	0
22459	9	139774519	139783732	9213	3	18.89	16.352	208	149	1	1	1	TRAF2	-1840	upstream	ActReg chr9 #22459	1	1	0	0
2940	10	99495559	99498816	3257	2	33.293	29.151	194	148	1	2	2	LOC100270710, ZFYVE27	-3889, 309	upstream, in gene	ActReg chr10 #2940	1	1	0	0
3060	10	111966579	111974104	7525	2	28.939	25.74	224	148	1	1	1	MXI1	2978	in gene	ActReg chr10 #3060	1	1	0	0
3901	11	65180729	65196426	15697	4	18.607	16.998	180	148	2	1	2	FRMD8, NEAT1	34536, -1692	downstream, upstream	ActReg chr11 #3901	1	1	0	0
4351	11	118304849	118309855	5006	2	26.503	23.968	176	148	1	2	2	MGC13053, MLL	-1431, 147	upstream, in gene	ActReg chr11 #4351	1	1	0	0
8112	16	30771203	30776837	5634	2	21.903	18.267	181	148	1	2	3	PHKG2, C16orf93, RNF40	14400, -478, 390	downstream, upstream, in gene	ActReg chr16 #8112	1	1	0	0
8336	16	67875101	67878243	3142	2	38.439	36.808	169	148	1	2	3	CENPT, THAP11, NUTF2	4689, 459, -4147	in gene, in gene, upstream	ActReg chr16 #8336	1	1	0	0
9340	17	37008474	37012118	3644	2	28.342	27.614	158	148	1	2	2	RPL23, SNORA21	-243, -1048	upstream, upstream	ActReg chr17 #9340	1	1	0	0
9628	17	46124157	46127049	2892	2	42.528	39.618	178	148	1	1	3	COPZ2, MIR152, NFE2L1	-10451, -10990, -83	upstream, upstream, upstream	ActReg chr17 #9628	1	1	0	0
9798	17	58602408	58604576	2168	2	40.446	37.426	157	148	1	1	1	APPBP2	88	in gene	ActReg chr17 #9798	1	1	0	0
10979	19	3758565	3763736	5171	3	21.51	18.701	162	148	2	2	4	TJP3, APBA3, MRPL54, RAX2	32776, 523, -1515, 11069	downstream, in gene, upstream, downstream	ActReg chr19 #10979	1	1	0	0
11260	19	10827277	10830764	3487	2	38.596	35.685	193	148	1	2	3	QTRT1, DNM2, MIR638	16908, 291, -60	downstream, in gene, upstream	ActReg chr19 #11260	1	1	0	0
11606	19	18388179	18395133	6954	2	24.426	22.719	177	148	1	3	3	KIAA1683, JUND, MIR3188	-6337, 776, -1231	upstream, in gene, upstream	ActReg chr19 #11606	1	1	0	0
12936	2	43353566	43366053	12487	2	17.517	19.359	122	148	0	0	0				ActReg chr2 #12936	1	1	0	0
14439	20	35722443	35725837	3394	2	24.047	20.962	164	148	1	1	2	RBL1, C20orf132	270, 83834	in gene, downstream	ActReg chr20 #14439	1	1	0	0
14840	21	30364149	30366998	2849	2	27.989	24.82	160	148	1	1	1	RNF160	-296	upstream	ActReg chr21 #14840	1	1	0	0
17927	5	86707021	86709624	2603	2	38.184	31.272	211	148	1	1	1	CCNH	514	in gene	ActReg chr5 #17927	1	1	0	0
18771	6	27804099	27808372	4273	2	34.122	29.361	190	148	1	3	3	HIST1H4K, HIST1H2AK, HIST1H2BN	-6930, -111, -129	upstream, upstream, upstream	ActReg chr6 #18771	1	1	0	0
20003	7	35839130	35842179	3049	2	43.183	42.368	144	148	1	1	1	SEPT7	27	in gene	ActReg chr7 #20003	1	1	0	0
20239	7	75986540	75990455	3915	2	43.36	37.756	168	148	1	1	1	YWHAG	-155	upstream	ActReg chr7 #20239	1	1	0	0
20365	7	100179060	100186305	7245	2	29.996	27.405	208	148	1	2	4	SAP25, LRCH4, FBXO24, LOC100129845	-11412, 1094, -1274, 18979	upstream, in gene, upstream, downstream	ActReg chr7 #20365	1	1	0	0
20526	7	128863612	128866002	2390	2	30.267	31.187	137	148	1	1	1	AHCYL2	-48	upstream	ActReg chr7 #20526	1	1	0	0
20751	7	156684589	156688417	3828	3	28.591	24.342	192	148	1	1	1	LMBR1	-601	upstream	ActReg chr7 #20751	1	1	0	0
21308	8	125461776	125465064	3288	2	32.071	31.689	141	148	0	1	2	TRMT12, LOC100507018	372, 23364	in gene, downstream	ActReg chr8 #21308	1	1	0	0
207	1	8936343	8940014	3671	2	40.459	36.33	185	147	1	2	2	ENO1, LOC100505975	602, -716	in gene, upstream	ActReg chr1 #207	1	1	0	0
968	1	52868963	52871691	2728	2	38.259	30.718	203	147	1	2	2	ORC1L, PRPF38A	-184, 108	upstream, in gene	ActReg chr1 #968	1	1	0	0
2948	10	101378489	101382013	3524	2	42.018	39.464	160	147	1	1	1	SLC25A28	-30	upstream	ActReg chr10 #2948	1	1	0	0
3316	11	838940	847198	8258	3	15.819	14.206	166	147	1	2	4	EFCAB4A, CD151, POLR2L, TSPAN4	15484, 10117, -540, 245	downstream, downstream, upstream, in gene	ActReg chr11 #3316	1	1	0	0
5419	12	120965986	120970234	4248	3	20.93	20.78	164	147	1	2	2	COQ5, RNF10	-1146, -4022	upstream, upstream	ActReg chr12 #5419	1	1	0	0
5773	13	45693153	45696563	3410	2	27.913	28.094	180	147	1	1	1	GTF2F2	227	in gene	ActReg chr13 #5773	1	1	0	0
6585	14	96967195	96970074	2879	2	41.395	35.111	150	147	1	1	1	PAPOLA	-86	upstream	ActReg chr14 #6585	1	1	0	0
7084	15	60769589	60772409	2820	2	35.43	30.024	200	147	1	1	2	NARG2, RORA	345, 750503	in gene, downstream	ActReg chr15 #7084	1	1	0	0
7951	16	22199725	22204742	5017	2	29.338	26.949	173	147	1	0	1	LOC100288072	25329	downstream	ActReg chr16 #7951	1	1	0	0
8013	16	28833226	28836539	3313	2	41.275	38.194	204	147	1	1	1	ATXN2L	468	in gene	ActReg chr16 #8013	1	1	0	0
8131	16	31082570	31086752	4182	2	42.8	40.473	132	147	1	2	3	ZNF668, ZNF646, POL3S	980, -1082, 15469	in gene, upstream, downstream	ActReg chr16 #8131	1	1	0	0
8854	17	4794681	4807808	13127	4	21.439	20.526	160	147	1	2	3	MINK1, CHRNE, C17orf107	64609, 5125, -1704	in gene, in gene, upstream	ActReg chr17 #8854	1	1	0	0
9392	17	38134737	38138365	3628	2	41.044	35.92	213	147	1	1	2	GSDMA, PSMD3	17325, -509	downstream, upstream	ActReg chr17 #9392	1	1	0	0
10289	17	79648262	79653052	4790	2	27.226	23.604	170	147	1	2	3	CCDC137, ARL16, HGS	16896, 297, -363	downstream, in gene, upstream	ActReg chr17 #10289	1	1	0	0
12172	19	46193674	46197664	3990	2	39.097	40.896	183	147	1	2	3	GIPR, SNRPD2, QPCTL	24167, -226, -72	downstream, upstream, upstream	ActReg chr19 #12172	1	1	0	0
12738	2	19546772	19552044	5272	2	40.648	32.042	224	147	2	0	1	OSR1	8964	downstream	ActReg chr2 #12738	1	1	0	0
14386	20	32698858	32701204	2346	2	40.014	33.356	184	147	1	1	1	EIF2S2	54	in gene	ActReg chr20 #14386	1	1	0	0
16360	3	52311115	52315311	4196	2	29.295	26.016	187	147	1	2	3	WDR82, MIRLET7G, GLYCTK	-554, -10836, -8623	upstream, upstream, upstream	ActReg chr3 #16360	1	1	0	0
18099	5	133704107	133708592	4485	3	24.363	23.55	171	147	1	2	2	CDKL3, UBE2B	-3584, -521	upstream, upstream	ActReg chr5 #18099	1	1	0	0
18882	6	31429277	31433138	3861	2	23.248	25.306	162	147	0	2	3	LOC100507436, HCP5, HCG26	63646, 250, -7799	in gene, in gene, upstream	ActReg chr6 #18882	1	1	0	0
20586	7	139024008	139027663	3655	2	45.587	40.237	184	147	1	1	1	C7orf55	-62	upstream	ActReg chr7 #20586	1	1	0	0
21771	9	90588444	90590653	2209	2	42.368	34.691	204	147	1	1	1	CDK20	147	in gene	ActReg chr9 #21771	1	1	0	0
506	1	25756056	25758775	2719	2	37.103	39.506	173	146	1	1	2	RHCE, TMEM57	-10052, 27	upstream, in gene	ActReg chr1 #506	1	1	0	0
764	1	36849588	36855005	5417	3	26.661	23.667	163	146	1	1	3	STK40, LOC100506594, LSM10	-811, 19676, 11197	upstream, downstream, downstream	ActReg chr1 #764	1	1	0	0
777	1	38059800	38062569	2769	2	31.182	24.814	193	146	1	1	1	GNL2	402	in gene	ActReg chr1 #777	1	1	0	0
1486	1	153961687	153964556	2869	2	29.816	27.989	178	146	1	2	3	RAB13, RPS27, NUP210L	-4315, -118, 164471	upstream, upstream, downstream	ActReg chr1 #1486	1	1	0	0
2439	10	14919402	14922153	2751	2	38.055	38.193	131	146	1	1	2	HSPA14, SUV39H2	40516, -5	downstream, upstream	ActReg chr10 #2439	1	1	0	0
2460	10	18939271	18941589	2318	2	28.153	28.667	155	146	1	2	2	NSUN6, ARL5B	120, -7883	in gene, upstream	ActReg chr10 #2460	1	1	0	0
4906	12	51631489	51634474	2985	2	38.146	30.794	189	146	1	1	2	DAZAP2, SMAGP	473, 31221	in gene, downstream	ActReg chr12 #4906	1	1	0	0
5474	12	122513553	122520492	6939	3	16.3	17.286	136	146	1	1	2	LOC100506691, MLXIP	11035, 262	downstream, in gene	ActReg chr12 #5474	1	1	0	0
6083	14	23937406	23940333	2927	2	41.304	35.804	162	146	0	1	1	NGDN	-29	upstream	ActReg chr14 #6083	1	1	0	0
6231	14	55737213	55739731	2518	2	56.389	41.763	184	146	1	1	1	FBXO34	451	in gene	ActReg chr14 #6231	1	1	0	0
6412	14	75178645	75181301	2656	2	30.273	28.951	162	146	1	2	2	KIAA0317, FCF1	-166, 123	upstream, in gene	ActReg chr14 #6412	1	1	0	0
7808	16	4673004	4676869	3865	2	31.736	32.223	162	146	1	1	3	FAM100A, MGRN1, LOC100507570	-10009, 110, 15688	upstream, in gene, downstream	ActReg chr16 #7808	1	1	0	0
7934	16	20909869	20914612	4743	2	32.591	28.419	179	146	1	2	3	DCUN1D3, LOC100506372, LYRM1	-679, 13400, 683	upstream, downstream, in gene	ActReg chr16 #7934	1	1	0	0
8015	16	28873592	28877223	3631	2	22.865	24.693	119	146	1	1	1	SH2B1	329	in gene	ActReg chr16 #8015	1	1	0	0
11905	19	39107492	39111855	4363	2	27.331	28	155	146	1	2	2	MAP4K1, EIF3K	-1030, -49	upstream, upstream	ActReg chr19 #11905	1	1	0	0
12114	19	45002335	45005575	3240	2	31.564	23.686	192	146	1	1	2	ZNF180, CEACAM20	619, 29593	in gene, downstream	ActReg chr19 #12114	1	1	0	0
12185	19	46385478	46391300	5822	3	32.78	31.396	179	146	3	1	3	FOXA3, IRF2BP1, MYPOP	20871, 987, 17473	downstream, in gene, downstream	ActReg chr19 #12185	1	1	0	0
12547	19	56025995	56032901	6906	2	18.237	15.135	232	146	1	0	2	SSC5D, SBK2	29578, 18987	in gene, downstream	ActReg chr19 #12547	1	1	0	0
13790	2	203878205	203880862	2657	2	31.988	28.59	176	146	1	1	1	NBEAL1	-69	upstream	ActReg chr2 #13790	1	1	0	0
14283	20	20032035	20033966	1931	2	46.625	37.5	171	146	1	1	2	CRNKL1, C20orf26	3690, -158	in gene, upstream	ActReg chr20 #14283	1	1	0	0
14781	20	62287516	62291102	3586	2	29.367	25.089	168	146	2	2	2	STMN3, RTEL1	-4529, -338	upstream, upstream	ActReg chr20 #14781	1	1	0	0
16164	3	44378933	44381034	2101	2	56.875	38.231	182	146	1	1	2	C3orf77, C3orf23	96605, 372	downstream, in gene	ActReg chr3 #16164	1	1	0	0
20735	7	152372024	152375092	3068	2	25.727	23.053	156	146	1	1	1	XRCC2	-308	upstream	ActReg chr7 #20735	1	1	0	0
46	1	1238284	1249611	11327	2	18.765	17.399	163	145	2	2	3	ACAP3, PUSL1, CPSF3L	-678, -47, 16099	upstream, upstream, downstream	ActReg chr1 #46	1	1	0	0
1912	1	203254875	203261912	7037	2	21.959	21.537	160	145	0	1	2	LOC100506775, LOC730227	2113, 16060	downstream, downstream	ActReg chr1 #1912	1	1	0	0
2900	10	95255202	95258630	3428	2	25.128	24.738	182	145	1	1	1	CEP55	547	in gene	ActReg chr10 #2900	1	1	0	0
3861	11	64544215	64547799	3584	3	33.586	36.51	174	145	1	1	2	SF1, MAP4K2	309, 24706	in gene, downstream	ActReg chr11 #3861	1	1	0	0
3981	11	66383048	66386635	3587	2	37.509	33.902	174	145	1	1	2	CCS, RBM14	24151, 788	downstream, in gene	ActReg chr11 #3981	1	1	0	0
5632	13	21475665	21478430	2765	2	29.547	26.036	164	145	1	1	1	XPO4	-134	upstream	ActReg chr13 #5632	1	1	0	0
6679	14	102827979	102830738	2759	2	30.221	30.209	159	145	1	2	2	CINP, TECPR2	-105, 58	upstream, in gene	ActReg chr14 #6679	1	1	0	0
8109	16	30707862	30711339	3477	2	34.954	33.037	139	145	1	2	2	LOC730183, SRCAP	210, -862	in gene, upstream	ActReg chr16 #8109	1	1	0	0
8408	16	71517174	71519493	2319	2	33.789	32.589	158	145	0	0	1	ZNF19	4921	in gene	ActReg chr16 #8408	1	1	0	0
8977	17	8337288	8340672	3384	2	29.731	31.528	136	145	1	1	1	NDEL1	-199	upstream	ActReg chr17 #8977	1	1	0	0
10924	19	3033867	3038003	4136	2	34.202	28.799	205	145	2	0	1	TLE2	11698	in gene	ActReg chr19 #10924	1	1	0	0
11402	19	14062005	14066136	4131	2	24.359	20.173	185	145	1	2	3	PODNL1, DCAF15, RFX1	134, 751, 53064	in gene, in gene, downstream	ActReg chr19 #11402	1	1	0	0
11635	19	18667064	18670794	3730	2	24.754	21.783	196	145	1	1	1	C19orf50	357	in gene	ActReg chr19 #11635	1	1	0	0
12626	19	58976821	58981416	4595	3	20.757	19.23	166	145	1	2	3	ZNF324B, ZNF324, ZNF446	16147, 706, -8677	downstream, in gene, upstream	ActReg chr19 #12626	1	1	0	0
13269	2	96929228	96933075	3847	2	32.865	27.715	164	145	1	2	3	TMEM127, CIAO1, SNRNP200	600, -733, 40146	in gene, upstream, downstream	ActReg chr2 #13269	1	1	0	0
15924	3	9436856	9440858	4002	2	32.848	30.232	167	145	1	3	4	THUMPD3, LOC440944, LOC100507618, SETD5	34140, 317, -105, -546	downstream, in gene, upstream, upstream	ActReg chr3 #15924	1	1	0	0
16116	3	39145602	39150510	4908	2	23.589	19.791	158	145	1	2	3	WDR48, GORASP1, TTC21A	54549, 1074, -1096	downstream, in gene, upstream	ActReg chr3 #16116	1	1	0	0
16766	3	156542831	156545579	2748	2	36.667	34.047	180	145	1	1	2	LOC730091, LEKR1	-9382, 109	upstream, in gene	ActReg chr3 #16766	1	1	0	0
18829	6	30180242	30183144	2902	2	55.78	52.022	171	145	1	1	1	TRIM26	-540	upstream	ActReg chr6 #18829	1	1	0	0
20772	7	158496052	158498646	2594	2	37.5	33.413	169	145	1	1	1	NCAPG2	171	in gene	ActReg chr7 #20772	1	1	0	0
21683	9	35826067	35832299	6232	2	15.665	14.689	141	145	1	2	2	C9orf128, TMEM8B	-439, -39	upstream, upstream	ActReg chr9 #21683	1	1	0	0
439	1	23693589	23696923	3334	2	38.94	35.291	132	144	1	2	2	ZNF436, C1orf213	1101, -208	in gene, upstream	ActReg chr1 #439	1	1	0	0
1132	1	91486312	91488578	2266	2	42.312	35.397	182	144	1	2	2	ZNF644, LOC100505857	226, -163	in gene, upstream	ActReg chr1 #1132	1	1	0	0
3493	11	13688962	13691589	2627	2	47.902	37.927	199	144	1	1	1	FAR1	69	in gene	ActReg chr11 #3493	1	1	0	0
3513	11	16759080	16761706	2626	2	35.539	30.244	173	144	1	1	1	C11orf58	245	in gene	ActReg chr11 #3513	1	1	0	0
3878	11	64690194	64694776	4582	2	29.859	26.28	142	144	1	2	3	ATG2A, PPP2R5B, GPHA2	-7763, 342, 10875	upstream, in gene, downstream	ActReg chr11 #3878	1	1	0	0
6951	15	41951486	41954710	3224	2	38.832	32.856	159	144	2	1	1	MGA	488	in gene	ActReg chr15 #6951	1	1	0	0
7041	15	52859839	52862328	2489	2	39.917	32.61	192	144	1	1	1	ARPP19	130	in gene	ActReg chr15 #7041	1	1	0	0
7820	16	4815038	4819639	4601	2	28.133	25.479	167	144	2	1	2	ZNF500, SEPT12	-172, 21061	upstream, downstream	ActReg chr16 #7820	1	1	0	0
10909	19	2781431	2787525	6094	2	20.351	20.71	162	144	2	2	2	SGTA, THOP1	-1124, -1028	upstream, upstream	ActReg chr19 #10909	1	1	0	0
10970	19	3625186	3628317	3131	2	29.095	25.495	157	144	1	1	2	C19orf29, PIP5K1C	62, 73694	in gene, downstream	ActReg chr19 #10970	1	1	0	0
11190	19	8942106	8944167	2061	2	35.145	37.938	141	144	1	0	2	ZNF558, MBD3L1	-9571, -10133	upstream, upstream	ActReg chr19 #11190	1	1	0	0
12120	19	45249378	45259531	10153	3	15.224	14.57	156	144	2	1	1	BCL3	2476	in gene	ActReg chr19 #12120	1	1	0	0
12772	2	25382395	25385514	3119	2	42.207	27.276	183	144	1	0	2	EFR3B, POMC	118981, 7605	downstream, in gene	ActReg chr2 #12772	1	1	0	0
15953	3	11313101	11316625	3524	2	24.898	20.528	183	144	1	1	2	HRH1, ATG7	136084, 853	downstream, in gene	ActReg chr3 #15953	1	1	0	0
17102	4	4290849	4293433	2584	2	39.215	35	178	144	1	2	2	LYAR, ZBTB49	-245, 217	upstream, in gene	ActReg chr4 #17102	1	1	0	0
18291	5	151149491	151153167	3676	2	41.983	38.636	179	144	1	1	1	G3BP1	-147	upstream	ActReg chr5 #18291	1	1	0	0
18513	5	180646233	180652335	6102	2	25.984	23.45	141	144	4	1	1	TRIM41	-1022	upstream	ActReg chr5 #18513	1	1	0	0
18620	6	11536921	11539377	2456	2	38.03	35.575	160	144	1	1	1	TMEM170B	-362	upstream	ActReg chr6 #18620	1	1	0	0
18946	6	32916508	32923389	6881	2	16.161	16.124	187	144	0	1	2	HLA-DMB, HLA-DMA	-11101, 951	upstream, in gene	ActReg chr6 #18946	1	1	0	0
19356	6	109415251	109417370	2119	2	46.092	43.585	119	144	1	2	2	SESN1, C6orf182	-1033, -46	upstream, upstream	ActReg chr6 #19356	1	1	0	0
22020	9	124853668	124857089	3421	2	29.813	23.206	204	144	1	1	1	TTLL11	507	in gene	ActReg chr9 #22020	1	1	0	0
22166	9	131417717	131420342	2625	2	29.506	28.037	166	144	1	1	2	WDR34, LOC100506080	100, 27690	in gene, downstream	ActReg chr9 #22166	1	1	0	0
747	1	36395478	36397928	2450	2	45.986	38.805	177	143	1	1	2	EIF2C1, EIF2C3	47893, -69	downstream, upstream	ActReg chr1 #747	1	1	0	0
1197	1	109288028	109290522	2494	2	39.883	31.453	197	143	1	1	2	FNDC7, STXBP3	33719, -10	downstream, upstream	ActReg chr1 #1197	1	1	0	0
2996	10	103824215	103827920	3705	2	24.733	27.205	149	143	1	1	2	C10orf76, HPS6	-10135, 920	upstream, in gene	ActReg chr10 #2996	1	1	0	0
5191	12	93834603	93837084	2481	2	37.922	36.26	133	143	1	1	1	UBE2N	183	in gene	ActReg chr12 #5191	1	1	0	0
5200	12	94852415	94855000	2585	2	41.247	33.123	182	143	1	2	2	CCDC41, LOC144486	57, -72	in gene, upstream	ActReg chr12 #5200	1	1	0	0
6039	14	21978327	21980459	2132	2	37.045	28.657	176	143	1	1	2	METTL3, SALL2	64, 25944	in gene, downstream	ActReg chr14 #6039	1	1	0	0
6700	14	103799265	103802292	3027	2	43.769	38.398	191	143	1	2	2	EIF5, SNORA28	285, -3408	in gene, upstream	ActReg chr14 #6700	1	1	0	0
8178	16	48642591	48647922	5331	2	22.151	20.497	193	143	1	1	1	N4BP1	-1136	upstream	ActReg chr16 #8178	1	1	0	0
8380	16	69371283	69374843	3560	2	28.865	25.64	162	143	1	4	5	LOC100506031, COG8, PDF, NIP7, TMED6	3294, 463, -8565, -483, 12649	in gene, in gene, upstream, upstream, downstream	ActReg chr16 #8380	1	1	0	0
17994	5	112848281	112850601	2320	2	43.729	35.986	183	143	1	1	1	YTHDC2	50	in gene	ActReg chr5 #17994	1	1	0	0
19971	7	27701295	27703843	2548	2	30.71	25.425	181	143	1	1	1	HIBADH	51	in gene	ActReg chr7 #19971	1	1	0	0
20372	7	100269823	100278929	9106	4	22.505	20.509	145	143	1	1	2	GNB2, GIGYF1	3013, 12494	in gene, downstream	ActReg chr7 #20372	1	1	0	0
22659	X	47517351	47519406	2055	2	56	38.635	201	143	1	3	3	ELK1, UXT, LOC100133957	-8375, 182, 146	upstream, in gene, in gene	ActReg chrX #22659	1	1	0	0
22979	X	149105508	149107234	1726	2	44.431	39.812	163	143	1	2	2	CXorf40B, LOC100272228	345, -395	in gene, upstream	ActReg chrX #22979	1	1	0	0
200	1	8373914	8379703	5789	2	18.877	19.304	137	142	1	1	1	SLC45A1	-7582	upstream	ActReg chr1 #200	1	1	0	0
1347	1	144930015	144933848	3833	2	42.363	34.608	186	142	1	0	1	PDE4DIP	144148	in gene	ActReg chr1 #1347	1	1	0	0
1662	1	161160381	161173754	13373	6	12.48	11.326	183	142	1	2	2	ADAMTS4, NDUFS2	1778, -2038	in gene, upstream	ActReg chr1 #1662	1	1	0	0
2895	10	94049753	94051975	2222	2	42.092	31.3	184	142	1	2	2	CPEB3, MARCH5	11, -56	in gene, upstream	ActReg chr10 #2895	1	1	0	0
3841	11	64080946	64087646	6700	2	25.961	21.531	173	142	1	2	4	C11orf20, ESRRA, TRMT112, PRDX5	16433, 11252, 737, -1273	downstream, downstream, in gene, upstream	ActReg chr11 #3841	1	1	0	0
4642	12	8233318	8235990	2672	2	37.833	31.807	170	142	1	1	1	NECAP1	-153	upstream	ActReg chr12 #4642	1	1	0	0
6581	14	95999670	96002881	3211	2	32.525	28.455	160	142	1	3	3	SNHG10, SCARNA13, GLRX5	-66, -1309, -48	upstream, upstream, upstream	ActReg chr14 #6581	1	1	0	0
6685	14	103055911	103060816	4905	2	24.556	23.333	144	142	1	1	1	RCOR1	-870	upstream	ActReg chr14 #6685	1	1	0	0
9503	17	41276294	41280632	4338	2	25.408	24.681	171	142	1	2	2	BRCA1, NBR2	-963, 863	upstream, in gene	ActReg chr17 #9503	1	1	0	0
10748	19	1012963	1024633	11670	3	19.044	17.295	167	142	2	2	3	GRIN3B, C19orf6, CNN2	18361, 2343, -7500	downstream, in gene, upstream	ActReg chr19 #10748	1	1	0	0
10963	19	3554090	3559402	5312	2	28.922	25.062	179	142	1	1	1	C19orf28	825	in gene	ActReg chr19 #10963	1	1	0	0
11292	19	11488439	11495558	7119	2	29.631	25.648	177	142	2	1	3	C19orf39, EPOR, RGL3	6615, 3020, 38020	downstream, in gene, downstream	ActReg chr19 #11292	1	1	0	0
11456	19	15232773	15237375	4602	2	28.927	22.252	173	142	1	1	2	SYDE1, ILVBL	16860, 1503	downstream, in gene	ActReg chr19 #11456	1	1	0	0
11507	19	16606061	16608480	2419	2	28.54	26.118	170	142	1	2	2	CALR3, C19orf44	-267, 65	upstream, in gene	ActReg chr19 #11507	1	1	0	0
11578	19	17969674	17973477	3803	2	28.857	22.605	176	142	1	2	3	RPL18A, SNORA68, SLC5A5	844, -1822, -11207	in gene, upstream, upstream	ActReg chr19 #11578	1	1	0	0
11879	19	37861152	37863230	2078	2	38.556	36.222	156	142	1	1	2	HKR1, ZNF527	36611, 132	downstream, in gene	ActReg chr19 #11879	1	1	0	0
13142	2	73296647	73299833	3186	2	38.592	33.844	149	142	1	1	2	SFXN5, RAB11FIP5	725, 41906	in gene, downstream	ActReg chr2 #13142	1	1	0	0
13835	2	217276029	217278030	2001	2	56.63	42.448	203	142	1	1	1	SMARCAL1	-108	upstream	ActReg chr2 #13835	1	1	0	0
14183	20	2818494	2822557	4063	2	20.221	18.341	137	142	1	2	2	FAM113A, VPS16	807, -848	in gene, upstream	ActReg chr20 #14183	1	1	0	0
15636	22	41031203	41035154	3951	2	31.748	27.866	210	142	1	1	1	MKL1	-488	upstream	ActReg chr22 #15636	1	1	0	0
18181	5	139553815	139556116	2301	2	43.375	39.394	177	142	1	1	1	C5orf32	312	in gene	ActReg chr5 #18181	1	1	0	0
19832	7	4813805	4816525	2720	2	34.235	32.578	172	142	1	1	2	FOXK1, KIAA0415	93235, -99	downstream, upstream	ActReg chr7 #19832	1	1	0	0
20070	7	44885884	44889136	3252	2	35.789	33.162	203	142	1	1	1	H2AFV	215	in gene	ActReg chr7 #20070	1	1	0	0
20900	8	22453752	22463410	9658	4	19.462	17.979	183	142	3	2	4	PDLIM2, C8orf58, KIAA1967, LOC100507105	21938, 1459, -3564, 13505	downstream, in gene, upstream, downstream	ActReg chr8 #20900	1	1	0	0
21550	9	4678318	4680888	2570	2	35.52	32.925	180	142	1	1	1	CDC37L1	37	in gene	ActReg chr9 #21550	1	1	0	0
5131	12	69632329	69634711	2382	2	27.639	29.472	144	141	1	1	1	CPSF6	203	in gene	ActReg chr12 #5131	1	1	0	0
7698	16	2575686	2584538	8852	2	20.139	18.12	112	141	2	2	5	ATP6V0C, AMDHD2, CEMP1, MIR3178, PDPK1	16159, 9749, 13965, 1894, -7858	downstream, in gene, in gene, downstream, upstream	ActReg chr16 #7698	1	1	0	0
7999	16	27560436	27562262	1826	2	39.246	31.491	207	141	1	2	2	GTF3C1, KIAA0556	-98, -119	upstream, upstream	ActReg chr16 #7999	1	1	0	0
11521	19	17184838	17191419	6581	3	19.156	16.073	159	141	1	2	2	HAUS8, MYO9B	-1785, 1537	upstream, in gene	ActReg chr19 #11521	1	1	0	0
12061	19	42752406	42761384	8978	4	19.71	18.418	120	141	1	2	3	GSK3A, LOC100132272, ERF	-10159, 9968, 2414	upstream, downstream, in gene	ActReg chr19 #12061	1	1	0	0
12578	19	57861615	57864465	2850	2	39.708	29.539	189	141	1	1	1	ZNF304	395	in gene	ActReg chr19 #12578	1	1	0	0
13233	2	86331811	86334440	2629	2	36.063	35.085	131	141	1	2	2	POLR1A, PTCD3	153, -180	in gene, upstream	ActReg chr2 #13233	1	1	0	0
16128	3	40493150	40495842	2692	2	39.029	26.882	157	141	1	2	2	FLJ36665, RPL14	175, -4305	in gene, upstream	ActReg chr3 #16128	1	1	0	0
17965	5	98262638	98266198	3560	2	40.248	43.36	123	141	1	2	2	CHD1, LOC100289230	-2180, -420	upstream, upstream	ActReg chr5 #17965	1	1	0	0
18941	6	32809669	32816031	6362	2	25.328	20.76	218	141	1	4	5	TAP2, PSMB8, LOC100507463, TAP1, PSMB9	-6303, -138, 942, 8898, -9088	upstream, upstream, in gene, downstream, upstream	ActReg chr6 #18941	1	1	0	0
19930	7	23144001	23146756	2755	2	37.114	27.465	195	141	1	1	2	LOC100506198, KLHL7	18707, 25	downstream, in gene	ActReg chr7 #19930	1	1	0	0
22088	9	130005992	130008846	2854	2	26.607	26.326	177	141	1	0	0				ActReg chr9 #22088	1	1	0	0
921	1	45964007	45967370	3363	2	27.433	21.314	164	140	1	3	4	TESK2, CCDC163P, MMACHC, PRDX1	-8848, 63, -168, 21921	upstream, in gene, upstream, downstream	ActReg chr1 #921	1	1	0	0
1428	1	151041651	151044437	2786	2	35.267	30.172	169	140	1	1	3	CDC42SE1, MLLT11, GABPB2	-10919, 10893, -36	upstream, downstream, upstream	ActReg chr1 #1428	1	1	0	0
5112	12	65562298	65565103	2805	2	36.578	37.267	156	140	1	1	1	LEMD3	349	in gene	ActReg chr12 #5112	1	1	0	0
7158	15	66796079	66798671	2592	2	33.012	36.259	143	140	0	7	7	SNAPC5, RPL4, SNORD18C, SNORD18B, SNORD16, SNORD18A, ZWILCH	-7229, -191, -3719, -2946, -2127, -1723, -56	upstream, upstream, upstream, upstream, upstream, upstream, upstream	ActReg chr15 #7158	1	1	0	0
7986	16	27278720	27282208	3488	2	27.355	23.491	189	140	1	2	2	NSMCE1, FLJ21408	-351, 297	upstream, in gene	ActReg chr16 #7986	1	1	0	0
8202	16	50774900	50777276	2376	2	38.257	36.054	166	140	1	1	2	NOD2, CYLD	45038, 127	downstream, in gene	ActReg chr16 #8202	1	1	0	0
9828	17	61901525	61905850	4325	2	24.478	21.4	146	140	1	2	4	DDX42, FTSJ3, PSMC5, SMARCD2	52120, 1344, -1123, 16664	downstream, in gene, upstream, downstream	ActReg chr17 #9828	1	1	0	0
12220	19	47549636	47552844	3208	2	33.42	27.86	192	140	2	1	2	NPAS1, TMEM160	27097, 642	downstream, in gene	ActReg chr19 #12220	1	1	0	0
13067	2	65355946	65358512	2566	2	38.623	28.812	176	140	2	1	1	RAB1A	206	in gene	ActReg chr2 #13067	1	1	0	0
13321	2	99223761	99226790	3029	2	31.937	27.979	183	140	1	2	3	C2orf64, UNC50, MGAT4A	-320, 233, 122314	upstream, in gene, downstream	ActReg chr2 #13321	1	1	0	0
13876	2	220092564	220095750	3186	2	34.17	28.49	199	140	1	2	4	ABCB6, ATG9A, ANKZF1, GLB1L	-10485, 204, -322, 15974	upstream, in gene, upstream, downstream	ActReg chr2 #13876	1	1	0	0
14048	2	239195207	239199058	3851	2	28	25.083	163	140	1	1	1	PER2	75	in gene	ActReg chr2 #14048	1	1	0	0
15146	22	18120247	18123378	3131	2	28.809	27.612	139	140	1	1	2	ATP6V1E1, BCL2L13	-10224, 327	upstream, in gene	ActReg chr22 #15146	1	1	0	0
16248	3	48479890	48483440	3550	2	29.518	27.741	171	140	1	3	4	PLXNB1, CCDC51, CCDC72, ATRIP	-10205, -136, -21, -6553	upstream, upstream, upstream, upstream	ActReg chr3 #16248	1	1	0	0
16629	3	128398511	128400798	2287	2	40.072	31.549	175	140	1	0	0				ActReg chr3 #16629	1	1	0	0
16758	3	154041231	154043482	2251	2	32.853	31.786	171	140	1	1	1	DHX36	-70	upstream	ActReg chr3 #16758	1	1	0	0
18157	5	138939698	138942452	2754	2	37.116	35.244	124	140	1	1	1	UBE2D2	324	in gene	ActReg chr5 #18157	1	1	0	0
19169	6	43595982	43598618	2636	2	39.067	31.024	194	140	1	2	3	POLH, GTPBP2, MAD2L1BP	53422, -364, 21	downstream, upstream, in gene	ActReg chr6 #19169	1	1	0	0
20960	8	27628126	27633034	4908	2	27.566	24.778	206	140	2	2	2	CCDC25, ESCO2	-410, -1478	upstream, upstream	ActReg chr8 #20960	1	1	0	0
2690	10	70714697	70718010	3313	2	40.584	39.248	154	139	1	1	2	DDX50, DDX21	55319, 461	downstream, in gene	ActReg chr10 #2690	1	1	0	0
3517	11	17228069	17230801	2732	2	35.655	31.129	171	139	1	0	0				ActReg chr11 #3517	1	1	0	0
4964	12	53772252	53775074	2822	2	47.494	41.851	194	139	1	1	1	SP1	-316	upstream	ActReg chr12 #4964	1	1	0	0
5179	12	92537306	92540805	3499	2	38.886	31.131	169	139	1	1	1	BTG1	618	in gene	ActReg chr12 #5179	1	1	0	0
6830	15	29560539	29563370	2831	2	37.613	34.056	142	139	1	1	2	FAM189A1, NDNL2	300973, 63	in gene, in gene	ActReg chr15 #6830	1	1	0	0
7751	16	3183732	3186305	2573	2	38.595	30.925	157	139	1	2	2	LOC100507458, ZNF213	-140, -39	upstream, upstream	ActReg chr16 #7751	1	1	0	0
9095	17	18159247	18166178	6931	2	28.097	26.329	146	139	2	2	2	FLII, SMCR7	-657, -1136	upstream, upstream	ActReg chr17 #9095	1	1	0	0
9365	17	37556591	37560695	4104	2	43.728	45.438	183	139	1	1	2	FBXL20, MED1	-734, 48884	upstream, downstream	ActReg chr17 #9365	1	1	0	0
11883	19	38084311	38086837	2526	2	41.5	35.779	195	139	1	2	3	LOC100507433, ZNF571, ZNF540	45723, 99, -157	downstream, in gene, upstream	ActReg chr19 #11883	1	1	0	0
12612	19	58693121	58696164	3043	2	38.684	33.863	172	139	1	1	1	ZNF274	246	in gene	ActReg chr19 #12612	1	1	0	0
12957	2	44587455	44590540	3085	2	34.116	26.423	153	139	1	2	2	PREPL, C2orf34	4, -46	in gene, upstream	ActReg chr2 #12957	1	1	0	0
16175	3	44902331	44904578	2247	2	39.444	31.42	182	139	1	2	3	KIF15, MIR564, TMEM42	100245, 74, 46	downstream, in gene, in gene	ActReg chr3 #16175	1	1	0	0
16807	3	170073754	170076894	3140	3	30.022	29.929	151	139	1	1	1	SKIL	-149	upstream	ActReg chr3 #16807	1	1	0	0
17571	4	169930106	169932377	2271	2	31.634	31.47	156	139	1	1	1	CBR4	227	in gene	ActReg chr4 #17571	1	1	0	0
20314	7	99100695	99104157	3462	2	36.598	32.704	187	139	1	2	2	ZNF394, ZKSCAN5	-4549, 153	upstream, in gene	ActReg chr7 #20314	1	1	0	0
21964	9	115479342	115481217	1875	2	33.797	31.719	157	139	1	1	1	C9orf80	108	in gene	ActReg chr9 #21964	1	1	0	0
1783	1	179850458	179853335	2877	2	50.011	39.8	192	138	1	2	2	TOR1AIP2, TOR1AIP1	-4955, 476	upstream, in gene	ActReg chr1 #1783	1	1	0	0
2995	10	103814764	103816911	2147	2	35.373	33.215	155	138	1	1	2	C10orf76, HPS6	95, -9310	in gene, upstream	ActReg chr10 #2995	1	1	0	0
5029	12	56726059	56730243	4184	2	21.908	21.411	162	138	1	2	3	PAN2, IL23A, STAT2	-314, -4512, 25886	upstream, upstream, downstream	ActReg chr12 #5029	1	1	0	0
5715	13	34391503	34393579	2076	2	32.889	32.139	176	138	1	1	1	RFC3	335	in gene	ActReg chr13 #5715	1	1	0	0
6225	14	55492994	55495018	2024	2	39.016	29.79	208	138	1	2	2	WDHD1, SOCS4	-187, 162	upstream, in gene	ActReg chr14 #6225	1	1	0	0
9704	17	48583829	48586929	3100	2	26.905	24.161	149	138	1	1	1	MYCBPAP	-366	upstream	ActReg chr17 #9704	1	1	0	0
12000	19	41254288	41258762	4474	2	32.929	30.671	156	138	1	2	3	ITPKC, C19orf54, SNRPA	33517, -697, -234	downstream, upstream, upstream	ActReg chr19 #12000	1	1	0	0
12289	19	49161341	49168569	7228	2	22.91	20.004	170	138	1	0	1	NTN5	11309	in gene	ActReg chr19 #12289	1	1	0	0
12389	19	50859879	50864523	4644	2	40.112	31.345	168	138	2	0	1	NAPSA	6730	in gene	ActReg chr19 #12389	1	1	0	0
14322	20	25676310	25678024	1714	2	47.154	39.463	166	138	1	1	1	ZNF337	302	in gene	ActReg chr20 #14322	1	1	0	0
15338	22	29194651	29198573	3922	2	25.231	24.374	152	138	1	1	2	CCDC117, XBP1	27950, -52	downstream, upstream	ActReg chr22 #15338	1	1	0	0
15952	3	10361617	10364605	2988	2	30.871	24.402	183	138	1	2	3	SEC13, ATP2B2, MIR378B	-253, 184157, -8802	upstream, downstream, upstream	ActReg chr3 #15952	1	1	0	0
16738	3	150124722	150129422	4700	2	32.829	30.285	165	138	1	1	1	TSC22D2	284	in gene	ActReg chr3 #16738	1	1	0	0
17434	4	109539997	109543043	3046	2	23.055	22.354	145	138	0	2	2	LOC285456, RPL34	93, -202	in gene, upstream	ActReg chr4 #17434	1	1	0	0
17436	4	110353901	110356208	2307	2	25.129	24.819	145	138	2	1	1	SEC24B	83	in gene	ActReg chr4 #17436	1	1	0	0
18972	6	33376522	33382200	5678	2	18.694	17.347	164	138	1	2	4	KIFC1, PHF1, CUTA, SYNGAP1	20048, 588, 6704, -8486	downstream, in gene, downstream, upstream	ActReg chr6 #18972	1	1	0	0
19145	6	42846144	42848593	2449	2	29.194	28.693	130	138	0	1	3	KIAA0240, RPL7L1, C6orf226	58574, -303, 11186	downstream, upstream, downstream	ActReg chr6 #19145	1	1	0	0
19187	6	44212441	44216405	3964	2	43.984	37.639	181	138	1	1	4	LOC100505819, HSP90AB1, SLC35B2, NFKBIE	7197, -426, 10860, 19102	in gene, upstream, downstream, downstream	ActReg chr6 #19187	1	1	0	0
19367	6	111194520	111198397	3877	2	37.833	31.826	167	138	1	1	1	AMD1	471	in gene	ActReg chr6 #19367	1	1	0	0
19455	6	135817871	135820100	2229	2	41.696	33.2	182	138	1	2	2	AHI1, C6orf217	-82, 46	upstream, in gene	ActReg chr6 #19455	1	1	0	0
20002	7	35733069	35737202	4133	2	33.126	27.713	208	138	1	1	1	HERPUD2	-363	upstream	ActReg chr7 #20002	1	1	0	0
20132	7	64253790	64255868	2078	2	33.739	28.354	166	138	1	1	1	ZNF138	58	in gene	ActReg chr7 #20132	1	1	0	0
21237	8	101821022	101824049	3027	2	14.868	23.41	59	138	0	0	0				ActReg chr8 #21237	1	1	0	0
21740	9	77641763	77644748	2985	2	35.578	31.731	186	138	1	1	1	C9orf41	55	in gene	ActReg chr9 #21740	1	1	0	0
22855	X	103400690	103402594	1904	2	35.179	28.233	172	138	1	1	2	MCART6, CXorf39	66, -9659	in gene, upstream	ActReg chrX #22855	1	1	0	0
1072	1	70819302	70822142	2840	2	33.805	29.511	169	137	1	2	2	ANKRD13C, HHLA3	-305, 229	upstream, in gene	ActReg chr1 #1072	1	1	0	0
3024	10	104613644	104614973	1329	2	58.897	42.703	156	137	1	1	1	C10orf32	341	in gene	ActReg chr10 #3024	1	1	0	0
3940	11	65666050	65671375	5325	2	25.97	23.218	159	137	1	1	2	CCDC85B, FOSL1	10837, -715	downstream, upstream	ActReg chr11 #3940	1	1	0	0
4378	11	118925118	118929398	4280	2	25.114	22.564	154	137	1	1	2	HYOU1, VPS11	667, -11235	in gene, upstream	ActReg chr11 #4378	1	1	0	0
5819	13	50696802	50705980	9178	2	26.968	25.584	185	137	2	1	1	DLEU2	-1714	upstream	ActReg chr13 #5819	1	1	0	0
6038	14	21944183	21946814	2631	2	34.726	27.617	171	137	1	2	2	RAB2B, TOX4	-366, 163	upstream, in gene	ActReg chr14 #6038	1	1	0	0
6623	14	100147503	100151590	4087	2	25.629	23.844	166	137	1	1	2	HHIPL1, CYP46A1	38066, -1209	downstream, upstream	ActReg chr14 #6623	1	1	0	0
7658	16	1874501	1878254	3753	2	32.062	25.872	173	137	1	2	3	HAGH, FAHD1, C16orf73	818, -848, 45802	in gene, upstream, downstream	ActReg chr16 #7658	1	1	0	0
8231	16	56964195	56967752	3557	2	32.657	30.027	161	137	1	1	1	HERPUD1	225	in gene	ActReg chr16 #8231	1	1	0	0
10564	18	47012549	47014706	2157	2	38.667	31.239	159	137	1	3	6	C18orf32, MIR1539, RPL17, SNORD58C, SNORD58A, SNORD58B	-26, -116, 5279, 2067, 4090, 4472	upstream, upstream, downstream, downstream, downstream, downstream	ActReg chr18 #10564	1	1	0	0
10957	19	3499362	3508234	8872	4	16.889	17.292	180	137	2	2	2	DOHH, FZR1	-2860, -2497	upstream, upstream	ActReg chr19 #10957	1	1	0	0
11999	19	41220077	41225934	5857	2	26.017	23.571	148	137	2	2	3	ADCK4, ITPKC, LOC100507668	-215, -3, 16204	upstream, upstream, downstream	ActReg chr19 #11999	1	1	0	0
13258	2	95872227	95874218	1991	2	44.2	29.525	168	137	1	1	1	LOC344065	-6858	upstream	ActReg chr2 #13258	1	1	0	0
13746	2	198317043	198319157	2114	2	56.318	43.109	208	137	1	1	1	COQ10B	-131	upstream	ActReg chr2 #13746	1	1	0	0
14575	20	47893169	47896656	3487	2	25.817	23.734	136	137	1	5	5	ZNFX1, C20orf199, SNORD12C, SNORD12B, SNORD12	-156, 197, -570, -1938, -2308	upstream, in gene, upstream, upstream, upstream	ActReg chr20 #14575	1	1	0	0
15003	21	44590574	44599786	9212	2	19.122	15.889	173	137	3	1	2	LOC100288336, CRYAA	-12793, 6039	upstream, downstream	ActReg chr21 #15003	1	1	0	0
15153	22	18892656	18895584	2928	2	35.538	31.544	176	137	1	1	2	DGCR6, PRODH	384, 29694	in gene, downstream	ActReg chr22 #15153	1	1	0	0
15164	22	19417640	19420943	3303	2	45.849	38.738	178	137	1	2	3	HIRA, MRPL40, C22orf39	-72, -745, 16464	upstream, upstream, downstream	ActReg chr22 #15164	1	1	0	0
16892	3	187461078	187464400	3322	2	27.49	23.702	149	137	1	1	1	BCL6	774	in gene	ActReg chr3 #16892	1	1	0	0
17081	4	2963272	2966636	3364	2	33.865	27.914	165	137	1	2	2	NOP14, GRK4	164, -389	in gene, upstream	ActReg chr4 #17081	1	1	0	0
17464	4	123072442	123074656	2214	2	35.58	31.457	151	137	1	0	0				ActReg chr4 #17464	1	1	0	0
18129	5	137672080	137675420	3340	2	43.66	36.375	186	137	1	2	2	CDC25C, FAM53C	-6234, 526	upstream, in gene	ActReg chr5 #18129	1	1	0	0
20176	7	72970568	72972934	2366	2	26.446	28.932	133	137	1	1	1	BCL7B	273	in gene	ActReg chr7 #20176	1	1	0	0
1073	1	70875726	70877780	2054	2	44.935	36.438	172	136	1	1	1	CTH	-148	upstream	ActReg chr1 #1073	1	1	0	0
1600	1	156735219	156738635	3416	2	29.122	29.269	138	136	1	1	1	PRCC	-347	upstream	ActReg chr1 #1600	1	1	0	0
2419	10	13340911	13345171	4260	2	32.864	32.271	141	136	2	1	1	PHYH	-911	upstream	ActReg chr10 #2419	1	1	0	0
3287	11	447436	452860	5424	2	33.368	32.569	142	136	1	2	2	ANO9, PTDSS2	-8137, -132	upstream, upstream	ActReg chr11 #3287	1	1	0	0
4627	12	7280308	7285142	4834	2	37.424	31.248	164	136	0	2	3	UNQ2963, RBP5, CLSTN3	21821, -1259, -242	downstream, upstream, upstream	ActReg chr12 #4627	1	1	0	0
4983	12	54672873	54675852	2979	2	40.563	37.172	147	136	2	3	3	CBX5, HNRNPA1, LOC100506653	-447, -126, -5325	upstream, upstream, upstream	ActReg chr12 #4983	1	1	0	0
5118	12	67661732	67664756	3024	2	56.143	46.255	151	136	1	1	1	CAND1	183	in gene	ActReg chr12 #5118	1	1	0	0
6033	14	21736464	21738799	2335	2	33.319	33.437	149	136	1	1	1	HNRNPC	7	in gene	ActReg chr14 #6033	1	1	0	0
6154	14	36293836	36296691	2855	2	36.049	28.818	160	136	1	1	1	BRMS1L	-334	upstream	ActReg chr14 #6154	1	1	0	0
8011	16	28563694	28566622	2928	2	22.374	18.615	171	136	1	1	1	CCDC101	-91	upstream	ActReg chr16 #8011	1	1	0	0
8323	16	67512885	67518518	5633	2	19.328	17.075	159	136	1	2	2	ATP6V0D1, AGRP	-612, 2015	upstream, downstream	ActReg chr16 #8323	1	1	0	0
9787	17	57783362	57786197	2835	2	36.395	32.42	178	136	1	2	3	CLTC, PTRH2, TMEM49	87729, 77, -84	downstream, in gene, upstream	ActReg chr17 #9787	1	1	0	0
11375	19	13259350	13272006	12656	2	32.419	31.952	179	136	2	2	3	NACC1, STX10, IER2	36569, -4691, 4396	downstream, upstream, in gene	ActReg chr19 #11375	1	1	0	0
11790	19	35166129	35169778	3649	2	38.632	37.368	152	136	1	1	1	ZNF302	-614	upstream	ActReg chr19 #11790	1	1	0	0
12474	19	54022366	54025650	3284	2	27.344	24.981	153	136	2	1	1	ZNF331	-169	upstream	ActReg chr19 #12474	1	1	0	0
12566	19	56904011	56905912	1901	2	43.232	34.61	174	136	1	2	3	ZNF582, BC036928, ZNF583	-72, -84, -10422	upstream, upstream, upstream	ActReg chr19 #12566	1	1	0	0
14886	21	34913190	34916564	3374	2	37.634	37.346	152	136	1	2	2	GART, SON	321, -473	in gene, upstream	ActReg chr21 #14886	1	1	0	0
16486	3	99978723	99981136	2413	2	45.055	35.413	178	136	1	1	1	TBC1D23	243	in gene	ActReg chr3 #16486	1	1	0	0
17555	4	159591887	159594589	2702	2	35.964	31.833	157	136	1	2	2	C4orf46, ETFDH	-36, -39	upstream, upstream	ActReg chr4 #17555	1	1	0	0
20150	7	66055970	66058785	2815	2	30.583	29.256	158	136	1	0	0				ActReg chr7 #20150	1	1	0	0
20200	7	73667504	73670756	3252	2	25.289	22.303	143	136	1	1	1	RFC2	-392	upstream	ActReg chr7 #20200	1	1	0	0
20358	7	100132986	100138250	5264	3	23.025	20.412	163	136	1	1	1	AGFG2	-1216	upstream	ActReg chr7 #20358	1	1	0	0
21136	8	74205012	74208461	3449	2	30.943	28.63	160	136	1	2	2	RPL7, RDH10	-867, -529	upstream, upstream	ActReg chr8 #21136	1	1	0	0
21618	9	33022658	33026633	3975	3	24.041	20.238	178	136	1	1	1	DNAJA1	-564	upstream	ActReg chr9 #21618	1	1	0	0
383	1	19576992	19579663	2671	2	26.167	24.786	154	135	1	2	2	KIAA0090, MRTO4	-281, 252	upstream, in gene	ActReg chr1 #383	1	1	0	0
890	1	44411012	44414143	3131	2	24.546	20.237	148	135	1	1	2	ARTN, IPO13	13585, 99	downstream, in gene	ActReg chr1 #890	1	1	0	0
2015	1	209955908	209959234	3326	2	26.75	20.327	188	135	1	1	3	TRAF3IP3, C1orf74, IRF6	28177, 319, 21908	downstream, in gene, downstream	ActReg chr1 #2015	1	1	0	0
2309	10	976082	978697	2615	2	19.456	21.766	140	135	1	0	0				ActReg chr10 #2309	1	1	0	0
2912	10	97452386	97454855	2469	2	35.36	30.351	179	135	1	1	1	TCTN3	280	in gene	ActReg chr10 #2912	1	1	0	0
5244	12	104321173	104325563	4390	2	37.235	31.938	198	135	1	1	1	HSP90B1	-821	upstream	ActReg chr12 #5244	1	1	0	0
5379	12	117174072	117176968	2896	2	30.121	22.318	223	135	1	2	2	C12orf49, RNFT2	323, -576	in gene, upstream	ActReg chr12 #5379	1	1	0	0
5673	13	28193545	28196767	3222	2	42.711	42.19	156	135	1	2	2	LNX2, POLR1D	-436, -847	upstream, upstream	ActReg chr13 #5673	1	1	0	0
6383	14	73602266	73605824	3558	2	25.194	21.243	161	135	1	1	1	PSEN1	902	in gene	ActReg chr14 #6383	1	1	0	0
7492	15	91536626	91539952	3326	2	30.689	26.822	188	135	1	1	3	PRC1, LOC100507118, VPS33B	-485, 28686, 27544	upstream, downstream, downstream	ActReg chr15 #7492	1	1	0	0
7879	16	11944136	11947217	3081	2	34.882	30.677	153	135	1	1	1	RSL1D1	-234	upstream	ActReg chr16 #7879	1	1	0	0
8100	16	30580689	30585141	4452	3	26.738	23.754	157	135	2	1	2	ZNF688, ZNF785	813, 14095	in gene, downstream	ActReg chr16 #8100	1	1	0	0
8938	17	7735268	7741338	6070	2	31.36	27.587	140	135	2	1	2	DNAH2, KDM6B	115264, -4932	downstream, upstream	ActReg chr17 #8938	1	1	0	0
9756	17	56083260	56086001	2741	2	35.407	31.395	140	135	1	1	1	SFRS1	77	in gene	ActReg chr17 #9756	1	1	0	0
13023	2	61107327	61110794	3467	2	28.857	32.623	158	135	1	2	2	FLJ16341, REL	-611, 308	upstream, in gene	ActReg chr2 #13023	1	1	0	0
14107	2	242624757	242627735	2978	2	36.598	31.559	148	135	1	1	1	DTYMK	137	in gene	ActReg chr2 #14107	1	1	0	0
14665	20	55963850	55978706	14856	3	18.972	18.728	165	135	3	2	2	LOC100291105, RBM38	-3160, 4815	upstream, in gene	ActReg chr20 #14665	1	1	0	0
15019	21	45137626	45142438	4812	2	21.782	21.159	109	135	1	1	1	PDXK	1054	in gene	ActReg chr21 #15019	1	1	0	0
16956	3	196228609	196232514	3905	2	24.319	23.107	163	135	1	1	2	RNF168, C3orf43	78, 11676	in gene, downstream	ActReg chr3 #16956	1	1	0	0
18443	5	176851847	176863748	11901	2	21.523	20.21	137	135	3	1	1	GRK6	4110	in gene	ActReg chr5 #18443	1	1	0	0
18820	6	29908549	29913032	4483	2	27.757	26.406	183	135	1	1	1	HLA-A	481	in gene	ActReg chr6 #18820	1	1	0	0
18875	6	31237293	31241411	4118	2	32.992	28.357	180	135	1	1	1	HLA-C	503	in gene	ActReg chr6 #18875	1	1	0	0
19500	6	143380709	143383090	2381	2	40.914	25.351	187	135	1	1	1	AIG1	-124	upstream	ActReg chr6 #19500	1	1	0	0
20267	7	87504610	87507013	2403	2	35.5	31.413	147	135	1	2	2	SLC25A40, DBF4	-119, 267	upstream, in gene	ActReg chr7 #20267	1	1	0	0
22634	X	44731107	44733982	2875	2	43.366	33.299	172	135	1	1	1	KDM6A	121	in gene	ActReg chrX #22634	1	1	0	0
25	1	1050653	1054620	3967	2	23.878	22.444	122	134	2	1	1	C1orf159	-900	upstream	ActReg chr1 #25	1	1	0	0
243	1	10457735	10460846	3111	2	31.826	28.947	161	134	1	2	2	LOC100287506, PGD	-335, 205	upstream, in gene	ActReg chr1 #243	1	1	0	0
1115	1	89355826	89358718	2892	2	29.494	24.767	166	134	1	1	1	GTF2B	29	in gene	ActReg chr1 #1115	1	1	0	0
2938	10	99445936	99449507	3571	2	22.134	20.812	134	134	1	1	2	PI4K2A, AVPI1	47278, -706	downstream, upstream	ActReg chr10 #2938	1	1	0	0
3457	11	9384507	9387090	2583	2	25.815	25.975	152	134	1	0	0				ActReg chr11 #3457	1	1	0	0
3531	11	18718863	18724126	5263	2	20.512	21.494	138	134	1	1	2	TMEM86A, IGSF22	1143, 26283	in gene, downstream	ActReg chr11 #3531	1	1	0	0
3793	11	62493113	62496843	3730	2	29.222	34.667	103	134	1	2	2	HNRNPUL2, TTC9C	-157, -974	upstream, upstream	ActReg chr11 #3793	1	1	0	0
4247	11	102961733	102963941	2208	2	39.53	32.826	164	134	1	1	1	DCUN1D5	107	in gene	ActReg chr11 #4247	1	1	0	0
6140	14	35449943	35453479	3536	2	29.436	26.441	138	134	1	2	2	LOC100506157, SRP54	27, -393	in gene, upstream	ActReg chr14 #6140	1	1	0	0
6257	14	60714066	60716867	2801	2	35.678	30.36	176	134	1	1	1	PPM1A	2996	in gene	ActReg chr14 #6257	1	1	0	0
6431	14	75724910	75726962	2052	2	28.625	27.016	152	134	1	0	0				ActReg chr14 #6431	1	1	0	0
7491	15	91495868	91501631	5763	2	22.711	19.626	148	134	2	2	5	UNC45A, LOC100288997, RCCD1, PRC1, LOC100507118	25339, -276, 643, 39055, -10854	downstream, upstream, in gene, downstream, upstream	ActReg chr15 #7491	1	1	0	0
9566	17	43207142	43215920	8778	3	25.64	18.275	208	134	1	2	3	PLCD3, ACBD4, HEXIM1	-1640, 1564, -13153	upstream, in gene, upstream	ActReg chr17 #9566	1	1	0	0
10442	18	12701516	12703823	2307	2	29.986	29.806	124	134	1	2	2	CEP76, PSMG2	34, -395	in gene, upstream	ActReg chr18 #10442	1	1	0	0
10635	18	72162418	72167501	5083	3	25.329	20.31	187	134	1	1	1	CNDP2	1459	in gene	ActReg chr18 #10635	1	1	0	0
12440	19	52691678	52695031	3353	2	33.333	32.295	147	134	1	1	1	PPP2R1A	299	in gene	ActReg chr19 #12440	1	1	0	0
12536	19	55894106	55900186	6080	2	24.217	22.894	154	134	1	2	3	TMEM190, LOC388564, RPL28	8942, -1519, -154	downstream, upstream, upstream	ActReg chr19 #12536	1	1	0	0
12586	19	58037885	58040023	2138	2	31.328	26.134	168	134	1	1	1	ZNF549	261	in gene	ActReg chr19 #12586	1	1	0	0
14278	20	18773768	18776114	2346	2	28.606	25.041	175	134	0	2	2	HSPC072, LOC100270804	287, 248	in gene, in gene	ActReg chr20 #14278	1	1	0	0
14502	20	43149461	43151679	2218	2	32.754	32.493	156	134	1	1	2	SERINC3, PKIG	156, -9866	in gene, upstream	ActReg chr20 #14502	1	1	0	0
1601	1	156782421	156787685	5264	2	21.325	21.109	128	133	1	2	2	SH2D2A, NTRK1	1587, -489	in gene, upstream	ActReg chr1 #1601	1	1	0	0
1653	1	161085808	161091157	5349	2	22.389	20.192	183	133	1	2	3	PFDN2, NIT1, DEDD	-616, 620, 13996	upstream, in gene, downstream	ActReg chr1 #1653	1	1	0	0
1666	1	161283069	161285440	2371	2	30.107	29.667	144	133	2	2	2	MPZ, SDHC	-4492, 88	upstream, in gene	ActReg chr1 #1666	1	1	0	0
2779	10	75569811	75572429	2618	2	26.987	28.073	136	133	1	1	4	KIAA0913, LOC100507331, NDST2, CAMK2G	25515, -9963, 469, 63223	downstream, upstream, in gene, downstream	ActReg chr10 #2779	1	1	0	0
3314	11	817496	835753	18257	4	15.012	14.162	152	133	4	5	8	RPLP2, SNORA52, PNPLA2, LOC100506720, EFCAB4A, CD151, POLR2L, TSPAN4	16688, 14943, 7723, -2005, -961, -6328, 15905, -16200	downstream, downstream, downstream, upstream, upstream, upstream, downstream, upstream	ActReg chr11 #3314	1	1	0	0
6467	14	77785283	77789203	3920	2	32.05	25.943	136	133	1	2	2	POMT2, GSTZ1	-18, 13	upstream, in gene	ActReg chr14 #6467	1	1	0	0
7361	15	80350971	80353623	2652	2	24.012	32.351	118	133	0	1	1	ZFAND6	276	in gene	ActReg chr15 #7361	1	1	0	0
10628	18	67872101	67874085	1984	2	43.569	35.411	183	133	1	1	1	RTTN	-131	upstream	ActReg chr18 #10628	1	1	0	0
10697	19	528285	534584	6299	2	18.927	17.385	121	133	1	1	3	C19orf20, CDC34, GZMM	23937, -299, -12593	downstream, upstream, upstream	ActReg chr19 #10697	1	1	0	0
14298	20	23329861	23332742	2881	2	46.659	41.244	142	133	1	1	2	NXT1, LOC100505683	-72, 7341	upstream, downstream	ActReg chr20 #14298	1	1	0	0
15649	22	41680277	41683556	3279	2	32.098	36.252	135	133	1	1	1	RANGAP1	300	in gene	ActReg chr22 #15649	1	1	0	0
17689	5	10352686	10355268	2582	2	38.203	34.432	162	133	1	1	1	MARCH6	149	in gene	ActReg chr5 #17689	1	1	0	0
17824	5	60625758	60630462	4704	2	28.8	31.007	163	133	1	1	1	ZSWIM6	10	in gene	ActReg chr5 #17824	1	1	0	0
18895	6	31586572	31589628	3056	2	40.042	36.021	181	133	1	2	3	AIF1, BAT2, SNORA38	5106, -350, -2756	downstream, upstream, upstream	ActReg chr6 #18895	1	1	0	0
18947	6	32934679	32943088	8409	2	34.412	28.186	183	133	2	1	1	BRD2	2446	in gene	ActReg chr6 #18947	1	1	0	0
19050	6	36559389	36564421	5032	3	23.804	21.747	176	133	1	1	1	SFRS3	-185	upstream	ActReg chr6 #19050	1	1	0	0
19257	6	79786179	79789083	2904	2	37.57	36.152	144	133	1	1	1	PHIP	380	in gene	ActReg chr6 #19257	1	1	0	0
20434	7	104651984	104656355	4371	2	37.112	30.482	157	133	1	2	2	LOC100216545, MLL5	419, -468	in gene, upstream	ActReg chr7 #20434	1	1	0	0
20803	8	2073698	2079835	6137	3	18.469	18.593	156	133	2	0	1	MYOM2	83608	in gene	ActReg chr8 #20803	1	1	0	0
21186	8	92080932	92083268	2336	2	31.143	31.871	147	133	1	2	2	LOC100506365, OTUD6B	317, -324	in gene, upstream	ActReg chr8 #21186	1	1	0	0
21383	8	135843094	135845796	2702	2	32.224	26.929	169	133	1	0	0				ActReg chr8 #21383	1	1	0	0
22876	X	110923139	110925727	2588	2	34.405	28.96	161	133	1	1	1	ALG13	87	in gene	ActReg chrX #22876	1	1	0	0
1203	1	109631842	109634564	2722	2	32.59	26.718	166	132	1	1	2	TMEM167B, SCARNA2	-200, -9612	upstream, upstream	ActReg chr1 #1203	1	1	0	0
2362	10	6242214	6247064	4850	2	31.697	30.211	140	132	1	0	1	PFKFB3	57796	in gene	ActReg chr10 #2362	1	1	0	0
2622	10	49513917	49516027	2110	2	33.462	31.564	144	132	1	0	0				ActReg chr10 #2622	1	1	0	0
3594	11	43701565	43703550	1985	2	51.98	36.355	193	132	1	1	1	HSD17B12	414	in gene	ActReg chr11 #3594	1	1	0	0
4263	11	108092098	108095330	3232	2	34.374	27.406	164	132	1	2	2	NPAT, ATM	-349, 155	upstream, in gene	ActReg chr11 #4263	1	1	0	0
5516	12	124085415	124087968	2553	2	30.61	26.913	126	132	1	1	3	TMED2, LOC100507130, DDX55	17615, 13873, 19	downstream, in gene, in gene	ActReg chr12 #5516	1	1	0	0
7148	15	66082988	66086275	3287	2	24.598	25.01	153	132	1	1	1	DENND4A	0	in gene	ActReg chr15 #7148	1	1	0	0
8169	16	47005680	47008632	2952	2	33.667	28.674	162	132	1	1	1	DNAJA2	469	in gene	ActReg chr16 #8169	1	1	0	0
8810	17	3538128	3541017	2889	2	29.811	29.111	135	132	1	2	2	SHPK, CTNS	44, -190	in gene, upstream	ActReg chr17 #8810	1	1	0	0
9538	17	42274178	42281014	6836	3	19.322	17.404	151	132	2	1	3	TMUB2, ATXN7L3, UBTF	13242, -2067, 20654	downstream, upstream, downstream	ActReg chr17 #9538	1	1	0	0
12225	19	47612778	47619257	6479	2	29.154	26.802	156	132	2	1	1	ZC3H4	992	in gene	ActReg chr19 #12225	1	1	0	0
16371	3	52718916	52721076	2160	2	35.576	30.508	155	132	1	5	6	PBRM1, GNL3, SNORD19, SNORD19B, SNORD69, GLT8D1	-130, 60, -3260, -4758, -6756, 20052	upstream, in gene, upstream, upstream, upstream, downstream	ActReg chr3 #16371	1	1	0	0
17322	4	76438660	76440904	2244	2	33.791	29.357	145	132	1	2	2	RCHY1, THAP6	-154, 128	upstream, in gene	ActReg chr4 #17322	1	1	0	0
17473	4	128801288	128803350	2062	2	35.172	34.862	143	132	1	1	1	PLK4	303	in gene	ActReg chr4 #17473	1	1	0	0
18747	6	27113021	27116041	3020	2	26.053	29.857	119	132	1	3	5	HIST1H2AG, HIST1H2BK, HIST1H4I, HIST1H2AH, MIR3143	13714, 106, 7443, -377, -874	downstream, in gene, downstream, upstream, upstream	ActReg chr6 #18747	1	1	0	0
19459	6	136609414	136612513	3099	2	44.789	37.021	162	132	1	1	1	BCLAF1	26	in gene	ActReg chr6 #19459	1	1	0	0
21049	8	42194751	42197317	2566	2	40.812	31.85	145	132	1	1	2	IKBKB, POLB	67214, 4	downstream, in gene	ActReg chr8 #21049	1	1	0	0
21508	8	145548548	145557827	9279	3	15.175	13.261	138	132	2	2	2	DGAT1, SCRT1	-2620, 6756	upstream, downstream	ActReg chr8 #21508	1	1	0	0
21691	9	36257408	36259746	2338	2	35.618	29.662	166	132	1	0	1	GNE	18476	in gene	ActReg chr9 #21691	1	1	0	0
21898	9	100564767	100567298	2531	2	27.55	29.449	131	132	1	0	0				ActReg chr9 #21898	1	1	0	0
989	1	54302641	54304719	2078	2	35.049	27.21	170	131	1	1	1	TMEM48	545	in gene	ActReg chr1 #989	1	1	0	0
2237	1	236028867	236032093	3226	2	30.081	33.01	176	131	1	1	1	LYST	-260	upstream	ActReg chr1 #2237	1	1	0	0
2917	10	97888794	97890947	2153	2	52.518	39.821	141	131	1	1	1	ZNF518A	398	in gene	ActReg chr10 #2917	1	1	0	0
2998	10	103891796	103894213	2417	2	40.25	38.309	132	131	1	1	1	PPRC1	217	in gene	ActReg chr10 #2998	1	1	0	0
3649	11	46637938	46640104	2166	2	35.583	29.544	123	131	1	2	2	HARBI1, KIAA0652	-244, 195	upstream, in gene	ActReg chr11 #3649	1	1	0	0
4431	11	124491685	124493915	2230	2	30.612	33.478	128	131	1	1	2	PANX3, TBRG1	11347, 58	downstream, in gene	ActReg chr11 #4431	1	1	0	0
4855	12	49411089	49413409	2320	2	33.831	28.394	151	131	1	1	2	PRKAG1, MLL2	343, 36858	in gene, downstream	ActReg chr12 #4855	1	1	0	0
5016	12	56434667	56436983	2316	2	27.403	23.111	138	131	1	1	2	IKZF4, RPS26	21136, 139	downstream, in gene	ActReg chr12 #5016	1	1	0	0
8433	16	75466073	75469857	3784	2	25.581	22.311	161	131	1	1	1	CFDP1	-578	upstream	ActReg chr16 #8433	1	1	0	0
8778	17	1951858	1955897	4039	2	27.943	31.008	136	131	1	3	6	DPH1, OVCA2, MIR132, MIR212, HIC1, SMG6	20446, 8600, -575, -203, -4516, 253192	downstream, downstream, upstream, upstream, upstream, downstream	ActReg chr17 #8778	1	1	0	0
8939	17	7741554	7751979	10425	2	33.333	30.5	133	131	1	2	5	DNAH2, KDM6B, TMEM88, LSMD1, CYB5D1	123727, 3531, -11618, 14406, -14298	downstream, in gene, upstream, downstream, upstream	ActReg chr17 #8939	1	1	0	0
9527	17	42090133	42094499	4366	2	20.067	18.759	149	131	2	1	3	PYY, NAGS, TMEM101	-10479, 10284, 29	upstream, downstream, in gene	ActReg chr17 #9527	1	1	0	0
10325	17	80248912	80264578	15666	4	18.223	18.446	131	131	2	0	1	CD7	18735	downstream	ActReg chr17 #10325	1	1	0	0
10462	18	19179095	19182312	3217	2	41.182	31.02	195	131	1	1	2	ESCO1, SNRPD1	-10, -11557	upstream, upstream	ActReg chr18 #10462	1	1	0	0
12540	19	55971821	55976208	4387	3	24.007	19.511	137	131	1	1	1	ISOC2	-965	upstream	ActReg chr19 #12540	1	1	0	0
12585	19	58010210	58012058	1848	2	34.34	26.472	148	131	1	1	2	ZNF419, ZNF773	12055, -175	downstream, upstream	ActReg chr19 #12585	1	1	0	0
12615	19	58815564	58818034	2470	2	31.547	26.382	154	131	1	1	2	ZNF8, LOC100506584	26481, 56	downstream, in gene	ActReg chr19 #12615	1	1	0	0
13518	2	136286564	136290101	3537	2	38.59	33.909	127	131	1	2	2	ZRANB3, R3HDM1	474, -751	in gene, upstream	ActReg chr2 #13518	1	1	0	0
14982	21	43914929	43917693	2764	2	34.341	21.837	176	131	2	3	3	RSPH1, LOC645446, SLC37A1	90, 193, -3431	in gene, in gene, upstream	ActReg chr21 #14982	1	1	0	0
15300	22	24949064	24952801	3737	2	30.983	25.256	155	131	1	2	2	C22orf13, SNRPD3	343, -686	in gene, upstream	ActReg chr22 #15300	1	1	0	0
16251	3	48512843	48515618	2775	2	29.93	26.107	134	131	0	0	3	ATRIP, TREX1, SHISA5	26012, 7001, 27431	downstream, downstream, in gene	ActReg chr3 #16251	1	1	0	0
16388	3	53380616	53382863	2247	2	35.643	28.143	181	131	1	1	1	DCP1A	-85	upstream	ActReg chr3 #16388	1	1	0	0
17904	5	78530946	78534293	3347	2	33.444	35.663	99	131	1	1	1	JMY	694	in gene	ActReg chr5 #17904	1	1	0	0
18076	5	132201035	132203856	2821	2	42.091	33.716	183	131	1	3	4	GDF9, UQCRQ, LEAP2, AFF4	-1968, 126, -6913, 96909	upstream, in gene, upstream, downstream	ActReg chr5 #18076	1	1	0	0
18574	6	5003061	5005233	2172	2	34.318	27.162	155	131	1	1	1	RPP40	124	in gene	ActReg chr6 #18574	1	1	0	0
20353	7	100024924	100035852	10928	2	28.339	26.728	157	131	2	3	3	ZCWPW1, MEPCE, C7orf47	-4086, 3975, 3706	upstream, in gene, downstream	ActReg chr7 #20353	1	1	0	0
22297	9	134953507	134956677	3170	2	24.103	26.286	147	131	1	1	1	MED27	161	in gene	ActReg chr9 #22297	1	1	0	0
22631	X	43513338	43515534	2196	2	27.362	21.97	175	131	2	1	1	MAOA	-973	upstream	ActReg chrX #22631	1	1	0	0
22851	X	102940832	102943391	2559	2	38.056	35.359	139	131	1	1	1	MORF4L2	975	in gene	ActReg chrX #22851	1	1	0	0
185	1	6843555	6847416	3861	3	30.526	26.536	181	130	1	1	1	CAMTA1	101	in gene	ActReg chr1 #185	1	1	0	0
555	1	26946053	26948852	2799	2	39.951	36.759	135	130	1	0	0				ActReg chr1 #555	1	1	0	0
3447	11	8007940	8010106	2166	2	22.738	26.358	110	130	1	1	1	EIF3F	156	in gene	ActReg chr11 #3447	1	1	0	0
3659	11	47196649	47202638	5989	2	21.519	20.169	136	130	1	1	2	ARFGAP2, PACSIN3	-1224, 8367	upstream, in gene	ActReg chr11 #3659	1	1	0	0
4065	11	71790852	71793176	2324	2	33.847	27.971	172	130	1	2	3	NUMA1, MIR3165, LRTOMT	-441, -8666, 632	upstream, upstream, in gene	ActReg chr11 #4065	1	1	0	0
4328	11	117854975	117861292	6317	2	19.904	18.139	151	130	1	1	1	IL10RA	1027	in gene	ActReg chr11 #4328	1	1	0	0
4345	11	118122251	118123804	1553	2	41.644	33.688	161	130	0	1	2	MPZL3, MPZL2	-16, 12224	upstream, downstream	ActReg chr11 #4345	1	1	0	0
6705	14	104027645	104030816	3171	2	28.29	31.91	112	130	1	2	2	BAG5, C14orf153	-79, -69	upstream, upstream	ActReg chr14 #6705	1	1	0	0
7393	15	85521653	85526485	4832	2	33.543	31.457	139	130	1	1	1	PDE8A	-1136	upstream	ActReg chr15 #7393	1	1	0	0
9861	17	62970545	62973067	2522	2	45.165	35.987	146	130	1	0	0				ActReg chr17 #9861	1	1	0	0
11851	19	36543392	36546877	3485	2	40.133	33.404	169	130	1	2	2	THAP8, WDR62	530, -649	in gene, upstream	ActReg chr19 #11851	1	1	0	0
13856	2	219431851	219434735	2884	2	42.278	36.156	158	130	1	2	2	USP37, RQCD1	-209, -385	upstream, upstream	ActReg chr2 #13856	1	1	0	0
14388	20	32889840	32892112	2272	2	32.651	31.62	127	130	1	0	1	AHCY	8632	in gene	ActReg chr20 #14388	1	1	0	0
14501	20	43103376	43106025	2649	2	23.964	24.157	151	130	1	1	1	TTPAL	153	in gene	ActReg chr20 #14501	1	1	0	0
15843	22	50344238	50364979	20741	3	19.568	17.593	127	130	1	1	1	PIM3	465	in gene	ActReg chr22 #15843	1	1	0	0
16352	3	52187203	52189724	2521	2	43.811	37.397	164	130	1	1	1	WDR51A	243	in gene	ActReg chr3 #16352	1	1	0	0
17978	5	108744284	108747179	2895	2	37.694	34.427	136	130	1	1	1	PJA2	-56	upstream	ActReg chr5 #17978	1	1	0	0
18077	5	132297942	132300531	2589	2	31.987	32.827	122	130	1	2	2	AFF4, LOC100506073	118, -1958	in gene, upstream	ActReg chr5 #18077	1	1	0	0
18837	6	30455676	30462598	6922	3	21.209	20.281	136	130	1	1	1	HLA-E	1954	in gene	ActReg chr6 #18837	1	1	0	0
18964	6	33238610	33249838	11228	6	19.297	18.399	176	130	2	3	6	VPS52, RPS18, B3GALT4, WDR46, PFDN6, RGL2	-4562, 4372, -693, 13080, -13154, 22952	upstream, in gene, upstream, downstream, upstream, downstream	ActReg chr6 #18964	1	1	0	0
19369	6	111302084	111304260	2176	2	35	28.647	173	130	1	1	1	RPF2	-119	upstream	ActReg chr6 #19369	1	1	0	0
20174	7	72935250	72937978	2728	2	40.917	36.8	159	130	1	1	1	BAZ1B	1	in gene	ActReg chr7 #20174	1	1	0	0
645	1	31188774	31193346	4572	2	30.813	25.322	174	129	2	1	2	MATN1, LOC100129196	5372, -559	in gene, upstream	ActReg chr1 #645	1	1	0	0
737	1	36021980	36024666	2686	2	35.085	33.595	150	129	1	2	2	KIAA0319L, NCDN	-286, -70	upstream, upstream	ActReg chr1 #737	1	1	0	0
4138	11	75108649	75112784	4135	2	20.317	18.605	128	129	1	3	3	RPS3, SNORD15A, SNORD15B	154, -719, -4749	in gene, upstream, upstream	ActReg chr11 #4138	1	1	0	0
5272	12	106695027	106697880	2853	2	33.472	28.73	155	129	1	1	1	TCP11L2	-128	upstream	ActReg chr12 #5272	1	1	0	0
6481	14	88458258	88460557	2299	2	35.831	36	140	129	1	1	1	GALC	500	in gene	ActReg chr14 #6481	1	1	0	0
8020	16	28960989	28963896	2907	2	36.148	30.703	193	129	1	1	1	NFATC2IP	124	in gene	ActReg chr16 #8020	1	1	0	0
8751	17	1463289	1468757	5468	2	22	20.708	164	129	1	1	3	PITPNA, LOC100507036, SLC43A2	87, 13464, 66107	in gene, in gene, downstream	ActReg chr17 #8751	1	1	0	0
9483	17	40704514	40708040	3526	2	29.855	25.232	163	129	1	3	4	NAGLU, HSD17B1, LOC100290566, COASY	18326, 2293, 489, -7815	downstream, in gene, in gene, upstream	ActReg chr17 #9483	1	1	0	0
9488	17	40821110	40833020	11910	3	22.689	21.197	123	129	3	3	4	TUBG2, PLEKHH3, CCR10, CNTNAP1	15799, 1983, 6780, -7567	downstream, in gene, downstream, upstream	ActReg chr17 #9488	1	1	0	0
9994	17	73264790	73269948	5158	2	23.422	20.714	137	129	1	3	5	GGA3, MRPS7, MIF4GD, LOC100287042, SLC25A19	-8925, 9620, -66, -11, 18161	upstream, downstream, upstream, upstream, downstream	ActReg chr17 #9994	1	1	0	0
10912	19	2839733	2842978	3245	2	34.733	33.373	156	129	1	1	2	ZNF554, ZNF555	21483, -78	downstream, upstream	ActReg chr19 #10912	1	1	0	0
12476	19	54056549	54059290	2741	2	38.639	29.059	163	129	1	0	1	ZNF331	33742	in gene	ActReg chr19 #12476	1	1	0	0
12853	2	28973106	28976233	3127	2	32.204	29.194	154	129	1	1	1	PPP1CB	55	in gene	ActReg chr2 #12853	1	1	0	0
14327	20	30101157	30104100	2943	2	32.967	27.121	181	129	1	1	1	HM13	387	in gene	ActReg chr20 #14327	1	1	0	0
14761	20	61899385	61905487	6102	2	12.337	13.148	103	129	1	1	2	FLJ16779, ARFGAP1	17106, -1729	downstream, upstream	ActReg chr20 #14761	1	1	0	0
15916	3	5228367	5231459	3092	2	33.66	35.226	110	129	1	1	2	ARL8B, EDEM1	65983, 554	downstream, in gene	ActReg chr3 #15916	1	1	0	0
16189	3	45729440	45732563	3123	2	27.637	27.116	159	129	2	2	3	LIMD1, LOC644714, SACM1L	94678, -627, 247	downstream, upstream, in gene	ActReg chr3 #16189	1	1	0	0
17334	4	78077427	78080015	2588	2	39.123	36.42	133	129	1	1	1	CCNG2	364	in gene	ActReg chr4 #17334	1	1	0	0
19641	6	166754641	166757395	2754	2	28.838	25.635	131	129	1	2	2	SFT2D1, LOC100289495	-27, -101	upstream, upstream	ActReg chr6 #19641	1	1	0	0
19922	7	21465671	21468497	2826	2	36.159	37.456	171	129	1	1	1	SP4	-605	upstream	ActReg chr7 #19922	1	1	0	0
19952	7	26238305	26242733	4428	2	33.212	32.431	147	129	1	2	2	HNRNPA2B1, CBX3	-106, -580	upstream, upstream	ActReg chr7 #19952	1	1	0	0
19972	7	27778672	27781215	2543	2	48.896	37.405	215	129	1	1	1	TAX1BP1	205	in gene	ActReg chr7 #19972	1	1	0	0
21102	8	64079898	64082233	2335	2	45.644	44.194	188	129	1	1	1	YTHDF3	-56	upstream	ActReg chr8 #21102	1	1	0	0
22162	9	131215644	131220156	4512	2	25.907	26.142	145	129	1	1	1	ODF2	-532	upstream	ActReg chr9 #22162	1	1	0	0
765	1	36861639	36868184	6545	3	15.325	14.623	128	128	1	1	1	LSM10	-1418	upstream	ActReg chr1 #765	1	1	0	0
3941	11	65681653	65690123	8470	2	15.819	16.22	121	128	2	2	2	C11orf68, DRAP1	643, -840	in gene, upstream	ActReg chr11 #3941	1	1	0	0
5410	12	120728404	120732959	4555	3	21.547	21.19	136	128	0	3	3	RNU4-2, RNU4-1, SIRT4	-975, 359, -9443	upstream, downstream, upstream	ActReg chr12 #5410	1	1	0	0
7057	15	57178416	57180478	2062	2	29.953	28.094	119	128	1	0	1	LOC145783	31250	in gene	ActReg chr15 #7057	1	1	0	0
7598	16	725805	742066	16261	2	19.852	17.938	125	128	3	4	7	WDR90, RHOT2, RHBDL1, STUB1, JMJD8, WDR24, FBXL16	34572, 15802, 7860, 3820, 504, 6465, 21890	downstream, downstream, downstream, downstream, in gene, downstream, downstream	ActReg chr16 #7598	1	1	0	0
7878	16	11888762	11893793	5031	3	16.739	16.544	145	128	1	0	0				ActReg chr16 #7878	1	1	0	0
8105	16	30644214	30647503	3289	2	29.495	25.602	175	128	1	0	0				ActReg chr16 #8105	1	1	0	0
10051	17	74348652	74351108	2456	2	33.027	29.147	131	128	1	1	1	PRPSAP1	350	in gene	ActReg chr17 #10051	1	1	0	0
11056	19	5675520	5682819	7299	2	19.802	15.651	143	128	1	3	5	SAFB, C19orf70, HSD11B1L, RPL36, LONP1	56005, 1742, -1866, -11103, 41007	downstream, in gene, upstream, upstream, downstream	ActReg chr19 #11056	1	1	0	0
12292	19	49221734	49226728	4994	2	19.147	19.442	137	128	2	1	2	MAMSTR, RASIP1	-1255, 19739	upstream, in gene	ActReg chr19 #12292	1	1	0	0
13170	2	74681433	74687387	5954	2	27.816	27.299	148	128	2	2	3	INO80B, WBP1, MOGS	2211, -1167, 8127	in gene, upstream, downstream	ActReg chr2 #13170	1	1	0	0
13757	2	200819434	200821518	2084	2	32.364	24.75	133	128	1	2	2	C2orf60, C2orf47	-17, 436	upstream, in gene	ActReg chr2 #13757	1	1	0	0
13878	2	220141958	220146445	4487	2	24.336	24.821	116	128	1	1	2	DNAJB2, PTPRN	161, 29942	in gene, downstream	ActReg chr2 #13878	1	1	0	0
14328	20	30133620	30137273	3653	2	22.21	20.079	170	128	1	0	1	HM13	33205	in gene	ActReg chr20 #14328	1	1	0	0
17429	4	108910046	108912313	2267	2	36.761	29.887	173	128	1	1	1	HADH	309	in gene	ActReg chr4 #17429	1	1	0	0
18679	6	24719168	24722701	3533	2	39.471	36.982	139	128	1	1	2	C6orf62, LOC100506935	-1531, -9547	upstream, upstream	ActReg chr6 #18679	1	1	0	0
19312	6	96968964	96970822	1858	2	36.586	38.603	120	128	1	1	1	KIAA0776	191	in gene	ActReg chr6 #19312	1	1	0	0
20555	7	132936945	132938659	1714	2	42.553	31.531	155	128	0	1	1	EXOC4	-21	upstream	ActReg chr7 #20555	1	1	0	0
20587	7	139043011	139046158	3147	2	48.779	41.783	187	128	1	1	1	LUC7L2	-50	upstream	ActReg chr7 #20587	1	1	0	0
21118	8	67577861	67580537	2676	2	32.402	31.272	129	128	1	1	2	VCPIP1, C8orf44	253, -9255	in gene, upstream	ActReg chr8 #21118	1	1	0	0
21729	9	73025446	73030062	4616	2	30.594	30.716	166	128	1	1	1	KLF9	1819	in gene	ActReg chr9 #21729	1	1	0	0
22511	9	140346568	140360999	14431	2	22.618	19.78	145	128	4	1	2	NELF, PNPLA7	3, 91203	in gene, downstream	ActReg chr9 #22511	1	1	0	0
503	1	25572251	25575221	2970	2	28.258	30.333	117	127	1	1	1	C1orf63	249	in gene	ActReg chr1 #503	1	1	0	0
1846	1	193027111	193029534	2423	2	41.453	31.486	147	127	1	2	2	UCHL5, TROVE2	199, -230	in gene, upstream	ActReg chr1 #1846	1	1	0	0
1997	1	207493774	207496130	2356	2	42.065	41.611	109	127	1	2	2	LOC100129101, CD55	522, 135	in gene, in gene	ActReg chr1 #1997	1	1	0	0
4403	11	121162210	121164428	2218	2	33.339	34.074	117	127	1	1	1	SC5DL	-69	upstream	ActReg chr11 #4403	1	1	0	0
5028	12	56708531	56712093	3562	2	25.732	24.243	148	127	1	1	2	CNPY2, PAN2	-184, 17525	upstream, in gene	ActReg chr12 #5028	1	1	0	0
5434	12	121646400	121650246	3846	2	22.422	21.512	146	127	1	1	1	P2RX4	659	in gene	ActReg chr12 #5434	1	1	0	0
6444	14	76616679	76619516	2837	2	31.329	28.852	153	127	1	1	1	C14orf118	-162	upstream	ActReg chr14 #6444	1	1	0	0
6642	14	100841212	100844724	3512	2	26.651	21.873	167	127	1	2	2	WARS, WDR25	-288, 213	upstream, in gene	ActReg chr14 #6642	1	1	0	0
6736	14	105440352	105454044	13692	4	12.734	11.429	128	127	3	2	2	AHNAK2, C14orf79	-2504, -5418	upstream, upstream	ActReg chr14 #6736	1	1	0	0
7061	15	57997551	58000118	2567	2	35.079	29.675	176	127	1	1	2	GCOM1, GRINL1A	114732, -67	in gene, upstream	ActReg chr15 #7061	1	1	0	0
7877	16	11834773	11838329	3556	2	32.389	30.505	139	127	1	1	2	TXNDC11, ZC3H7A	97, 39857	in gene, downstream	ActReg chr16 #7877	1	1	0	0
8210	16	53535823	53539939	4116	2	23.457	24.402	139	127	1	1	1	AKTIP	-711	upstream	ActReg chr16 #8210	1	1	0	0
8908	17	7136561	7147346	10785	3	24.059	21.752	165	127	3	3	7	ACADVL, MIR324, DVL2, PHF23, GABARAP, DULLARD, C17orf81	18800, -15255, -4090, 872, 3800, 13306, -13419	downstream, upstream, upstream, in gene, downstream, downstream, upstream	ActReg chr17 #8908	1	1	0	0
9821	17	61626605	61629003	2398	2	42.767	36.425	164	127	1	1	2	KCNH6, DCAF7	27109, -18	downstream, upstream	ActReg chr17 #9821	1	1	0	0
11394	19	13956519	13962741	6222	3	26.797	25.776	145	127	0	0	4	LOC284454, MIR24-2, MIR27A, MIR23A	-12527, -12457, -12299, -12157	upstream, upstream, upstream, upstream	ActReg chr19 #11394	1	1	0	0
12492	19	54660167	54669420	9253	3	19.354	17.062	185	127	3	1	4	CNOT3, LENG1, TMC4, MBOAT7	23357, -1347, 12151, 28940	downstream, upstream, in gene, downstream	ActReg chr19 #12492	1	1	0	0
13119	2	70519764	70522353	2589	2	28.813	29.487	146	127	1	1	2	SNRPG, FAM136A	-189, 8162	upstream, downstream	ActReg chr2 #13119	1	1	0	0
13516	2	135674623	135677430	2807	2	28.733	27.023	135	127	1	2	2	LOC100129961, CCNT2	150, -367	in gene, upstream	ActReg chr2 #13516	1	1	0	0
16304	3	49975246	49978747	3501	2	28.793	23.725	137	127	1	1	2	MON1A, RBM6	-9551, -481	upstream, upstream	ActReg chr3 #16304	1	1	0	0
16372	3	52738286	52741153	2867	2	39.849	31.6	184	127	1	2	4	GNL3, GLT8D1, SPCS1, NEK4	19783, 329, -138, 65246	downstream, in gene, upstream, downstream	ActReg chr3 #16372	1	1	0	0
17105	4	4542379	4544834	2455	2	33.933	27.87	160	127	1	2	2	STX18, LOC100507266	169, -252	in gene, upstream	ActReg chr4 #17105	1	1	0	0
18481	5	179048262	179052463	4201	2	30.658	25.723	142	127	1	1	1	HNRNPH1	360	in gene	ActReg chr5 #18481	1	1	0	0
18852	6	30683696	30691122	7426	3	23.622	22.487	134	127	3	2	4	MDC1, TUBB, LOC100287146, FLOT1	-1951, -748, 6745, 23044	upstream, upstream, downstream, downstream	ActReg chr6 #18852	1	1	0	0
18920	6	32094306	32099407	5101	2	26.994	28.378	142	127	1	2	2	ATF6B, FKBPL	-826, 1211	upstream, in gene	ActReg chr6 #18920	1	1	0	0
21031	8	41385566	41389083	3517	2	28.87	20.564	188	127	1	1	1	GINS4	599	in gene	ActReg chr8 #21031	1	1	0	0
21267	8	110345302	110347408	2106	2	42.79	35.857	153	127	1	2	2	NUDCD1, ENY2	-5, -197	upstream, upstream	ActReg chr8 #21267	1	1	0	0
2262	1	243417115	243420159	3044	2	40.069	33.947	161	126	1	2	2	CEP170, SDCCAG8	71, -683	in gene, upstream	ActReg chr1 #2262	1	1	0	0
2984	10	103112741	103115089	2348	2	29.206	25.452	134	126	1	1	1	BTRC	90	in gene	ActReg chr10 #2984	1	1	0	0
2992	10	103586715	103592001	5286	3	23.838	20.309	177	126	2	0	3	MGEA5, LOC100289509, KCNIP2	-11136, 10533, 14319	upstream, downstream, in gene	ActReg chr10 #2992	1	1	0	0
6255	14	60557794	60559792	1998	2	40.468	34.145	178	126	1	1	1	C14orf135	164	in gene	ActReg chr14 #6255	1	1	0	0
7151	15	66160818	66163456	2638	2	35.556	27.687	157	126	1	1	1	RAB11A	341	in gene	ActReg chr15 #7151	1	1	0	0
7926	16	19531830	19536833	5003	2	25.608	23.561	121	126	2	2	2	GDE1, CP110	-881, -848	upstream, upstream	ActReg chr16 #7926	1	1	0	0
7927	16	19565890	19568295	2405	2	31.452	25.04	147	126	1	1	2	CP110, C16orf62	31913, 52	downstream, in gene	ActReg chr16 #7927	1	1	0	0
8173	16	48277158	48279590	2432	2	33.145	29.8	167	126	1	1	2	ABCC11, LONP2	-9286, 163	upstream, in gene	ActReg chr16 #8173	1	1	0	0
10398	18	3260710	3263378	2668	2	31.837	25.916	162	126	1	2	3	MYL12A, LOC100505577, MYL12B	14516, -199, -67	downstream, upstream, upstream	ActReg chr18 #10398	1	1	0	0
12322	19	49616959	49624623	7664	2	20.825	20.715	142	126	2	3	4	SNRNP70, LIN7B, C19orf73, PPFIA3	32326, 3173, 1606, -1872	downstream, in gene, downstream, upstream	ActReg chr19 #12322	1	1	0	0
12950	2	43821819	43824606	2787	2	29.309	24.965	156	126	1	1	1	THADA	-27	upstream	ActReg chr2 #12950	1	1	0	0
13483	2	128567385	128569942	2557	2	32.737	27.562	134	126	1	1	1	WDR33	98	in gene	ActReg chr2 #13483	1	1	0	0
15124	21	47741685	47745948	4263	2	38.527	34.413	151	126	2	2	2	C21orf58, PCNT	-31, -220	upstream, upstream	ActReg chr21 #15124	1	1	0	0
15358	22	30161582	30164585	3003	2	29.568	24.575	136	126	1	2	2	ZMAT5, UQCR10	-114, -275	upstream, upstream	ActReg chr22 #15358	1	1	0	0
15999	3	14691274	14694655	3381	2	26.359	21.924	155	126	1	1	1	C3orf19	-289	upstream	ActReg chr3 #15999	1	1	0	0
16471	3	88106874	88109438	2564	2	32.718	30.938	130	126	1	1	1	CGGBP1	-10	upstream	ActReg chr3 #16471	1	1	0	0
16732	3	148846472	148848547	2075	2	39.397	30.631	167	126	1	1	1	HPS3	138	in gene	ActReg chr3 #16732	1	1	0	0
17763	5	41903110	41905341	2231	2	39.855	27.638	167	126	1	1	1	C5orf51	-245	upstream	ActReg chr5 #17763	1	1	0	0
17934	5	89824362	89826462	2100	2	32.349	30.677	132	126	1	1	1	LYSMD3	-11	upstream	ActReg chr5 #17934	1	1	0	0
18143	5	138676292	138678765	2473	2	36.514	30.221	162	126	1	1	2	MATR3, PAIP2	68087, 9	downstream, in gene	ActReg chr5 #18143	1	1	0	0
19138	6	42530876	42532986	2110	2	37.621	35.667	123	126	1	1	1	UBR2	171	in gene	ActReg chr6 #19138	1	1	0	0
19896	7	7678720	7681833	3113	2	34.083	31.602	161	126	1	1	2	RPA3, tcag7.903	77962, -66	in gene, upstream	ActReg chr7 #19896	1	1	0	0
20574	7	137685743	137688076	2333	2	44.984	32.208	169	126	1	1	1	CREB3L2	-63	upstream	ActReg chr7 #20574	1	1	0	0
21152	8	80941589	80943289	1700	2	45.696	36.729	147	126	1	1	2	MRPS28, TPD52	67, 141397	in gene, downstream	ActReg chr8 #21152	1	1	0	0
21546	9	3524765	3528132	3367	2	41.808	32.774	163	126	1	1	1	RFX3	-465	upstream	ActReg chr9 #21546	1	1	0	0
21678	9	35729432	35733706	4274	3	21.784	21.624	124	126	1	2	3	TLN1, CREB3, GBA2	823, -748, 17656	in gene, upstream, downstream	ActReg chr9 #21678	1	1	0	0
21825	9	95086720	95089096	2376	2	38.615	31.653	148	126	1	2	2	NOL8, CENPP	-32, 167	upstream, in gene	ActReg chr9 #21825	1	1	0	0
21919	9	101983155	101985683	2528	2	35.813	28.494	138	126	1	2	2	ALG2, SEC61B	-173, -151	upstream, upstream	ActReg chr9 #21919	1	1	0	0
21956	9	114392597	114394832	2235	2	35.333	32.5	126	126	1	2	2	DNAJC25, DNAJC25-GNG10	82, 48	in gene, in gene	ActReg chr9 #21956	1	1	0	0
22656	X	47477454	47480821	3367	2	21.077	19.17	143	126	1	1	2	SYN1, CFP	119, 10567	in gene, downstream	ActReg chrX #22656	1	1	0	0
22690	X	48978309	48981115	2806	2	23.949	21.412	158	126	1	1	1	GPKOW	367	in gene	ActReg chrX #22690	1	1	0	0
22830	X	100662014	100664279	2265	2	30.729	28.677	125	126	1	2	3	GLA, HNRNPH2, ARMCX4	-145, -45, -10120	upstream, upstream, upstream	ActReg chrX #22830	1	1	0	0
11	1	932101	942415	10314	2	16.636	14.142	165	125	1	2	2	HES4, ISG15	-1706, -11589	upstream, upstream	ActReg chr1 #11	1	1	0	0
39	1	1164613	1175983	11370	3	13.145	11.176	129	125	2	2	3	SDF4, B3GALT6, FAM132A	-2851, 2669, 11804	upstream, in gene, downstream	ActReg chr1 #39	1	1	0	0
350	1	16968976	16973670	4694	2	22.945	17.231	159	125	2	0	0				ActReg chr1 #350	1	1	0	0
1122	1	89989193	89991687	2494	2	32.053	31.13	94	125	1	1	1	LRRC8B	43	in gene	ActReg chr1 #1122	1	1	0	0
1333	1	118470973	118473442	2469	2	31.026	27.474	130	125	1	2	2	GDAP2, WDR3	95, -165	in gene, upstream	ActReg chr1 #1333	1	1	0	0
2026	1	211750683	211753904	3221	2	34.03	33.921	118	125	1	1	1	SLC30A1	-194	upstream	ActReg chr1 #2026	1	1	0	0
[truncated: 21,066 more rows]
